# Supplementary material for: Analysis of miR-497/195 cluster identifies new therapeutic targets in cervical cancer
Source: BMC Res Notes. 2024 Aug 2;17:217. doi: 10.1186/s13104-024-06876-8 (PMC11297691; doi:10.1186/s13104-024-06876-8)
Supplement: Supplementary file 9 — Additional file 9. Supplementary Material 2: miRNA and mRNA expression values in normal and tumor samples of the TCGA-CESC dataset from the UCSC-Xena Browser. [file 13104_2024_6876_MOESM9_ESM.xlsx]

## Sheet: CC miRNA
sample	TCGA-BI-A0VS-01	TCGA-C5-A1MP-01	TCGA-C5-A2M1-01	TCGA-VS-A94Z-01	TCGA-C5-A2M2-01	TCGA-Q1-A5R3-01	TCGA-Q1-A5R2-01	TCGA-JW-A5VI-01	TCGA-ZJ-A8QO-01	TCGA-4J-AA1J-01	TCGA-R2-A69V-01	TCGA-DS-A1OA-01	TCGA-DS-A1OB-01	TCGA-EA-A3Y4-01	TCGA-VS-A8QM-01	TCGA-C5-A7CH-01	TCGA-EK-A2RO-01	TCGA-VS-A8EI-01	TCGA-BI-A0VR-01	TCGA-Q1-A6DW-01	TCGA-C5-A7X8-01	TCGA-VS-A959-01	TCGA-VS-A8QF-01	TCGA-EK-A2R7-01	TCGA-C5-A902-01	TCGA-C5-A0TN-01	TCGA-EX-A1H6-01	TCGA-EK-A3GJ-01	TCGA-EA-A556-01	TCGA-ZJ-AAXF-01	TCGA-XS-A8TJ-01	TCGA-EA-A3HT-01	TCGA-VS-A9V0-01	TCGA-C5-A7CO-01	TCGA-VS-A9V3-01	TCGA-UC-A7PG-01	TCGA-EA-A43B-01	TCGA-UC-A7PG-06	TCGA-C5-A1MQ-01	TCGA-EK-A2GZ-01	TCGA-VS-A8EJ-01	TCGA-C5-A1BJ-01	TCGA-VS-A9UP-01	TCGA-C5-A7UE-01	TCGA-MU-A51Y-01	TCGA-ZJ-A8QQ-01	TCGA-VS-A9UR-01	TCGA-C5-A1MK-01	TCGA-IR-A3LI-01
MIMAT0019868	0.151	0.2034	0.2919	0.791266	NA	0.2542	NA	NA	NA	NA	0.2583	NA	NA	NA	NA	NA	NA	NA	NA	0.1846	0.421694	NA	NA	0.777176	NA	NA	0.466135	0.3574	0.2338	NA	NA	NA	NA	NA	NA	NA	NA	NA	NA	NA	NA	0.1868	NA	0.1808	NA	NA	0.1622	0.3337	NA
MIMAT0019869	0.151	NA	NA	NA	NA	NA	NA	NA	NA	NA	NA	NA	NA	NA	NA	NA	NA	NA	NA	NA	0.2262	NA	NA	NA	NA	NA	0.1314	0.1897	NA	NA	NA	NA	NA	NA	NA	NA	NA	NA	0.5004	NA	NA	0.5005	NA	0.1808	0.1529	NA	NA	NA	NA
MIMAT0019860	NA	NA	NA	NA	NA	NA	NA	NA	NA	NA	NA	NA	NA	NA	NA	NA	NA	NA	NA	NA	NA	NA	NA	NA	NA	NA	NA	NA	NA	NA	NA	NA	0.3201	NA	NA	NA	NA	NA	NA	NA	0.2859	NA	NA	NA	NA	NA	NA	NA	NA
MIMAT0019861	NA	NA	NA	NA	NA	NA	NA	NA	NA	NA	NA	NA	NA	NA	NA	NA	NA	NA	NA	NA	NA	NA	NA	NA	NA	NA	NA	NA	NA	NA	NA	NA	NA	NA	NA	NA	NA	NA	NA	NA	NA	NA	NA	NA	NA	NA	NA	NA	NA
MIMAT0019862	0.2877	NA	NA	NA	0.407	NA	NA	NA	NA	NA	0.2583	NA	NA	0.690059	NA	NA	NA	NA	0.3478	NA	0.2262	NA	NA	0.4403	NA	NA	NA	0.1897	NA	NA	0.1343	NA	NA	NA	NA	NA	NA	NA	0.1867	NA	NA	NA	NA	NA	NA	NA	NA	NA	NA
MIMAT0019864	NA	NA	0.2919	0.572394	0.407	NA	0.2782	NA	NA	0.2747	NA	NA	NA	0.3859	0.3159	NA	0.2798	0.177	0.1844	NA	NA	0.277	0.3091	0.4403	NA	0.519831	0.1314	0.1897	0.434942	0.1876	NA	NA	0.581914	NA	NA	0.3902	NA	0.2301	NA	0.1441	NA	NA	0.2559	NA	NA	NA	0.307993	NA	0.4422
MIMAT0019865	0.412545	NA	0.2919	0.572394	NA	NA	0.511328	0.3072	NA	0.2747	NA	0.2279	0.4109	0.941075	0.315938	NA	0.2798	NA	0.1844	NA	0.2262	NA	0.3091	NA	0.2278	0.519831	NA	0.767866	0.611441	0.1876	0.370366	NA	0.3201	0.265	0.2833	NA	0.5557	NA	0.500264	0.395285	0.524406	0.1868	NA	0.1808	0.1529	0.2356	NA	NA	1.05375
MIMAT0019866	NA	NA	NA	NA	NA	NA	NA	NA	NA	0.505368	NA	0.227816	NA	NA	NA	NA	NA	NA	NA	NA	NA	NA	NA	NA	NA	NA	NA	NA	NA	NA	0.1343	NA	NA	NA	NA	NA	NA	NA	NA	NA	NA	0.3521	NA	0.341444	0.1529	NA	NA	NA	NA
MIMAT0019867	0.4126	0.2034	0.534563	NA	0.407	NA	NA	NA	NA	NA	0.2583	0.227816	NA	NA	NA	NA	NA	NA	0.1844	NA	0.2262	NA	NA	NA	NA	NA	0.1314	0.3574	NA	NA	NA	0.491705	NA	0.488795	NA	NA	0.5557	0.2301	0.351984	0.3953	NA	0.352162	NA	0.48598	0.1529	NA	0.1622	NA	0.4422
MIMAT0027483	0.2877	NA	NA	NA	NA	NA	NA	NA	NA	NA	NA	NA	0.4109	NA	NA	NA	NA	0.177	NA	NA	NA	NA	NA	NA	NA	NA	NA	0.1897	NA	NA	NA	NA	NA	NA	NA	NA	0.5557	NA	NA	NA	NA	NA	NA	NA	NA	NA	NA	NA	NA
MIMAT0027482	NA	0.2034	NA	NA	NA	NA	NA	NA	NA	NA	NA	NA	NA	NA	NA	NA	NA	NA	NA	NA	NA	NA	NA	NA	NA	NA	NA	NA	NA	NA	NA	NA	NA	NA	NA	NA	NA	NA	NA	NA	NA	NA	NA	NA	NA	NA	NA	NA	NA
MIMAT0027481	NA	NA	NA	NA	NA	NA	NA	NA	NA	NA	NA	NA	NA	NA	NA	NA	NA	NA	NA	NA	NA	NA	NA	NA	NA	NA	NA	NA	NA	NA	NA	NA	NA	NA	NA	NA	NA	NA	NA	NA	NA	NA	NA	NA	NA	NA	NA	NA	NA
MIMAT0027480	NA	NA	NA	NA	NA	NA	NA	NA	NA	NA	NA	NA	NA	NA	NA	NA	NA	NA	NA	NA	NA	NA	NA	NA	NA	NA	NA	NA	NA	NA	NA	NA	NA	NA	NA	NA	NA	NA	NA	0.1441	NA	NA	NA	NA	NA	NA	NA	NA	NA
MIMAT0027487	NA	0.2034	NA	0.3144	0.724084	NA	NA	NA	0.4042	NA	NA	NA	NA	NA	NA	NA	NA	0.177	NA	0.1846	NA	NA	0.3091	NA	NA	NA	NA	NA	NA	NA	0.257156	NA	NA	NA	NA	NA	NA	NA	NA	0.395285	0.2859	NA	NA	NA	NA	NA	NA	NA	0.4422
MIMAT0027486	0.151	NA	NA	NA	1.56343	0.470249	NA	0.560331	NA	0.2747	0.2583	NA	NA	NA	NA	0.850288	NA	0.177	0.494634	NA	0.747606	NA	NA	0.777176	0.2278	0.784778	0.2518	0.1897	0.2338	0.1876	NA	NA	NA	NA	NA	NA	0.5557	0.428499	NA	0.1441	NA	0.1868	0.2559	NA	0.1529	0.773646	NA	NA	NA
MIMAT0027485	NA	NA	NA	NA	NA	NA	NA	NA	NA	NA	NA	NA	NA	NA	NA	NA	NA	NA	NA	NA	NA	NA	NA	NA	NA	NA	NA	NA	NA	NA	NA	NA	NA	NA	NA	NA	NA	NA	NA	NA	NA	NA	NA	NA	NA	NA	NA	NA	NA
MIMAT0027484	NA	NA	NA	NA	NA	NA	NA	0.3072	NA	NA	NA	NA	NA	NA	NA	NA	NA	NA	NA	NA	NA	NA	NA	NA	NA	NA	NA	NA	NA	NA	NA	NA	NA	NA	NA	NA	NA	NA	NA	NA	NA	NA	NA	NA	NA	NA	NA	NA	NA
MIMAT0027489	NA	NA	NA	NA	NA	NA	NA	NA	NA	NA	NA	NA	NA	NA	NA	NA	NA	NA	NA	NA	NA	NA	NA	NA	NA	NA	NA	NA	0.2338	NA	NA	NA	NA	NA	NA	NA	NA	NA	NA	NA	NA	0.1868	NA	NA	NA	NA	NA	NA	NA
MIMAT0027488	NA	NA	NA	NA	0.407	NA	NA	NA	NA	NA	NA	NA	NA	NA	NA	NA	0.2798	NA	NA	NA	NA	NA	NA	NA	NA	NA	NA	NA	NA	NA	NA	NA	NA	NA	NA	NA	NA	NA	NA	NA	NA	NA	NA	NA	NA	NA	NA	NA	0.4422
MIMAT0027551	0.2877	NA	0.2919	NA	NA	0.2542	NA	NA	0.4042	NA	NA	NA	NA	NA	NA	NA	NA	NA	NA	NA	NA	NA	NA	NA	NA	NA	NA	NA	NA	NA	NA	NA	NA	NA	NA	NA	NA	NA	NA	NA	NA	NA	0.473175	NA	NA	NA	NA	0.6046	NA
MIMAT0027550	0.151	NA	NA	0.3144	NA	NA	NA	NA	NA	0.2747	NA	0.1184	NA	NA	NA	NA	NA	NA	0.1844	NA	0.4217	NA	0.3091	NA	NA	NA	NA	NA	NA	NA	NA	NA	NA	NA	NA	NA	NA	NA	0.1867	0.1441	0.524406	0.1868	NA	NA	NA	NA	NA	NA	NA
MIMAT0027553	NA	0.2034	NA	NA	NA	NA	NA	NA	NA	NA	NA	NA	NA	NA	NA	NA	NA	0.177	NA	NA	0.2262	NA	NA	NA	0.2278	NA	0.1314	NA	NA	NA	NA	NA	NA	NA	NA	NA	NA	NA	NA	NA	NA	NA	NA	0.341444	NA	NA	NA	NA	NA
MIMAT0027552	NA	NA	NA	NA	NA	NA	NA	NA	NA	NA	NA	NA	NA	NA	NA	NA	NA	NA	NA	NA	NA	NA	NA	NA	NA	NA	NA	NA	NA	NA	NA	NA	NA	NA	NA	NA	NA	NA	NA	NA	NA	NA	NA	NA	NA	NA	NA	NA	0.4422
MIMAT0027555	NA	NA	NA	NA	NA	NA	NA	NA	NA	0.2747	NA	NA	NA	NA	NA	NA	NA	NA	NA	NA	0.2262	NA	NA	NA	NA	NA	0.1314	0.1897	NA	NA	0.1343	NA	NA	NA	NA	NA	NA	NA	0.1867	NA	NA	NA	NA	NA	0.1529	NA	0.1622	NA	NA
MIMAT0027554	0.151	NA	NA	NA	NA	NA	NA	NA	NA	NA	NA	NA	NA	NA	NA	NA	NA	NA	NA	NA	NA	0.709307	NA	NA	NA	0.519831	NA	0.1897	NA	NA	NA	NA	NA	NA	NA	NA	NA	NA	0.500264	NA	NA	NA	0.2559	NA	0.1529	NA	NA	NA	NA
MIMAT0027556	NA	NA	NA	NA	NA	NA	NA	NA	NA	NA	NA	NA	NA	NA	NA	NA	NA	NA	NA	NA	NA	NA	NA	NA	NA	NA	NA	NA	NA	NA	NA	NA	NA	NA	NA	NA	NA	NA	NA	NA	NA	NA	NA	NA	NA	NA	NA	NA	NA
MIMAT0000765	2.37664	1.95476	2.77183	1.87921	3.33998	3.93171	3.21638	2.97852	2.90061	2.54202	2.11561	2.71393	3.75705	2.77104	2.58947	2.20567	3.12178	3.0316	3.55688	2.22799	4.3229	1.53865	3.55476	3.31069	3.75338	3.61812	2.88529	2.30321	4.34738	3.93586	2.75635	1.49953	3.38409	2.97377	1.56225	1.80103	3.09065	2.26417	4.96002	2.01679	5.08191	2.93261	3.31124	1.45216	1.83671	2.29345	2.66821	3.86132	4.06867
MIMAT0000764	3.72778	4.01257	5.11404	5.50214	5.99041	7.09855	6.4416	4.38773	5.62009	4.94413	6.0381	2.98736	4.92236	6.03107	4.4789	5.24531	6.4716	4.88008	4.62752	4.89045	6.29924	4.42861	4.90247	6.54042	4.79972	5.10448	4.05644	5.42714	5.15639	4.08504	4.95206	4.09095	6.27644	5.43784	3.59307	4.01966	6.08172	4.25958	4.83292	5.52249	6.03662	4.07856	6.27528	5.2375	4.81626	4.78694	5.29306	4.64061	4.80203
MIMAT0000761	4.53487	3.07362	4.49343	3.74628	5.29028	5.33311	5.01184	3.06286	5.24281	2.73616	4.33753	2.37639	2.20927	5.11805	3.43198	4.55334	5.65025	3.87786	3.98711	4.02549	4.50656	3.56031	4.04696	6.13419	5.23929	4.39913	3.77425	4.76259	6.27366	3.32583	4.25917	3.7427	4.89814	3.61966	2.68373	3.45145	5.08298	4.00376	3.50642	5.71657	5.62082	2.95847	5.81517	4.66139	4.12423	3.97475	4.21847	3.69733	6.17731
MIMAT0000760	5.46066	3.8403	4.8593	3.98684	4.99829	3.98537	3.80461	3.95189	4.50247	3.80777	3.53474	2.82269	3.4442	4.52844	2.88077	3.70515	5.46694	3.28438	4.42269	3.92539	4.52789	4.14768	4.39704	5.14008	4.51678	5.48123	4.15236	5.7917	4.2836	3.11074	3.40082	4.00236	5.57606	2.85816	3.27502	3.27749	4.58658	3.26974	4.53904	5.19436	3.97102	4.10199	5.22809	4.71373	3.4083	4.3584	3.70281	4.2248	5.57354
MIMAT0000763	6.94439	6.98832	7.44372	8.2349	9.00651	8.30411	8.29289	7.69331	7.87927	7.73646	8.21295	5.77205	6.39847	11.6575	8.67372	8.00171	7.0134	7.3858	6.2577	7.93918	8.13413	8.66906	8.41756	8.0793	9.65777	6.39981	10.0105	7.78499	10.5975	8.04988	8.77966	7.16945	8.52328	8.38597	7.6233	7.71233	8.41855	7.47605	6.97008	7.65054	8.67837	7.53441	10.3552	8.22568	8.56126	7.90861	9.36361	6.09607	10.7616
MIMAT0000762	5.53468	3.95738	4.15511	3.51996	4.96854	4.07056	3.54027	2.79337	5.00201	3.52199	3.32486	2.98739	3.15502	3.97439	2.49861	4.2221	4.66658	3.16349	3.84382	3.88597	4.08394	3.42468	4.0047	5.39384	4.20525	5.09839	3.43584	4.26843	5.10569	3.30568	3.65658	3.69827	4.73273	2.54584	3.13947	3.07969	3.91623	4.03455	3.52389	5.19852	4.81618	4.31732	5.56018	3.89617	3.21332	3.56314	3.8766	3.83523	5.69841
MIMAT0004958	2.03204	0.3816	0.742171	0.572394	0.983893	0.824357	0.712	NA	1.38783	0.704188	1.12209	NA	0.4109	0.690059	0.451222	0.850288	1.32079	0.936125	0.347879	1.15598	1.4317	0.277	1.41812	1.65137	1.60997	1.00877	0.466187	0.7679	4.54513	0.353589	0.832369	0.857747	2.24078	0.265	0.7234	0.6971	1.26884	0.6028	0.1867	1.17674	2.79011	0.635	2.72842	1.13879	0.740744	0.7736	0.440493	0.832524	1.65613
MIMAT0002891	1.34762	0.81311	1.88385	2.14057	1.71432	1.80949	1.64464	1.27726	2.76996	2.12295	0.985889	0.424588	1.40465	2.40402	0.794434	2.89199	1.9986	1.20464	1.72997	1.15597	2.29411	1.3114	1.85921	2.07453	2.02813	2.79254	0.817933	2.3437	2.87471	0.760738	0.751025	1.01096	2.57739	NA	1.20293	0.697018	3.16808	1.14414	0.500368	3.58874	1.67418	2.28401	2.03736	1.13873	1.29498	3.22294	1.47787	1.02928	0.4422
MIMAT0002890	1.82303	3.07356	0.742226	1.149	0.9839	0.658163	1.54305	0.96287	1.55597	2.94709	1.97869	1.99805	1.21282	1.1548	2.14646	2.20566	3.12172	1.95267	1.89774	1.3226	2.34324	0.884953	1.54166	3.45853	0.2278	1.84913	2.2384	0.643492	0.910541	1.74889	2.79737	2.86687	2.08053	2.27243	0.901579	1.51776	0.5557	0.4284	1.07415	0.275105	0.524406	2.24249	2.22867	1.52084	2.69587	1.16449	0.777487	2.74966	3.76044
MIMAT0019048	NA	NA	NA	NA	NA	NA	NA	NA	NA	NA	NA	0.2279	NA	NA	NA	NA	NA	NA	0.494634	NA	NA	0.277	NA	0.4403	NA	0.366399	NA	NA	NA	NA	0.1343	0.2667	NA	NA	NA	NA	NA	NA	NA	0.960156	NA	0.1868	NA	NA	NA	NA	0.1622	NA	0.4422
MIMAT0019049	NA	NA	NA	NA	0.407	NA	NA	NA	NA	NA	NA	NA	NA	NA	NA	NA	NA	NA	NA	NA	NA	NA	NA	0.4403	NA	0.1948	NA	NA	NA	NA	NA	NA	NA	NA	NA	NA	NA	NA	NA	NA	NA	0.1868	0.2559	NA	NA	NA	NA	NA	0.4422
MIMAT0019047	0.633872	1.41432	0.2919	NA	0.407	0.2542	1.04504	NA	0.4042	0.2747	NA	0.1184	0.4109	NA	0.688839	NA	0.892258	0.3345	0.494634	0.628466	0.747663	0.277	NA	NA	NA	0.1948	0.562484	NA	NA	0.760767	0.47541	0.6863	NA	0.853241	0.723366	NA	NA	NA	0.634838	0.506139	0.524406	0.976432	NA	NA	1.29499	0.438072	1.13108	0.604529	NA
MIMAT0019044	0.151	NA	NA	NA	NA	NA	NA	NA	0.4042	NA	NA	NA	NA	NA	NA	NA	NA	NA	0.1844	NA	NA	NA	NA	NA	NA	NA	NA	NA	NA	NA	NA	NA	NA	NA	NA	NA	NA	NA	NA	NA	NA	NA	NA	NA	NA	NA	NA	NA	NA
MIMAT0019045	NA	NA	NA	NA	NA	NA	NA	NA	NA	NA	NA	NA	NA	NA	NA	NA	NA	NA	NA	NA	NA	NA	NA	NA	NA	NA	NA	NA	NA	NA	NA	NA	NA	NA	NA	NA	NA	NA	NA	0.1441	NA	NA	NA	NA	NA	NA	NA	NA	NA
MIMAT0019042	NA	NA	NA	NA	NA	NA	NA	NA	NA	NA	NA	NA	NA	NA	NA	NA	NA	0.177	NA	NA	NA	NA	NA	NA	NA	NA	NA	NA	NA	NA	NA	NA	NA	NA	NA	NA	NA	NA	NA	NA	NA	NA	NA	NA	NA	NA	NA	NA	NA
MIMAT0019040	NA	0.2034	NA	NA	NA	NA	NA	NA	NA	NA	NA	NA	NA	NA	NA	NA	NA	0.177	NA	0.1846	NA	NA	NA	NA	NA	NA	NA	NA	NA	NA	NA	NA	NA	NA	NA	NA	NA	NA	NA	0.2752	NA	NA	0.2559	NA	NA	0.2356	NA	0.3337	NA
MIMAT0019041	0.151	NA	NA	0.3144	0.407	NA	NA	NA	0.4042	NA	NA	0.2279	0.7303	NA	NA	NA	NA	NA	NA	0.1846	NA	NA	NA	NA	NA	NA	NA	0.1897	NA	NA	NA	NA	NA	NA	0.2833	NA	NA	NA	NA	NA	NA	0.1868	NA	NA	NA	NA	NA	0.604529	NA
MIMAT0026736	0.151	0.54022	0.2919	0.3144	NA	0.658118	NA	0.3072	NA	0.2747	0.2583	0.1184	NA	NA	0.1666	NA	NA	0.60597	0.1844	NA	NA	0.509286	0.3091	0.4403	0.2278	0.1948	NA	0.1897	NA	0.1876	0.1343	NA	0.3201	NA	NA	NA	NA	NA	0.634838	0.275105	NA	NA	NA	NA	NA	0.773589	0.1622	NA	0.4422
MIMAT0026737	NA	NA	NA	NA	NA	NA	NA	NA	NA	NA	NA	NA	NA	NA	NA	NA	NA	NA	NA	0.1846	NA	NA	NA	NA	NA	NA	NA	NA	NA	NA	NA	NA	NA	NA	NA	NA	NA	NA	NA	NA	NA	NA	NA	NA	NA	NA	NA	NA	NA
MIMAT0026734	0.732962	0.683097	1.22981	1.78039	0.983893	1.10845	1.04505	1.41199	1.96733	0.878923	0.2583	0.513713	1.21282	1.1548	0.794491	1.14031	0.892241	1.28416	1.84398	1.24172	2.52445	1.04158	1.54173	2.95995	0.891565	2.41624	0.1314	1.17946	0.768774	1.07791	0.750984	0.857745	1.16483	1.85657	1.33283	0.3902	1.74396	0.758444	0.3521	1.47819	1.2109	0.976449	2.10393	0.952158	0.640734	0.615594	0.777446	0.604529	0.4422
MIMAT0026735	0.2877	0.2034	0.2919	NA	0.407	NA	NA	NA	NA	NA	NA	NA	NA	NA	NA	NA	NA	NA	NA	NA	NA	NA	NA	0.4403	NA	NA	0.1314	NA	NA	NA	NA	NA	NA	NA	NA	NA	NA	NA	NA	NA	NA	NA	NA	NA	NA	NA	NA	NA	NA
MIMAT0004763	NA	NA	NA	NA	0.407	NA	0.2782	NA	NA	NA	NA	NA	NA	NA	NA	NA	NA	0.177	NA	NA	NA	0.277	0.3091	NA	NA	NA	0.2518	NA	0.611441	0.1876	0.257156	0.2667	NA	0.265	0.2833	NA	NA	0.2301	NA	NA	0.2859	0.1868	0.66197	0.3415	0.1529	NA	0.777559	NA	1.05375
MIMAT0026738	1.68125	1.14483	3.58335	1.149	4.19167	2.44157	1.18655	1.41205	2.83679	2.54201	1.65852	0.513719	0.4109	3.85718	2.14648	1.9298	3.32024	0.8343	1.99959	2.26939	2.99281	2.79236	2.03774	4.65931	3.9093	2.37665	2.94009	1.69997	4.78501	0.6374	1.35678	1.69312	2.51608	2.64225	1.06004	1.92421	2.10078	0.758287	1.33342	1.72741	2.646	0.635002	3.33914	2.02561	2.81532	1.37654	2.03373	0.6046	4.26981
MIMAT0026739	NA	NA	NA	NA	NA	NA	NA	NA	NA	NA	NA	NA	NA	NA	NA	NA	NA	NA	NA	NA	NA	NA	NA	NA	NA	NA	NA	NA	NA	NA	NA	NA	NA	NA	NA	NA	NA	NA	NA	NA	NA	NA	NA	NA	NA	NA	NA	NA	NA
MIMAT0004762	1.07282	1.14482	1.69699	NA	1.71432	1.72791	0.511328	1.53527	3.1311	1.03475	1.12209	NA	NA	NA	1.07154	0.4869	0.715481	1.79881	2.14007	0.628487	2.19064	0.884964	NA	2.49558	0.2278	1.79001	1.10043	0.64355	0.611441	0.502445	0.573242	1.14946	1.4537	0.6825	0.723366	NA	1.74397	0.428499	2.28371	4.85531	0.908103	0.976449	NA	0.952158	0.533385	0.2356	0.4405	NA	1.48187
MIMAT0004765	0.912919	0.381635	0.742171	0.5725	NA	1.232	0.2782	0.96287	NA	0.7042	NA	0.2279	0.9916	NA	0.1666	0.850288	0.7155	NA	0.627894	0.7505	1.23768	0.277	0.967685	NA	1.34451	2.25086	0.362967	0.507558	0.910505	0.3536	0.370366	0.6863	0.803435	1.38577	0.2833	NA	NA	NA	0.1867	0.275105	0.2859	0.634955	1.23783	0.617436	0.4174	0.6155	0.1622	0.8325	1.05382
MIMAT0024598	0.633906	1.64137	0.534563	0.3144	0.407	0.2542	NA	NA	NA	0.505368	0.2583	0.597721	0.4109	0.3859	0.315938	NA	NA	NA	0.627959	NA	0.421694	NA	NA	0.777176	0.752056	0.78493	NA	0.1897	0.434942	0.1876	0.664845	0.491705	0.3201	0.265	NA	0.697018	0.955881	NA	0.871092	0.1441	NA	1.25236	0.473175	1.04841	0.417336	NA	0.307993	0.832464	NA
MIMAT0026742	NA	NA	NA	NA	NA	NA	NA	NA	NA	NA	NA	NA	NA	NA	NA	NA	0.2798	NA	NA	NA	0.2262	0.277	NA	NA	NA	0.3665	NA	NA	NA	NA	NA	NA	NA	NA	0.2833	NA	NA	0.2301	NA	NA	NA	NA	0.473175	NA	NA	0.2356	NA	NA	NA
MIMAT0027027	0.151	NA	NA	NA	NA	NA	NA	NA	NA	NA	NA	NA	NA	NA	NA	NA	NA	NA	NA	NA	0.2262	NA	0.3091	NA	NA	NA	NA	NA	NA	NA	NA	NA	NA	NA	NA	NA	NA	NA	NA	0.1441	NA	NA	0.2559	NA	NA	NA	NA	NA	NA
MIMAT0026741	NA	NA	NA	NA	NA	NA	NA	NA	NA	NA	NA	NA	NA	NA	NA	NA	NA	NA	NA	NA	NA	NA	NA	NA	NA	NA	NA	NA	NA	NA	NA	NA	0.3201	NA	NA	NA	NA	NA	NA	NA	NA	NA	0.2559	NA	NA	NA	NA	NA	NA
MIMAT0027619	NA	NA	NA	NA	NA	NA	NA	NA	NA	NA	NA	NA	NA	NA	0.1666	NA	NA	NA	NA	NA	NA	NA	NA	NA	NA	NA	NA	NA	NA	NA	NA	NA	NA	NA	NA	NA	NA	NA	NA	NA	NA	NA	NA	NA	NA	NA	NA	NA	NA
MIMAT0018098	NA	NA	NA	NA	NA	NA	NA	NA	NA	NA	NA	NA	NA	NA	NA	NA	NA	NA	NA	NA	NA	NA	NA	NA	NA	NA	NA	0.1897	NA	NA	NA	NA	NA	NA	NA	NA	NA	NA	NA	NA	NA	NA	NA	NA	NA	NA	NA	NA	NA
MIMAT0018099	NA	NA	NA	NA	NA	NA	NA	NA	NA	NA	NA	NA	NA	NA	NA	NA	NA	NA	NA	NA	NA	NA	NA	NA	NA	NA	NA	NA	NA	NA	NA	NA	NA	NA	NA	NA	NA	NA	NA	NA	NA	NA	NA	NA	NA	NA	NA	NA	NA
MIMAT0004768	0.151	0.2034	0.2919	0.791175	0.407	0.2542	0.5113	0.3072	1.19751	1.17534	0.477301	0.227816	NA	NA	1.30389	NA	0.715524	1.20481	0.494705	0.967459	1.95828	0.509286	1.41819	1.80663	1.52672	0.1948	0.81794	NA	0.434942	1.55796	1.24242	0.491705	0.803435	0.682495	1.06004	1.16504	0.955881	1.02676	NA	NA	1.06744	0.1868	0.978385	0.84899	1.15715	0.916004	0.561758	0.3337	NA
MIMAT0005907	NA	NA	0.2919	NA	NA	NA	NA	NA	NA	NA	NA	0.1184	NA	NA	NA	NA	0.2798	NA	NA	NA	NA	NA	NA	NA	NA	NA	NA	NA	NA	NA	NA	NA	NA	NA	NA	NA	NA	NA	NA	0.1441	NA	NA	0.2559	NA	NA	NA	NA	NA	NA
MIMAT0027612	NA	NA	NA	NA	NA	0.4703	NA	NA	NA	0.2747	NA	NA	NA	NA	NA	NA	NA	NA	NA	NA	NA	NA	NA	NA	NA	NA	NA	NA	NA	NA	NA	NA	NA	NA	NA	NA	NA	NA	NA	0.1441	NA	NA	NA	NA	NA	NA	NA	NA	NA
MIMAT0027613	NA	NA	NA	NA	NA	NA	NA	NA	NA	NA	NA	NA	NA	NA	NA	NA	NA	NA	NA	NA	NA	NA	NA	NA	NA	NA	NA	NA	0.435	NA	NA	NA	NA	NA	NA	NA	NA	NA	NA	NA	NA	NA	NA	0.1808	NA	NA	NA	NA	NA
MIMAT0004800	1.95204	1.32996	3.07027	2.72272	2.70948	1.80943	1.73965	3.10326	3.18341	2.78092	2.11559	1.689	1.98747	1.78792	1.37368	2.81174	2.71465	1.49927	2.80691	2.72152	3.96346	1.73487	2.19654	3.63467	1.01885	4.16332	2.37725	2.95353	1.86361	0.353589	1.18163	1.8638	3.20133	2.54584	2.68373	NA	3.67217	1.02673	2.24218	4.13747	3.25491	2.43917	3.25376	2.46997	1.5911	1.16453	1.47784	2.13208	2.19737
MIMAT0004801	3.24747	2.11465	3.63632	2.82544	1.97577	2.98868	3.37262	2.79341	3.28268	2.69008	3.43357	2.84	3.39984	3.47492	2.2978	2.43716	2.97238	3.37789	3.60615	2.94245	3.56862	2.83581	3.2268	3.0866	2.73206	3.2744	2.29559	3.32129	3.09868	2.88529	2.73534	2.28039	3.66408	3.0808	2.63414	2.03772	3.56173	2.85288	2.7368	3.34204	2.74358	3.48911	3.8469	3.31439	2.74483	2.84968	2.66819	2.57164	2.67339
MIMAT0004803	NA	NA	NA	0.3144	NA	NA	0.711948	NA	NA	NA	NA	NA	NA	NA	NA	NA	NA	NA	NA	NA	NA	NA	NA	NA	NA	NA	NA	0.1897	NA	0.1876	NA	NA	0.581914	NA	NA	NA	NA	NA	NA	NA	NA	NA	NA	0.3415	NA	NA	NA	NA	NA
MIMAT0004804	NA	NA	0.2919	NA	0.7241	0.658163	NA	0.3072	NA	NA	NA	0.2279	NA	NA	NA	NA	NA	NA	NA	NA	0.2262	NA	NA	0.4403	0.4245	0.366399	NA	NA	NA	NA	NA	NA	NA	NA	NA	NA	0.5557	NA	NA	NA	NA	NA	0.6619	NA	NA	NA	0.1622	NA	NA
MIMAT0004805	1.52404	0.2034	1.08478	0.5725	0.98388	1.10854	0.711948	NA	0.978254	NA	1.12214	0.2279	0.73034	0.3859	0.892807	0.850288	2.27861	NA	1.0639	0.863103	0.421694	0.509286	0.3091	1.65138	1.13575	1.2025	0.737706	0.767855	0.6115	0.1876	0.475373	0.2667	1.16483	0.4888	0.901499	1.165	1.5259	0.898812	0.6348	1.10822	1.21094	0.352162	1.35188	0.3415	1.08288	0.2356	0.1622	1.20247	1.05382
MIMAT0026605	NA	NA	NA	NA	0.407	NA	NA	NA	NA	NA	NA	NA	NA	NA	NA	NA	NA	NA	NA	NA	NA	NA	NA	NA	0.2278	NA	NA	NA	NA	NA	NA	NA	NA	NA	NA	NA	NA	NA	0.1867	NA	NA	NA	NA	NA	NA	NA	NA	0.3337	NA
MIMAT0004808	8.29342	7.98692	8.10088	9.21959	7.61875	7.888	7.49925	7.49124	7.95267	7.61824	9.17616	7.33929	7.08488	8.10073	8.11325	8.20773	7.61916	9.00409	8.486	7.9359	9.33149	7.21484	7.04099	8.4081	7.72368	8.43894	6.65037	7.81497	7.65783	7.2115	8.2059	7.14691	7.4728	7.47448	7.58793	6.37502	8.24843	6.47296	7.9098	7.73978	9.66999	8.28221	10.3971	8.28866	7.78401	6.96359	6.90868	6.85845	7.40258
MIMAT0004809	3.65385	3.4782	4.22597	2.96696	3.84425	2.02972	2.60978	2.1889	2.96177	2.64236	2.17942	2.82266	2.48874	3.00944	3.1825	1.9298	3.01121	2.51044	4.21599	2.3489	3.76153	3.53417	3.86971	4.81377	2.73212	3.88139	2.3233	2.42149	3.41649	2.24787	2.71407	2.55414	2.89904	2.97384	1.76007	1.51777	2.92194	2.21127	2.90591	2.7384	3.65694	3.29959	3.36655	2.07218	2.88248	2.8137	3.1659	3.60778	3.41724
MIMAT0026608	NA	NA	NA	NA	NA	NA	NA	NA	NA	NA	NA	NA	NA	NA	NA	NA	NA	NA	NA	NA	NA	NA	NA	NA	NA	NA	NA	NA	NA	NA	NA	NA	NA	NA	NA	NA	NA	0.2301	NA	NA	NA	NA	NA	NA	NA	NA	0.1622	0.3337	NA
MIMAT0026609	NA	NA	NA	NA	NA	NA	NA	NA	NA	NA	NA	NA	NA	NA	NA	NA	NA	NA	NA	NA	NA	NA	NA	NA	NA	NA	NA	NA	NA	NA	NA	NA	NA	NA	NA	NA	NA	NA	NA	NA	NA	NA	NA	NA	NA	NA	NA	NA	NA
MIMAT0028220	0.151	NA	0.2919	0.3144	0.724084	0.2542	NA	0.5603	NA	0.505368	NA	NA	0.4109	NA	NA	NA	0.2798	0.177	NA	NA	0.2262	NA	NA	NA	0.891605	0.1948	0.362944	0.643492	NA	NA	0.1343	NA	NA	NA	0.2833	NA	NA	0.2301	0.3521	NA	NA	0.500505	0.473175	0.1808	0.1529	NA	0.1622	NA	0.780183
MIMAT0022707	NA	NA	NA	NA	NA	0.2542	NA	NA	0.4042	NA	NA	NA	NA	NA	NA	NA	NA	NA	NA	0.1846	0.2262	NA	0.3091	1.2795	NA	NA	0.1314	0.1897	NA	NA	NA	NA	0.3201	0.488795	NA	NA	0.5557	NA	0.1867	0.1441	NA	NA	0.661904	0.1808	NA	NA	NA	0.3337	NA
MIMAT0022706	0.412528	0.2034	1.48221	NA	1.71437	0.4703	0.2782	0.775581	NA	0.2747	NA	0.424588	0.4109	NA	0.574902	0.4869	0.892258	0.7246	0.1844	0.3482	1.5197	0.277	0.3091	0.4403	NA	NA	1.3901	NA	NA	0.637369	0.1343	0.2667	0.3201	1.38585	0.2833	NA	0.5557	NA	0.1867	0.705243	0.728927	NA	1.45758	1.30388	0.533379	0.2356	0.673649	1.2025	1.28364
MIMAT0022705	0.633906	1.14482	NA	NA	NA	0.2542	1.04504	0.5603	0.4042	0.878898	0.985819	0.752351	0.7303	0.3859	0.451257	0.4869	1.1916	0.3345	0.749879	NA	1.0134	0.277	0.3091	1.4774	NA	1.10889	0.466187	0.35733	0.2338	0.979752	1.05189	0.2667	0.3201	0.682495	NA	0.3902	1.2689	0.758365	0.1867	0.395285	NA	0.500449	1.11388	0.737883	0.74066	0.6155	NA	1.0293	1.48192
MIMAT0005909	0.912862	0.3816	NA	0.981106	NA	0.470249	2.06699	0.775581	1.55589	NA	0.667484	0.597651	0.4109	NA	0.688897	0.4869	0.715481	0.834357	1.24078	0.495156	NA	0.709319	NA	0.4403	NA	1.79001	NA	NA	0.434942	1.25623	0.370366	0.2667	0.3201	1.59282	NA	0.697018	0.5557	0.602883	0.75787	1.10811	0.728927	0.634904	0.473175	0.3415	1.53651	NA	0.307993	1.49662	NA
MIMAT0004481	5.26751	5.41907	5.54658	5.96837	5.58294	4.98368	5.44409	4.93845	5.30314	4.61419	4.81051	5.53441	6.67919	5.77242	4.80374	4.75981	7.11487	5.24029	6.31562	5.71663	6.24539	4.65158	5.24004	5.97141	6.34064	6.04279	4.98227	5.85964	5.12037	4.84678	5.06991	5.70516	5.71903	5.51618	4.82488	4.85569	5.88927	4.52088	5.60921	4.2769	6.02207	5.84631	5.51194	5.59325	5.13371	5.68797	5.22124	6.14995	5.64768
MIMAT0004482	4.65977	5.15669	5.15995	5.8515	4.8594	3.81804	4.18802	4.33784	5.11403	4.56389	3.67422	5.12791	5.61777	5.71463	4.98197	3.94961	5.92888	4.52686	5.54426	6.03758	4.74441	4.51131	4.7571	5.25239	5.7184	5.69366	5.06674	5.58334	3.00685	4.6211	4.40581	5.39989	4.36641	5.00241	5.17612	4.10019	5.33892	3.34526	5.14609	4.70647	4.77065	5.9337	4.55514	5.04667	4.74583	4.86804	4.77735	5.79845	5.17576
MIMAT0022700	0.4126	0.2034	0.5345	0.3144	NA	NA	0.2782	0.3072	NA	0.878909	NA	0.1184	0.7303	NA	0.1666	NA	0.7155	0.177	NA	0.3482	0.2262	NA	NA	0.4403	NA	0.1948	NA	NA	0.2338	NA	0.257156	NA	0.581914	NA	0.2833	0.3902	NA	NA	NA	0.275105	NA	0.500449	NA	NA	0.1529	0.2356	0.1622	NA	NA
MIMAT0004488	NA	0.2034	NA	1.149	NA	0.2542	0.511328	0.3072	0.719586	0.5054	0.2583	0.227816	NA	0.3859	0.315938	NA	1.19165	NA	0.1844	0.3482	0.747663	0.277	NA	0.7772	0.424488	0.901138	0.652735	0.64355	0.2338	0.1876	0.475366	1.14949	0.5819	0.265	0.2833	NA	0.955881	NA	NA	1.24225	0.524406	0.1868	NA	0.4861	NA	0.2356	0.440493	NA	1.28364
MIMAT0004489	2.21461	2.54714	3.07025	3.48899	3.87665	2.63293	3.34271	2.69106	3.6227	3.0235	2.6984	2.40001	1.57384	3.16549	1.88477	2.32599	3.6003	2.6062	1.78816	3.6863	3.52673	2.32831	2.46972	3.86417	2.83941	2.76211	2.11683	3.72554	1.71695	3.34566	2.32203	3.2827	3.20136	2.64224	3.71721	3.02566	3.6722	2.78205	1.85823	3.70949	1.21088	2.57919	1.81674	3.1064	2.61914	2.0056	3.55001	2.04378	3.55568
MIMAT0022709	0.287682	0.381635	NA	NA	0.407	0.824317	1.18656	0.775581	1.3878	NA	1.46719	0.2279	NA	1.34097	0.1666	NA	0.892241	1.20472	0.749793	0.750559	1.12978	0.509286	0.967713	1.47738	0.2278	0.3665	0.562484	0.882272	1.36931	0.353589	1.46273	0.857745	0.803422	0.6825	0.519996	NA	1.52583	0.428499	NA	0.705172	1.2109	0.87138	1.81672	0.737782	0.533273	0.438072	0.307993	0.3337	0.4422
MIMAT0022708	NA	0.2034	0.534563	NA	0.407	0.2542	NA	NA	0.4042	0.505368	NA	0.1184	NA	0.3859	0.1666	0.4869	0.51405	0.3345	NA	0.1846	NA	0.884953	0.3091	NA	NA	0.519831	NA	0.64355	NA	NA	NA	0.2667	NA	0.265	0.2833	NA	1.5259	NA	0.5004	3.09837	NA	0.634955	0.2559	NA	NA	1.16455	0.1622	0.3337	0.4422
MIMAT0022839	NA	NA	NA	NA	NA	NA	NA	NA	NA	NA	NA	NA	NA	NA	NA	NA	NA	NA	NA	NA	0.2262	NA	0.3091	0.777176	NA	NA	0.1314	NA	NA	NA	NA	NA	NA	NA	NA	NA	NA	NA	0.75787	0.1441	NA	NA	NA	NA	NA	NA	NA	NA	NA
MIMAT0022838	NA	NA	NA	NA	NA	NA	0.2782	NA	NA	NA	0.2583	0.1184	0.4109	NA	NA	NA	0.514	0.177	0.1844	NA	0.421694	0.5093	NA	NA	NA	NA	NA	NA	0.434942	0.63741	0.257156	0.4917	NA	NA	0.2833	NA	NA	NA	0.1867	NA	NA	0.1868	0.2559	0.48603	NA	0.438072	0.3081	0.3337	NA
MIMAT0015039	NA	NA	NA	0.3144	NA	NA	NA	NA	NA	NA	NA	NA	NA	NA	NA	NA	NA	NA	NA	NA	NA	NA	NA	NA	NA	NA	NA	NA	NA	NA	NA	NA	NA	NA	NA	NA	NA	NA	NA	NA	NA	NA	NA	NA	NA	NA	NA	NA	NA
MIMAT0015038	0.2877	NA	NA	NA	NA	NA	NA	NA	0.4042	NA	NA	NA	NA	NA	NA	NA	NA	NA	NA	NA	0.2262	NA	NA	NA	NA	NA	NA	NA	NA	NA	NA	NA	NA	NA	NA	NA	NA	NA	NA	0.275105	0.2859	NA	NA	NA	NA	NA	NA	NA	NA
MIMAT0003252	NA	NA	NA	NA	NA	NA	NA	NA	NA	NA	NA	NA	NA	NA	NA	NA	NA	NA	NA	NA	NA	NA	NA	0.4403	NA	NA	NA	NA	0.2338	NA	NA	NA	NA	NA	NA	NA	NA	NA	NA	NA	NA	NA	NA	NA	NA	NA	NA	NA	NA
MIMAT0015033	NA	NA	NA	NA	NA	NA	NA	NA	NA	NA	NA	NA	NA	NA	NA	NA	NA	NA	NA	NA	NA	NA	NA	NA	NA	0.3665	NA	0.35733	0.2338	NA	NA	NA	NA	NA	NA	NA	NA	NA	NA	NA	NA	NA	NA	0.1808	NA	NA	NA	NA	NA
MIMAT0015032	0.2877	0.54022	0.742171	0.5725	NA	0.2542	0.5113	NA	0.7196	0.2747	0.2583	0.227816	0.7303	0.3859	0.574933	NA	0.7155	0.334638	0.1844	0.628547	0.886558	NA	NA	NA	0.4245	0.1948	0.2518	0.507558	NA	0.1876	0.1343	0.4917	0.8035	NA	NA	NA	0.5557	0.2301	0.3521	1.53168	0.524406	NA	0.2559	NA	0.1529	NA	0.3081	0.6046	0.4422
MIMAT0022833	0.287682	0.54022	0.7421	1.67433	0.407	1.23197	0.712	0.3072	0.9783	0.7042	NA	0.1184	NA	0.3859	0.315938	1.38167	0.51405	0.724573	0.1844	0.967407	0.886554	0.885025	1.54173	0.4403	1.13572	0.658419	NA	0.507558	0.910541	NA	0.1343	0.491705	0.3201	1.14394	0.2833	NA	1.26882	0.602883	0.3521	0.1441	1.21096	0.1868	0.473175	0.84899	0.2912	0.916029	0.440396	0.604529	0.780183
MIMAT0015030	NA	0.2034	NA	NA	NA	NA	NA	NA	NA	NA	0.2583	NA	NA	NA	NA	0.4869	NA	NA	NA	NA	NA	NA	NA	NA	NA	NA	NA	NA	NA	NA	NA	NA	NA	NA	NA	NA	NA	NA	NA	NA	NA	NA	NA	NA	NA	NA	NA	NA	NA
MIMAT0015037	NA	NA	NA	NA	NA	NA	NA	NA	NA	NA	NA	NA	0.4109	NA	NA	NA	NA	0.177	0.1844	NA	NA	NA	0.3091	NA	NA	NA	NA	NA	NA	NA	NA	NA	NA	NA	NA	NA	NA	NA	NA	0.6091	NA	NA	NA	NA	NA	NA	NA	NA	NA
MIMAT0022834	6.32017	6.69557	5.60752	4.98569	4.19166	6.27262	6.29299	6.23411	6.58121	5.92547	5.88853	4.71371	6.69762	6.39399	5.08442	6.65178	6.0962	5.52418	5.64984	5.27811	5.49086	5.18408	6.0954	4.1804	5.66598	8.22201	6.05546	5.75464	6.5148	4.34366	4.81878	5.38592	5.74598	5.29693	4.79138	5.55365	6.61185	4.37222	7.42232	4.17992	6.51225	6.54644	5.32203	5.4151	5.59402	7.22885	5.72833	7.08827	5.60578
MIMAT0015035	0.151	0.813081	NA	NA	0.7241	NA	NA	NA	NA	NA	NA	NA	NA	NA	NA	NA	NA	0.834285	NA	0.1846	NA	0.5093	NA	1.05011	NA	1.66405	0.2518	NA	NA	NA	0.370407	0.2667	NA	0.4888	NA	NA	NA	NA	NA	NA	NA	NA	NA	NA	NA	NA	0.307993	NA	NA
MIMAT0015034	0.151	NA	0.2919	0.3144	NA	NA	NA	NA	NA	NA	NA	NA	NA	NA	NA	0.4869	NA	NA	NA	NA	0.2262	NA	NA	NA	NA	NA	0.1314	NA	0.2338	NA	0.1343	NA	0.3201	NA	NA	NA	NA	NA	NA	0.275105	NA	0.1868	0.2559	0.1808	NA	NA	NA	NA	NA
MIMAT0003260	0.733001	1.04254	2.99103	2.49234	4.75882	1.45122	2.88369	0.775581	2.08196	1.9769	2.04875	1.24419	0.7303	2.1286	2.29781	1.5884	2.27866	2.51042	2.59536	2.86349	6.86977	1.42955	2.03769	2.30036	1.8341	0.3665	3.20168	0.88232	1.26761	1.6244	1.51294	1.49953	3.12122	3.73341	2.58281	1.16499	2.10078	0.2301	2.57892	0.2752	3.55308	1.61987	2.88823	3.01399	2.2636	1.47184	2.03376	1.74085	1.81163
MIMAT0003265	NA	NA	0.2919	NA	NA	NA	NA	NA	NA	NA	NA	NA	NA	NA	0.3159	0.8503	NA	0.177	NA	NA	NA	NA	NA	NA	0.424488	NA	NA	0.5076	NA	NA	NA	NA	0.3201	NA	NA	NA	NA	0.2301	0.1867	NA	NA	NA	0.978406	NA	NA	NA	NA	NA	0.4422
MIMAT0003264	NA	NA	NA	NA	NA	NA	NA	NA	NA	NA	NA	NA	NA	NA	NA	NA	NA	NA	NA	NA	NA	NA	NA	NA	NA	NA	NA	NA	NA	NA	NA	NA	NA	NA	NA	NA	NA	NA	NA	NA	NA	NA	NA	NA	NA	NA	NA	NA	NA
MIMAT0003267	NA	NA	0.5345	NA	NA	NA	NA	NA	NA	NA	NA	NA	NA	NA	NA	NA	NA	NA	NA	NA	NA	NA	NA	NA	NA	NA	NA	NA	NA	NA	0.1343	NA	NA	NA	NA	NA	NA	NA	NA	NA	NA	NA	NA	NA	NA	NA	NA	NA	NA
MIMAT0003266	4.43538	5.15667	4.46442	5.19195	2.47587	3.91342	4.60843	4.72203	6.75112	3.09609	5.00805	4.15132	5.45394	4.27785	4.65749	4.73824	4.7945	4.34434	4.8068	4.83631	4.5594	3.36668	4.71833	4.28978	4.88571	3.58373	4.51929	6.19192	4.21692	4.32379	5.31241	4.07366	4.75943	5.03831	3.8094	4.82438	4.82044	5.59099	4.23469	4.33062	3.25495	3.99346	5.24295	4.84689	4.46098	4.4314	3.1466	4.53124	3.20926
MIMAT0003269	NA	NA	NA	NA	NA	NA	NA	NA	NA	NA	NA	NA	NA	NA	NA	NA	NA	NA	NA	NA	NA	NA	NA	NA	NA	NA	NA	NA	NA	NA	NA	NA	NA	NA	NA	NA	NA	NA	NA	NA	NA	NA	NA	NA	NA	NA	NA	NA	NA
MIMAT0003268	NA	NA	NA	NA	NA	NA	NA	NA	NA	NA	NA	NA	NA	NA	NA	NA	NA	NA	NA	NA	NA	NA	NA	NA	NA	NA	NA	NA	NA	NA	NA	NA	NA	NA	NA	NA	NA	NA	NA	NA	0.2859	NA	NA	NA	NA	NA	NA	NA	NA
MIMAT0004543	NA	0.683115	0.923676	0.791266	5.63116	1.64142	0.712	2.18886	2.37962	1.6311	1.12207	1.19115	0.73034	1.65372	0.4512	0.4869	1.65079	1.2842	0.494634	1.15594	6.23891	1.04155	0.3091	1.47739	1.0188	1.2025	5.0544	0.88231	1.63763	0.5025	0.573242	1.14949	5.07862	1.26991	0.9015	0.3902	0.9559	0.4284	1.16591	3.18426	0.5243	1.25237	2.22864	0.952148	1.08283	1.27445	0.673604	1.35709	4.09917
MIMAT0003307	NA	NA	NA	NA	NA	NA	NA	NA	NA	NA	NA	NA	NA	NA	NA	NA	NA	NA	NA	NA	NA	NA	NA	NA	NA	NA	NA	NA	NA	NA	NA	NA	NA	NA	NA	NA	NA	NA	NA	NA	NA	NA	NA	NA	NA	NA	NA	NA	NA
MIMAT0003287	0.2877	NA	0.2919	0.5725	NA	0.2542	NA	NA	0.978243	NA	0.2583	0.1184	0.4109	0.3859	0.79449	0.4869	0.2798	1.12064	0.347879	0.3482	0.421694	1.31146	0.3091	0.4403	NA	NA	0.652675	0.5076	NA	0.874426	0.909258	0.6863	NA	0.4888	0.2833	0.3902	1.52584	NA	0.75787	0.705243	0.2859	0.871379	1.11392	0.737841	0.74066	1.04567	0.561758	NA	NA
MIMAT0003286	NA	NA	NA	NA	NA	NA	NA	NA	NA	NA	NA	NA	NA	NA	NA	NA	NA	NA	NA	NA	NA	NA	NA	NA	NA	NA	NA	NA	NA	NA	NA	NA	NA	NA	NA	NA	NA	NA	NA	NA	NA	NA	NA	NA	NA	NA	NA	NA	NA
MIMAT0003284	0.995058	0.683144	3.10822	1.5599	1.97574	2.15989	1.43375	1.53524	2.08197	0.704216	1.12209	0.1184	NA	1.34098	1.56488	1.1403	1.99859	0.834298	1.78811	1.73117	2.0791	1.53866	2.03774	2.30038	3.17611	0.1948	0.817888	1.87597	1.71693	1.07794	0.475366	0.686306	1.69418	0.853241	1.56225	1.16504	2.10075	2.31518	NA	1.63282	2.1719	0.352162	3.19374	1.22374	2.48152	0.915977	1.34899	0.3337	1.05375
MIMAT0003283	2.10788	NA	2.81841	0.572394	3.08679	3.46211	0.2782	1.75406	0.7196	2.2556	NA	0.597721	2.924	3.06337	0.1666	2.43717	2.07384	1.20473	1.94954	0.628466	3.83207	1.18274	0.3091	4.59684	2.90673	3.23069	1.03485	3.3809	NA	0.502445	0.751015	0.686302	0.3201	1.00595	1.20292	NA	3.16813	1.35394	1.25214	1.10819	0.7289	1.16605	5.50578	2.47006	0.1529	0.773532	2.22953	NA	4.09918
MIMAT0003282	NA	NA	NA	NA	NA	NA	NA	NA	NA	NA	NA	NA	NA	NA	NA	NA	NA	NA	0.1844	NA	NA	NA	NA	NA	NA	NA	NA	NA	NA	NA	NA	NA	NA	NA	NA	NA	NA	NA	NA	NA	NA	NA	NA	NA	NA	NA	NA	NA	NA
MIMAT0003280	NA	NA	0.2919	0.3144	NA	NA	NA	NA	0.719586	NA	NA	NA	NA	NA	0.1666	NA	NA	0.177	0.1844	NA	NA	NA	NA	NA	NA	NA	NA	NA	NA	NA	NA	0.2667	NA	NA	NA	NA	NA	0.2301	NA	0.395198	NA	NA	0.2559	NA	NA	NA	NA	NA	NA
MIMAT0003305	NA	NA	NA	NA	NA	NA	NA	NA	NA	NA	NA	NA	NA	NA	NA	NA	NA	NA	NA	NA	NA	NA	NA	NA	NA	NA	NA	NA	NA	NA	NA	NA	NA	NA	NA	NA	NA	NA	NA	NA	NA	NA	NA	NA	NA	NA	NA	NA	NA
MIMAT0000241	NA	NA	NA	NA	NA	NA	NA	NA	NA	NA	NA	NA	NA	NA	NA	NA	NA	NA	NA	NA	NA	NA	NA	NA	NA	NA	NA	NA	NA	NA	NA	NA	NA	NA	NA	NA	NA	NA	NA	NA	NA	NA	NA	NA	NA	NA	NA	NA	NA
MIMAT0007348	NA	NA	NA	NA	NA	NA	NA	NA	NA	NA	NA	NA	NA	NA	NA	NA	NA	NA	NA	NA	NA	NA	NA	NA	NA	NA	NA	NA	NA	NA	NA	NA	NA	NA	NA	NA	NA	NA	NA	NA	NA	NA	NA	NA	NA	NA	NA	NA	NA
MIMAT0019697	NA	NA	NA	NA	NA	NA	NA	NA	NA	NA	NA	NA	NA	NA	NA	NA	NA	NA	NA	NA	NA	NA	NA	NA	NA	NA	NA	NA	NA	NA	NA	NA	NA	NA	NA	NA	NA	NA	NA	NA	NA	NA	NA	NA	NA	NA	NA	NA	NA
MIMAT0019696	1.14656	0.683097	1.22978	0.5725	2.47585	0.470249	0.511328	NA	0.4042	NA	NA	0.1184	NA	0.690059	NA	NA	1.19157	0.177	1.39818	0.628487	1.23768	0.509286	0.5635	1.27952	1.43849	1.29048	0.817888	1.26632	0.434942	NA	NA	0.2667	1.16491	0.265	0.901528	0.697018	0.955881	0.602796	1.25208	1.36512	0.2859	0.757937	0.2559	0.3415	0.1529	0.916038	0.777487	NA	1.6562
MIMAT0019695	0.287682	NA	NA	NA	NA	NA	NA	NA	NA	NA	NA	NA	0.4109	NA	NA	NA	NA	NA	0.1844	NA	NA	NA	NA	NA	0.2278	NA	NA	NA	NA	NA	NA	0.2667	NA	NA	NA	0.3902	NA	NA	NA	0.1441	NA	NA	0.2559	NA	NA	NA	NA	NA	NA
MIMAT0019694	NA	NA	NA	NA	NA	NA	NA	NA	NA	NA	NA	NA	NA	NA	NA	NA	NA	NA	NA	NA	NA	NA	NA	NA	NA	NA	NA	NA	NA	NA	NA	NA	NA	NA	NA	NA	0.5557	NA	NA	0.2752	NA	0.1868	NA	NA	NA	NA	NA	NA	NA
MIMAT0019693	0.2877	1.24034	NA	NA	0.407	0.2542	NA	0.3072	1.3879	0.704216	0.2583	NA	NA	NA	1.56485	NA	0.715481	0.177	0.1844	0.3482	1.12983	0.277	0.3091	NA	NA	NA	0.562484	NA	NA	0.353589	0.909286	0.2667	0.3201	0.682495	1.06004	0.3902	NA	1.0267	0.75787	NA	0.2859	0.1868	0.473175	0.341444	0.291137	NA	0.3081	0.3337	NA
MIMAT0019692	NA	NA	NA	NA	NA	NA	NA	NA	NA	NA	NA	NA	NA	NA	NA	NA	NA	NA	NA	NA	NA	NA	NA	NA	NA	NA	NA	NA	NA	NA	NA	NA	NA	NA	NA	NA	NA	NA	NA	NA	NA	NA	NA	NA	NA	NA	NA	NA	NA
MIMAT0019691	NA	NA	NA	NA	NA	NA	NA	NA	NA	NA	NA	NA	NA	NA	NA	NA	NA	NA	NA	NA	NA	NA	NA	NA	NA	NA	NA	NA	NA	NA	NA	NA	NA	NA	NA	NA	NA	NA	NA	NA	NA	NA	NA	NA	NA	NA	NA	NA	NA
MIMAT0019690	NA	NA	NA	NA	NA	NA	NA	NA	NA	NA	NA	NA	NA	NA	NA	NA	NA	NA	NA	NA	NA	NA	NA	NA	NA	NA	NA	NA	NA	NA	NA	NA	NA	NA	NA	NA	NA	NA	NA	NA	NA	NA	NA	NA	NA	NA	NA	NA	NA
MIMAT0019699	0.412545	NA	0.2919	NA	NA	0.973369	0.5113	NA	NA	0.7042	0.4774	0.2279	0.4109	0.941124	NA	0.850288	0.51405	0.177	NA	0.1846	NA	NA	0.3091	NA	0.59756	0.901164	NA	1.34824	NA	0.1876	0.475366	NA	NA	NA	0.2833	NA	0.5557	0.2301	NA	NA	NA	0.500449	NA	0.341444	NA	0.2356	NA	NA	1.05382
MIMAT0019698	NA	NA	NA	0.3144	NA	NA	NA	NA	NA	NA	NA	NA	NA	NA	NA	NA	NA	NA	0.1844	NA	0.2262	NA	NA	NA	NA	NA	NA	0.1897	0.2338	NA	NA	NA	NA	NA	NA	NA	NA	NA	NA	NA	0.2859	NA	NA	0.1808	NA	NA	NA	NA	NA
MIMAT0013771	NA	NA	NA	NA	NA	NA	NA	NA	NA	NA	NA	NA	NA	NA	NA	NA	0.2798	NA	NA	NA	0.2262	NA	NA	NA	NA	NA	NA	NA	0.2338	NA	NA	NA	0.9955	NA	NA	NA	NA	NA	NA	NA	NA	NA	NA	NA	NA	NA	NA	NA	1.28368
MIMAT0004780	5.38265	4.84333	5.99498	4.91756	5.89885	4.96603	4.54414	4.54269	5.48079	4.42997	4.89852	3.26925	3.95395	3.85716	4.31998	5.29039	4.66659	3.83899	4.74948	4.39655	6.56289	5.28936	4.959	5.86058	4.60056	4.50402	4.54892	5.01545	5.61061	3.17867	5.00123	4.91841	5.64214	4.71181	3.99757	3.74673	5.00068	4.4079	4.76853	5.91298	6.74815	4.38571	6.13889	5.23237	5.08221	4.65096	4.43239	4.91406	6.0187
MIMAT0028114	NA	NA	NA	NA	NA	NA	NA	NA	NA	NA	NA	0.1184	NA	NA	NA	NA	NA	NA	NA	NA	NA	NA	0.3091	NA	NA	0.1948	NA	NA	NA	NA	NA	NA	NA	NA	NA	NA	NA	NA	NA	NA	NA	NA	0.2559	NA	NA	NA	NA	NA	NA
MIMAT0028115	NA	NA	NA	NA	NA	NA	NA	NA	NA	NA	NA	NA	NA	NA	NA	NA	NA	NA	NA	NA	NA	NA	NA	NA	NA	0.1948	NA	NA	NA	NA	NA	NA	NA	NA	NA	NA	NA	NA	NA	NA	NA	NA	NA	NA	NA	NA	NA	NA	NA
MIMAT0028116	0.151	NA	NA	NA	NA	NA	NA	NA	NA	NA	NA	NA	NA	NA	NA	NA	NA	NA	NA	NA	NA	NA	0.3091	NA	NA	0.1948	0.1314	NA	NA	NA	NA	NA	NA	NA	NA	NA	NA	NA	NA	0.275105	NA	NA	NA	NA	NA	NA	0.1622	NA	NA
MIMAT0028117	0.151	NA	NA	NA	NA	NA	NA	NA	NA	NA	NA	NA	NA	NA	NA	NA	NA	NA	NA	0.1846	NA	NA	NA	NA	NA	NA	NA	NA	NA	NA	NA	NA	NA	NA	NA	NA	NA	NA	NA	NA	NA	0.1868	NA	NA	0.1529	NA	NA	NA	NA
MIMAT0028110	NA	NA	NA	NA	NA	NA	NA	NA	NA	NA	NA	NA	NA	NA	NA	NA	NA	NA	NA	NA	NA	NA	NA	NA	NA	NA	NA	NA	NA	NA	NA	NA	NA	NA	NA	NA	NA	NA	NA	NA	NA	NA	NA	NA	NA	NA	NA	NA	NA
MIMAT0028111	NA	NA	NA	NA	NA	NA	NA	NA	NA	NA	NA	NA	NA	NA	NA	NA	NA	NA	NA	NA	NA	NA	NA	NA	NA	NA	NA	NA	NA	NA	NA	NA	NA	NA	NA	NA	NA	NA	NA	NA	NA	NA	NA	NA	NA	NA	NA	NA	NA
MIMAT0028113	NA	NA	NA	NA	NA	NA	NA	NA	NA	NA	NA	NA	NA	NA	NA	NA	NA	0.177	NA	NA	NA	NA	NA	NA	NA	NA	NA	NA	NA	NA	NA	NA	NA	NA	NA	NA	NA	NA	NA	NA	NA	NA	NA	NA	NA	NA	NA	NA	NA
MIMAT0028118	0.2877	NA	NA	NA	NA	NA	NA	NA	0.4042	NA	NA	0.1184	NA	NA	NA	0.4869	0.2798	NA	NA	NA	0.4217	0.277	0.3091	NA	NA	0.1948	NA	NA	0.2338	0.1876	NA	0.2667	NA	NA	NA	NA	NA	0.2301	NA	NA	0.2859	0.1868	NA	0.1808	0.1529	NA	NA	0.3337	0.780183
MIMAT0028119	NA	NA	NA	NA	NA	NA	NA	NA	NA	NA	NA	NA	NA	NA	NA	NA	NA	NA	NA	NA	NA	NA	NA	0.4403	NA	0.1948	NA	NA	0.2338	NA	NA	NA	NA	NA	NA	NA	0.5557	NA	NA	NA	NA	NA	NA	NA	NA	NA	NA	NA	NA
MIMAT0004980	2.95075	0.813081	1.969	0.572394	1.71437	0.824357	0.888068	1.53524	0.7196	1.63108	1.90515	0.677043	1.98746	1.7879	0.574913	2.72679	1.19161	1.12073	0.862269	1.24178	0.747602	0.7094	2.03776	1.80662	1.68862	3.18547	0.362944	1.81969	3.09865	1.33782	0.2572	0.686302	0.995483	0.265	0.5201	0.949959	2.51072	0.2301	1.25212	1.1768	1.21089	2.85206	1.96749	1.30393	0.2912	1.72504	1.05042	2.74969	2.19738
MIMAT0004983	4.22163	1.49407	2.33231	1.43548	1.85098	1.34572	1.73963	1.2773	2.69991	2.25561	2.04877	0.956888	2.20928	2.31794	1.50396	1.92979	3.5219	0.60597	2.65903	1.95082	2.92997	1.53864	2.40609	4.23611	1.76323	3.8236	1.16318	2.69635	2.83968	1.16988	1.24245	1.49954	4.40073	0.853241	0.519996	1.35218	1.74396	0.602796	2.10986	2.12499	4.50423	2.3244	3.06587	2.07214	0.834129	2.1851	1.85539	2.74966	1.95194
MIMAT0004982	2.46582	0.5402	1.59355	0.572394	0.9839	0.658163	0.888068	0.96287	0.978254	1.03472	0.667484	0.891827	0.73034	1.50585	0.451222	0.850288	1.32081	0.606084	0.96663	1.15601	0.747606	0.509286	1.13399	0.4403	1.13576	1.52595	0.893894	1.26633	0.910457	0.1876	0.475366	0.857747	0.3201	0.265	0.2833	0.3902	1.26882	0.602883	0.757695	1.17681	1.21096	1.33371	1.4576	0.341444	0.417336	0.615594	0.440493	1.20248	1.48196
MIMAT0002864	NA	NA	NA	NA	NA	NA	NA	NA	NA	NA	NA	NA	NA	NA	NA	NA	NA	0.177	NA	NA	NA	NA	NA	NA	NA	NA	NA	NA	NA	NA	NA	NA	NA	NA	NA	NA	NA	NA	NA	NA	NA	NA	NA	NA	NA	NA	NA	NA	NA
MIMAT0004955	5.80336	5.7985	5.56719	5.30295	5.5126	5.43307	6.14478	5.82089	6.1467	4.32819	5.86927	5.43231	6.12648	5.68053	6.16987	5.27548	6.50595	6.36047	6.93445	5.01744	5.7943	5.67732	5.87226	6.62109	5.32794	6.12578	5.66331	5.61679	5.67166	5.99488	6.18806	6.06592	6.8979	5.79819	5.12322	5.01659	6.29536	5.85073	5.6535	7.08975	6.20886	6.45394	7.18358	5.63649	5.7033	5.29048	5.53451	5.6642	6.28735
MIMAT0002866	0.151	NA	NA	NA	NA	NA	NA	NA	NA	NA	NA	NA	NA	NA	NA	NA	NA	NA	NA	0.628466	0.2262	NA	NA	NA	NA	NA	NA	NA	0.2338	NA	NA	NA	NA	NA	NA	NA	NA	NA	0.3521	NA	NA	NA	NA	0.6175	NA	NA	NA	NA	NA
MIMAT0004986	0.151	NA	NA	NA	NA	NA	NA	NA	NA	NA	NA	NA	NA	NA	NA	0.4869	NA	NA	NA	NA	NA	NA	NA	0.4403	NA	NA	NA	0.35733	0.435	0.1876	NA	NA	0.3201	NA	NA	NA	NA	NA	NA	NA	NA	NA	NA	0.1808	NA	NA	0.1622	NA	NA
MIMAT0027418	NA	NA	NA	NA	NA	NA	NA	NA	NA	NA	NA	NA	NA	NA	NA	NA	NA	NA	NA	NA	NA	NA	NA	NA	NA	NA	NA	NA	NA	NA	NA	NA	NA	NA	NA	NA	NA	NA	NA	NA	NA	NA	NA	NA	NA	NA	NA	NA	NA
MIMAT0015021	NA	NA	NA	NA	NA	NA	NA	NA	NA	NA	NA	NA	NA	NA	NA	NA	NA	NA	NA	NA	NA	NA	NA	NA	0.2278	NA	NA	NA	NA	NA	NA	NA	NA	NA	NA	NA	NA	NA	NA	NA	NA	NA	NA	NA	NA	0.2356	NA	NA	NA
MIMAT0027559	NA	NA	NA	NA	NA	NA	NA	NA	NA	NA	NA	NA	NA	NA	NA	NA	NA	NA	NA	NA	NA	NA	NA	NA	NA	NA	NA	NA	NA	NA	NA	NA	NA	NA	NA	NA	NA	NA	NA	NA	NA	NA	NA	NA	NA	NA	NA	NA	NA
MIMAT0019879	0.151	NA	0.534563	NA	0.407	NA	NA	NA	NA	0.2747	NA	NA	NA	0.3859	NA	0.4869	0.51405	0.476611	NA	NA	0.593836	NA	0.3091	0.4403	0.2278	1.37323	0.1314	0.1897	0.910499	NA	NA	NA	0.3201	NA	0.2833	NA	NA	0.2301	NA	0.395198	NA	0.634904	NA	0.1808	NA	0.773646	0.307993	NA	NA
MIMAT0019878	0.151	NA	NA	NA	0.724084	0.2542	NA	NA	NA	NA	NA	0.1184	NA	0.3859	NA	NA	NA	NA	NA	NA	0.593836	NA	0.3091	NA	NA	0.658419	NA	NA	0.611493	NA	NA	NA	NA	NA	NA	NA	NA	NA	NA	NA	0.2859	0.1868	0.2559	0.48603	0.1529	NA	NA	NA	NA
MIMAT0027558	NA	NA	NA	NA	NA	NA	NA	NA	NA	NA	NA	NA	NA	NA	NA	NA	NA	NA	NA	NA	NA	NA	NA	NA	NA	NA	NA	NA	NA	NA	NA	NA	NA	NA	NA	NA	NA	NA	NA	NA	NA	NA	NA	NA	NA	NA	NA	NA	NA
MIMAT0019873	0.527492	0.2034	0.7421	NA	0.983893	1.23198	0.511328	0.560331	1.9673	0.878948	0.667398	0.227816	NA	0.690059	0.3159	0.8503	0.514	0.476611	0.3478	0.628487	0.593831	1.04158	0.779725	0.7772	0.752076	0.1948	0.362944	0.3574	1.1581	0.502445	0.2572	0.2667	0.803422	NA	0.519996	0.3902	NA	0.898784	0.351984	1.47827	1.67418	0.1868	1.23779	0.1808	0.1529	0.773562	0.67361	0.3337	1.28364
MIMAT0019872	NA	NA	NA	NA	NA	NA	NA	NA	NA	NA	NA	NA	NA	NA	NA	NA	NA	0.177	NA	NA	NA	NA	NA	NA	NA	NA	NA	NA	NA	NA	NA	0.2667	NA	NA	NA	NA	NA	NA	NA	NA	NA	NA	NA	NA	NA	NA	NA	NA	NA
MIMAT0019871	0.412545	NA	0.2919	0.572394	0.407	0.2542	0.2782	NA	0.4042	NA	0.2583	0.597716	1.57383	0.3859	0.1666	NA	0.715481	0.177	0.494634	NA	NA	0.277	0.3091	NA	0.2278	0.6585	0.1314	0.1897	NA	NA	NA	0.2667	NA	0.265	NA	NA	0.5557	NA	NA	0.275105	NA	0.757937	0.473175	0.341444	NA	NA	0.1622	NA	1.0537
MIMAT0019870	NA	NA	NA	NA	NA	NA	NA	NA	NA	NA	NA	NA	NA	NA	NA	NA	NA	NA	NA	NA	NA	NA	NA	NA	NA	NA	NA	NA	NA	NA	NA	NA	NA	NA	NA	NA	NA	NA	NA	NA	NA	NA	NA	NA	NA	NA	NA	NA	NA
MIMAT0019877	NA	NA	NA	NA	NA	NA	NA	NA	NA	NA	NA	NA	NA	NA	NA	NA	NA	NA	NA	NA	NA	NA	NA	NA	NA	NA	NA	NA	NA	NA	NA	NA	NA	NA	NA	NA	NA	NA	NA	NA	NA	NA	NA	NA	NA	NA	NA	NA	NA
MIMAT0019876	NA	NA	NA	NA	NA	0.2542	NA	NA	NA	NA	NA	NA	NA	NA	NA	NA	NA	NA	NA	NA	NA	NA	NA	NA	NA	NA	NA	NA	NA	NA	NA	NA	0.3201	NA	NA	0.3902	NA	NA	NA	NA	NA	NA	NA	NA	NA	NA	NA	NA	NA
MIMAT0019875	NA	NA	NA	NA	NA	NA	0.2782	NA	NA	NA	NA	NA	NA	NA	NA	NA	NA	NA	NA	NA	NA	NA	NA	NA	NA	NA	NA	NA	NA	NA	NA	NA	NA	NA	NA	NA	NA	0.2301	NA	0.2752	NA	0.1868	NA	NA	NA	NA	0.1622	NA	NA
MIMAT0019874	NA	NA	NA	NA	NA	0.2542	NA	NA	NA	NA	NA	NA	NA	NA	NA	NA	NA	NA	NA	NA	NA	NA	0.3091	NA	NA	NA	NA	NA	NA	NA	NA	NA	NA	NA	NA	NA	0.5557	NA	0.1867	NA	NA	NA	NA	NA	NA	NA	NA	NA	NA
MIMAT0024617	0.151	NA	NA	NA	NA	NA	NA	NA	NA	NA	NA	NA	NA	NA	NA	NA	NA	NA	NA	NA	NA	NA	NA	NA	NA	NA	NA	NA	NA	NA	NA	NA	NA	NA	NA	NA	NA	NA	NA	NA	NA	NA	NA	NA	NA	NA	NA	NA	NA
MIMAT0024616	NA	NA	NA	NA	NA	NA	NA	NA	NA	NA	NA	NA	NA	NA	NA	NA	NA	NA	NA	NA	NA	NA	NA	NA	NA	NA	NA	NA	NA	NA	NA	NA	NA	NA	NA	NA	NA	NA	NA	NA	NA	NA	NA	NA	NA	NA	NA	0.3337	NA
MIMAT0024614	NA	0.2034	NA	NA	NA	NA	NA	NA	NA	NA	NA	NA	NA	NA	NA	NA	NA	NA	NA	NA	NA	NA	NA	NA	NA	NA	NA	NA	NA	0.1876	NA	NA	NA	NA	NA	NA	NA	NA	NA	NA	NA	NA	NA	NA	NA	NA	NA	NA	NA
MIMAT0024613	0.151	NA	NA	NA	NA	NA	NA	NA	NA	NA	NA	NA	NA	NA	0.1666	NA	NA	NA	NA	NA	0.2262	NA	NA	NA	NA	NA	0.1314	NA	NA	NA	NA	NA	NA	NA	0.2833	NA	NA	NA	NA	0.1441	NA	NA	NA	0.1808	NA	NA	NA	NA	NA
MIMAT0024612	NA	NA	NA	NA	NA	NA	NA	NA	NA	NA	NA	NA	NA	NA	NA	NA	NA	NA	NA	NA	NA	NA	NA	NA	NA	NA	NA	NA	NA	NA	NA	NA	NA	NA	NA	NA	NA	NA	NA	NA	NA	NA	NA	NA	NA	NA	NA	NA	NA
MIMAT0024618	NA	NA	NA	NA	NA	NA	NA	NA	NA	NA	NA	NA	NA	NA	NA	NA	NA	NA	NA	NA	NA	NA	NA	NA	0.2278	NA	NA	NA	NA	NA	NA	NA	NA	NA	NA	NA	NA	NA	NA	NA	NA	NA	NA	NA	NA	NA	NA	NA	NA
MIMAT0000718	NA	NA	NA	NA	NA	NA	NA	NA	NA	NA	NA	NA	NA	NA	NA	NA	NA	NA	NA	NA	NA	NA	NA	NA	NA	NA	NA	NA	NA	NA	NA	NA	NA	NA	NA	NA	NA	NA	0.1867	NA	NA	NA	NA	NA	NA	NA	NA	NA	NA
MIMAT0003308	NA	NA	NA	NA	NA	NA	NA	NA	NA	NA	NA	NA	NA	NA	NA	NA	NA	NA	NA	NA	NA	NA	NA	NA	NA	NA	NA	NA	NA	NA	NA	NA	NA	NA	NA	NA	NA	NA	NA	NA	NA	NA	NA	NA	NA	NA	NA	NA	NA
MIMAT0000710	6.32216	6.69557	5.60752	4.99673	4.19166	6.27262	6.29299	6.23411	6.58121	5.92547	5.88853	4.71371	6.69762	6.39399	5.08442	6.65178	6.10519	5.51598	5.64984	5.27811	5.49086	5.19245	6.09035	4.1804	5.66598	8.22271	6.05339	5.75464	6.5148	4.34366	4.81878	5.3789	5.74598	5.29693	4.79138	5.55365	6.61185	4.37222	7.42232	4.17992	6.51225	6.54857	5.32203	5.4151	5.59402	7.22885	5.72833	7.08827	5.60578
MIMAT0000715	NA	NA	NA	NA	NA	NA	NA	NA	NA	NA	NA	NA	NA	NA	NA	NA	NA	NA	NA	NA	NA	NA	NA	NA	NA	NA	NA	NA	NA	NA	NA	NA	NA	NA	NA	NA	NA	NA	1.61959	NA	NA	NA	NA	NA	NA	NA	NA	NA	NA
MIMAT0000716	NA	NA	NA	NA	NA	NA	NA	NA	NA	NA	NA	NA	NA	NA	NA	NA	NA	NA	NA	NA	NA	NA	NA	NA	NA	NA	NA	NA	NA	NA	NA	NA	NA	NA	NA	NA	NA	NA	NA	NA	NA	NA	NA	NA	NA	NA	NA	NA	NA
MIMAT0000717	NA	NA	NA	NA	NA	NA	NA	NA	NA	NA	NA	NA	NA	NA	NA	NA	NA	NA	NA	NA	NA	NA	NA	NA	NA	NA	NA	NA	NA	NA	NA	NA	NA	NA	NA	NA	NA	NA	NA	NA	NA	NA	NA	NA	NA	NA	NA	NA	NA
MIMAT0003306	NA	0.2034	0.2919	0.572394	NA	0.6582	0.88809	0.3072	0.4042	0.2747	NA	NA	NA	0.690059	0.1666	0.4869	0.2798	0.177	0.347879	0.495156	0.2262	NA	NA	0.4403	NA	0.1948	NA	0.882229	0.910499	0.353589	0.2572	0.2667	0.3201	NA	NA	NA	0.5557	NA	NA	1.36508	0.2859	0.5005	0.828834	0.341444	0.291137	0.438072	0.440396	NA	NA
MIMAT0022269	0.151	NA	NA	NA	NA	0.4703	NA	NA	NA	NA	NA	0.1184	NA	NA	NA	NA	0.2798	NA	NA	NA	NA	NA	NA	1.47741	NA	NA	NA	NA	NA	NA	NA	0.2667	NA	0.265	NA	NA	NA	NA	NA	NA	NA	NA	0.661904	0.1808	0.1529	NA	NA	NA	NA
MIMAT0027588	NA	NA	NA	NA	NA	NA	NA	NA	NA	NA	NA	NA	NA	0.3859	0.1666	NA	NA	NA	0.3478	NA	NA	0.277	NA	NA	0.4245	0.1948	NA	NA	0.2338	0.1876	NA	NA	0.3201	NA	NA	NA	NA	NA	0.634904	0.1441	0.2859	NA	NA	NA	0.291137	NA	0.777446	NA	NA
MIMAT0027589	1.46764	NA	NA	NA	NA	NA	NA	0.3072	NA	NA	0.2583	0.2279	0.4109	NA	NA	0.4869	0.514	NA	NA	0.1846	NA	0.277	0.3091	NA	NA	NA	NA	0.1897	NA	NA	NA	NA	0.5819	NA	NA	NA	NA	NA	0.1867	0.1441	NA	NA	NA	NA	NA	0.438	0.1622	NA	0.780183
MIMAT0027582	NA	NA	NA	NA	NA	NA	NA	NA	NA	NA	NA	NA	NA	NA	NA	NA	NA	NA	NA	NA	NA	NA	NA	NA	0.2278	0.658392	NA	NA	0.2338	NA	NA	NA	NA	NA	NA	NA	NA	NA	NA	NA	NA	NA	0.2559	0.341444	NA	NA	0.1622	NA	NA
MIMAT0027583	NA	NA	NA	NA	NA	NA	NA	NA	NA	NA	NA	NA	0.4109	NA	NA	NA	0.2798	0.177	NA	NA	NA	NA	NA	NA	NA	0.78493	NA	NA	NA	NA	NA	NA	NA	NA	NA	NA	NA	NA	NA	0.1441	NA	NA	0.2559	NA	NA	NA	NA	NA	NA
MIMAT0027580	0.151	NA	NA	NA	NA	0.2542	NA	0.3072	NA	NA	NA	0.329594	NA	NA	NA	NA	NA	0.177	0.6278	NA	NA	0.277	0.3091	NA	NA	NA	NA	NA	NA	NA	NA	NA	NA	NA	NA	NA	NA	NA	NA	0.395285	0.5243	NA	NA	0.1808	NA	NA	NA	0.6046	NA
MIMAT0027581	NA	NA	NA	NA	NA	NA	NA	NA	NA	NA	NA	NA	NA	NA	NA	0.4869	NA	NA	NA	NA	NA	NA	NA	NA	NA	NA	NA	NA	NA	NA	NA	NA	NA	NA	NA	NA	NA	NA	NA	NA	NA	NA	NA	0.3415	NA	NA	NA	NA	NA
MIMAT0027586	NA	NA	NA	NA	NA	0.2542	NA	NA	NA	NA	NA	0.1184	NA	NA	NA	NA	NA	NA	NA	NA	NA	NA	NA	NA	0.2278	NA	NA	NA	NA	NA	NA	NA	NA	NA	NA	NA	NA	NA	NA	NA	NA	NA	0.2559	0.1808	NA	NA	NA	NA	NA
MIMAT0027587	2.86593	2.78759	2.45529	2.87414	2.38874	1.88666	1.4337	0.560331	2.96179	1.63106	2.24052	1.19113	1.98745	3.39309	1.07156	2.63658	1.43939	0.834298	2.83472	1.47205	2.01998	1.42949	1.13399	1.65138	1.52674	3.16241	1.94889	2.92717	0.434942	1.1699	1.6538	1.14946	1.57894	1.0059	1.45213	0.3902	2.10075	0.898713	3.76293	3.0625	0.908103	2.67598	2.10398	1.7672	1.15708	1.64543	0.307993	1.0293	2.30592
MIMAT0027584	NA	NA	NA	NA	NA	NA	NA	NA	NA	NA	NA	NA	NA	NA	NA	NA	NA	NA	NA	NA	NA	NA	NA	NA	NA	NA	NA	NA	NA	NA	NA	NA	NA	NA	NA	NA	NA	NA	NA	NA	NA	NA	NA	NA	NA	NA	NA	NA	NA
MIMAT0027585	NA	NA	NA	NA	NA	NA	NA	NA	NA	NA	NA	NA	NA	NA	NA	NA	NA	NA	NA	NA	NA	NA	NA	NA	NA	NA	NA	NA	NA	NA	NA	NA	NA	NA	NA	NA	NA	NA	NA	NA	NA	NA	NA	NA	NA	NA	NA	NA	NA
MIMAT0019059	NA	NA	NA	0.3144	NA	1.10849	NA	NA	7.08929	NA	0.477301	2.08791	7.81833	NA	NA	NA	NA	NA	NA	NA	NA	NA	NA	0.4403	NA	NA	NA	NA	6.25047	0.1876	0.1343	NA	NA	2.85817	NA	NA	NA	NA	0.351984	NA	NA	4.76151	NA	5.05829	0.834142	NA	0.1622	NA	0.4422
MIMAT0019058	0.151	0.683144	0.2919	0.791175	0.98388	1.8095	3.66643	2.18887	0.978243	0.2747	NA	0.1184	0.4109	1.65377	0.984938	1.14031	1.74598	1.12071	NA	1.7313	0.421694	0.709307	1.13399	0.777176	0.2278	0.901165	0.562456	0.35733	1.03958	0.760722	0.370366	1.01097	1.99319	NA	1.56212	2.14286	0.5557	0.602883	0.1867	1.1768	1.06746	1.16612	1.35193	1.04839	0.640631	2.00558	0.67361	0.3337	1.65629
MIMAT0019050	NA	NA	NA	NA	NA	NA	NA	NA	0.4042	NA	NA	NA	NA	NA	NA	NA	NA	NA	NA	NA	NA	NA	NA	NA	NA	NA	NA	NA	NA	NA	NA	NA	NA	NA	NA	NA	NA	NA	NA	NA	NA	NA	NA	NA	NA	NA	NA	NA	NA
MIMAT0019053	0.151	NA	NA	NA	NA	NA	NA	NA	NA	0.2747	0.477301	NA	NA	NA	NA	NA	1.04965	NA	0.494634	NA	NA	NA	NA	NA	NA	NA	NA	NA	NA	NA	NA	0.4917	NA	NA	NA	NA	NA	NA	NA	0.395285	NA	NA	NA	NA	NA	NA	NA	NA	NA
MIMAT0019052	NA	0.381635	NA	0.3144	NA	0.2542	NA	0.3072	NA	0.2747	0.477301	NA	NA	NA	NA	NA	NA	0.606084	NA	NA	NA	NA	NA	0.4403	NA	NA	NA	NA	NA	0.1876	0.1343	NA	NA	NA	NA	NA	NA	NA	NA	NA	0.5243	0.352162	0.473175	0.1808	NA	NA	0.440396	0.6046	0.4422
MIMAT0019055	NA	NA	NA	NA	NA	NA	NA	0.3072	0.4042	NA	NA	NA	NA	NA	NA	NA	NA	NA	NA	NA	NA	NA	NA	NA	NA	NA	NA	NA	NA	NA	NA	NA	NA	NA	NA	NA	NA	NA	NA	NA	NA	NA	NA	NA	NA	NA	NA	NA	NA
MIMAT0019054	NA	NA	0.2919	NA	NA	0.2542	0.888113	0.3072	NA	NA	0.4774	NA	NA	NA	NA	NA	NA	0.8343	NA	0.1846	0.4217	NA	1.13399	0.4403	NA	NA	NA	NA	0.2338	0.1876	NA	0.2667	0.5819	NA	0.5201	0.3902	NA	NA	0.1867	NA	0.2859	0.1868	NA	NA	0.533385	0.7736	0.307993	NA	NA
MIMAT0019057	0.151	NA	NA	NA	NA	NA	NA	NA	NA	NA	NA	NA	NA	NA	0.3159	NA	NA	NA	0.1844	NA	NA	NA	NA	NA	NA	NA	NA	NA	NA	NA	NA	NA	NA	NA	NA	NA	NA	NA	NA	0.275105	NA	NA	NA	0.1808	NA	NA	NA	0.6046	0.4422
MIMAT0019056	NA	0.2034	NA	NA	NA	NA	NA	NA	NA	NA	NA	0.1184	0.4109	NA	0.1666	NA	NA	0.177	NA	0.1846	NA	NA	NA	0.4403	0.2278	NA	NA	NA	0.2338	NA	NA	NA	NA	NA	0.2833	NA	NA	0.2301	NA	NA	NA	0.1868	NA	0.1808	NA	NA	NA	NA	NA
MIMAT0026720	0.151	NA	0.2919	0.3144	0.407	0.2542	0.511328	0.560331	1.38783	0.505368	NA	0.1184	0.4109	NA	NA	NA	0.892279	0.476611	0.347879	NA	0.421694	NA	NA	0.4403	NA	0.366399	1.03483	NA	1.03967	0.637351	0.257156	0.857747	NA	1.14398	0.2833	NA	NA	NA	0.634809	NA	0.2859	0.757984	0.66197	0.3415	0.740596	NA	0.307993	0.604529	NA
MIMAT0026722	NA	NA	NA	NA	NA	NA	NA	NA	NA	NA	NA	NA	NA	NA	NA	NA	NA	NA	NA	NA	NA	NA	NA	NA	NA	NA	NA	NA	NA	NA	NA	NA	NA	NA	NA	NA	NA	NA	NA	NA	NA	NA	NA	NA	NA	NA	NA	NA	NA
MIMAT0005458	0.4126	0.2034	NA	NA	0.7241	NA	0.5113	NA	0.7196	0.2747	NA	0.424662	NA	NA	0.1666	0.4869	0.2798	0.476611	0.347879	0.1846	1.68121	0.5093	0.3091	3.79165	NA	0.3665	0.362944	0.3574	4.68984	NA	NA	NA	2.31467	NA	NA	NA	NA	NA	0.634809	3.6013	0.2859	0.352162	5.42338	0.1808	NA	NA	0.1622	NA	1.05375
MIMAT0005459	NA	NA	NA	NA	NA	NA	NA	NA	NA	NA	0.2583	NA	NA	NA	NA	NA	NA	NA	NA	NA	NA	NA	NA	0.4403	NA	NA	NA	NA	0.2338	NA	NA	NA	0.3201	NA	NA	NA	NA	NA	NA	NA	NA	NA	0.2559	NA	NA	NA	NA	NA	NA
MIMAT0005452	0.412545	NA	1.36154	0.3144	0.407	0.2542	0.2782	NA	0.4042	1.30347	0.477301	NA	NA	NA	NA	0.4869	0.892203	2.60626	NA	0.967407	0.4217	0.5093	3.7721	NA	NA	0.1948	NA	0.1897	2.17603	NA	0.370407	NA	1.16488	0.265	0.5201	NA	NA	NA	4.49555	0.275105	6.81707	1.96449	1.4576	0.61739	NA	NA	0.8744	NA	NA
MIMAT0005457	NA	NA	0.534563	NA	NA	NA	NA	NA	0.4042	NA	0.2583	NA	NA	NA	NA	0.4869	NA	0.476611	NA	0.1846	NA	NA	NA	NA	NA	NA	NA	NA	NA	NA	NA	NA	NA	NA	NA	NA	NA	NA	1.5532	NA	1.34141	0.757984	NA	0.341444	NA	NA	NA	NA	NA
MIMAT0000448	4.30446	4.17858	2.9073	4.03052	2.19695	3.51175	5.0307	4.07889	4.89626	5.8748	4.61659	3.09241	0.7303	3.16552	5.68805	3.46407	5.94903	4.53501	4.10609	3.63967	6.01486	3.56031	5.31986	5.47707	2.8735	1.72835	4.25681	2.56547	5.03775	5.06599	6.02901	4.59383	4.16138	4.92789	2.82296	5.21058	4.0855	3.63349	2.19938	2.49126	2.9622	2.9585	5.44284	4.56703	5.92925	4.0384	4.45608	3.47899	5.73768
MIMAT0000449	7.34676	7.81039	7.10843	7.46817	7.55019	6.69111	7.81755	6.44136	9.3321	4.31301	8.84379	6.57031	7.49903	6.97847	8.30971	5.69988	7.40454	9.28502	8.28568	7.16608	8.78306	7.48926	6.73932	7.78226	6.87622	4.54927	4.78183	7.08674	3.88017	9.15161	8.7535	6.8722	7.00505	6.93062	7.25234	7.36627	7.09102	7.03549	7.46014	5.96246	6.03173	7.88923	7.84412	8.00121	7.34802	6.06576	7.23593	6.73346	9.91704
MIMAT0000444	6.40904	6.5019	7.46035	6.88429	6.57766	6.16434	6.03211	6.03968	7.17576	6.85727	7.42454	5.84259	5.53819	5.66321	8.20765	5.82774	7.22836	7.53137	6.84151	7.53646	7.032	6.62034	7.2859	7.99094	6.75805	5.31825	7.05912	5.76954	5.33054	7.50306	7.56313	6.41394	8.39506	7.07566	5.85978	6.7021	7.39484	6.60691	4.49555	8.29399	5.43605	6.71156	7.26955	7.54713	7.59247	6.83726	7.08594	5.72932	7.29793
MIMAT0000445	10.2433	9.78564	10.7	10.4298	9.90664	10.7027	10.7448	10.64	11.373	10.5945	10.4477	8.91805	8.61749	9.10698	11.6112	9.98211	11.3208	10.3413	10.3826	11.0434	11.0695	9.80578	10.9312	11.3822	10.7209	8.99962	10.4037	9.57677	9.66155	9.96313	10.454	9.94307	11.8244	11.5841	9.35836	9.71463	10.608	9.54969	8.59505	10.6952	9.88088	9.38891	10.6806	11.0105	11.3829	10.4494	9.68582	9.09206	10.6832
MIMAT0000446	8.90865	10.6108	6.98113	7.93238	6.68669	6.42275	8.47901	7.82299	8.62761	10.194	9.01761	8.98416	8.89814	6.74685	8.90537	7.74792	10.2703	9.17531	9.15953	7.80735	8.70191	7.06326	7.96688	9.48425	5.13079	7.44369	8.78138	7.52358	7.90975	9.48202	10.0852	9.69495	8.19309	8.07897	6.31387	8.65548	8.52912	7.13111	7.95548	6.22	5.91087	10.1905	9.30743	8.87988	9.18167	7.62342	8.61475	10.0945	10.5563
MIMAT0000447	7.84188	8.93224	5.46837	6.72071	5.69609	5.54447	7.68514	7.23586	7.5187	8.75354	7.34502	6.99385	7.39274	5.026	7.15483	7.51125	9.59778	6.81135	8.30756	6.65676	7.70827	5.08854	6.72307	8.25472	3.97354	8.14822	6.90003	6.1062	7.17047	6.78346	8.04363	8.23808	6.92468	6.49717	4.14645	6.65394	7.37457	4.91738	6.45362	6.79984	4.71146	8.36498	7.77293	7.40093	8.37165	6.46675	5.56382	8.85152	8.84224
MIMAT0000440	8.77296	7.94677	9.1606	9.01002	9.65178	9.34606	8.89838	8.14184	9.20898	8.57465	9.06651	7.24802	8.29468	9.21586	8.67289	7.87174	8.40115	7.95201	8.47169	8.27159	9.91655	8.15213	8.99538	9.14913	8.7612	7.49663	8.50104	8.54921	10.3828	7.4559	8.56379	8.033	10.562	8.13797	7.86808	7.41436	9.24604	7.62376	8.51013	9.75323	10.2039	8.40437	8.84706	7.82208	8.92645	8.71172	8.65658	8.49769	9.90094
MIMAT0000441	11.0303	14.6719	12.5966	10.4522	8.20765	13.4619	14.4055	14.8862	8.37563	12.5292	12.3166	13.5457	11.1519	7.96213	12.1963	14.1179	12.1867	13.5058	11.9492	12.5514	12.4436	11.7223	14.8594	13.7129	12.0257	11.8843	10.6569	8.45182	14.2402	10.9005	12.3445	9.24587	9.28036	14.3425	11.0796	12.3832	12.9403	13.0949	9.1012	11.5373	7.48151	12.4555	11.9348	13.457	13.1688	9.30446	11.1011	12.1164	11.4632
MIMAT0000442	1.952	4.97414	2.67385	0.791266	NA	2.63294	4.06504	4.46728	1.55592	2.37711	1.97868	4.12327	2.79305	0.3859	3.27662	2.07432	2.1454	4.85426	3.32146	2.228	2.52438	2.26613	5.22172	3.14597	2.44551	2.88014	1.67497	0.643492	4.75709	2.36915	2.96902	0.491705	1.5789	3.21217	1.75998	3.18196	2.92195	4.04968	1.48359	2.08981	0.908184	3.2996	2.39757	3.23473	2.69583	1.16455	1.75721	3.29998	1.95198
MIMAT0000443	8.69863	7.6981	8.89174	7.81408	9.32	9.71596	9.14377	8.14427	9.17066	8.39937	7.9432	7.64454	7.25013	10.0674	9.39317	8.43889	8.91	8.32098	8.42264	8.61219	9.95357	9.24629	8.20277	10.2083	8.40643	8.94524	9.91873	8.98105	10.508	8.7161	9.00711	8.15518	8.90305	9.52518	8.74022	8.09812	9.02704	8.20501	9.85086	6.23818	10.8135	8.76266	10.0697	8.91621	10.0228	7.03168	9.6887	7.79584	9.31239
MIMAT0030017	1.3476	NA	2.86356	2.87418	0.7241	1.64141	1.6447	1.2773	3.18344	0.2747	3.71782	1.52717	1.5738	2.8344	1.9774	0.4869	0.514	1.0314	1.99957	1.0647	NA	0.5093	0.7797	3.0247	1.0188	0.3665	NA	2.56548	0.435	0.760767	1.69783	NA	0.3201	1.14394	1.33287	0.3902	1.744	0.898812	1.80219	0.2752	0.908079	1.5534	NA	0.6175	2.83806	0.2356	0.7775	0.3337	0.4422
MIMAT0030018	NA	NA	NA	NA	NA	NA	NA	NA	NA	NA	NA	0.1184	NA	NA	NA	NA	NA	NA	0.1844	NA	NA	NA	NA	NA	NA	NA	NA	0.35733	NA	0.1876	0.1343	NA	0.3201	NA	NA	NA	NA	NA	0.3521	NA	NA	0.3521	NA	NA	NA	NA	0.1622	NA	NA
MIMAT0030019	1.8673	1.77502	0.2919	NA	0.407	0.2542	0.2782	0.3072	NA	0.878909	NA	2.4232	2.48873	0.3859	0.1666	NA	2.45792	0.177	1.84393	0.3482	NA	0.509286	0.563519	1.65138	NA	2.25084	0.466157	1.17945	NA	0.502435	NA	0.686306	NA	0.265	NA	NA	NA	0.2301	0.976222	1.42275	0.2859	2.85204	0.473175	NA	0.1529	0.2356	0.3081	2.29396	0.7801
MIMAT0026619	NA	NA	NA	NA	NA	0.2542	NA	0.3072	NA	NA	NA	NA	NA	NA	NA	NA	NA	NA	NA	NA	0.421694	NA	0.3091	NA	NA	0.1948	0.1314	NA	0.2338	NA	0.1343	NA	NA	NA	NA	NA	NA	0.2301	NA	0.3953	NA	NA	NA	0.1808	NA	NA	0.3081	NA	NA
MIMAT0026618	0.151	NA	0.534563	NA	NA	NA	0.5113	0.5603	0.4042	0.5054	NA	0.1184	0.4109	NA	0.1666	NA	1.04967	0.3345	0.966556	0.1846	0.2262	NA	NA	NA	NA	NA	0.1314	NA	NA	0.1876	0.257156	NA	NA	NA	NA	0.3902	NA	NA	NA	NA	0.5243	0.758027	NA	0.1808	0.1529	NA	NA	0.3337	NA
MIMAT0026615	NA	NA	NA	NA	NA	NA	NA	0.3072	NA	NA	0.4774	0.1184	0.4109	NA	0.1666	NA	1.0497	0.4766	0.1844	0.1846	NA	0.277	NA	0.7772	0.59756	0.1948	NA	NA	0.2338	NA	0.3704	NA	NA	NA	NA	0.3902	NA	0.2301	NA	0.1441	NA	NA	0.8288	0.1808	0.4174	NA	NA	NA	NA
MIMAT0026614	NA	0.2034	NA	NA	NA	NA	0.2782	NA	NA	NA	NA	NA	NA	0.3859	NA	NA	NA	0.177	NA	NA	NA	NA	NA	NA	NA	NA	NA	NA	NA	0.1876	0.1343	0.491705	NA	NA	NA	NA	NA	0.2301	NA	NA	NA	NA	NA	NA	NA	NA	NA	NA	NA
MIMAT0026617	0.2877	NA	0.5345	NA	NA	0.2542	0.712	0.5603	NA	NA	0.2583	NA	NA	NA	NA	NA	NA	0.3345	0.3478	0.1846	NA	NA	NA	1.0501	NA	0.1948	0.251825	0.1897	NA	NA	0.3704	NA	NA	0.265	0.2833	NA	NA	0.2301	NA	0.395285	NA	NA	1.23783	0.1808	0.4174	0.438	0.1622	0.8325	NA
MIMAT0026616	1.34758	0.540252	1.08482	NA	0.98388	0.470249	0.711973	1.12863	0.4042	NA	0.667484	NA	1.21286	1.50585	0.315938	NA	1.1916	0.476736	NA	0.750587	0.747602	0.277	0.563519	2.40129	NA	1.37321	0.1314	0.882229	0.434942	NA	0.982368	0.2667	1.57889	0.488795	0.2833	NA	1.26882	0.2301	NA	1.63273	1.06746	0.352162	3.0659	0.48598	0.291137	0.438072	0.1622	0.3337	NA
MIMAT0026611	NA	NA	NA	NA	NA	NA	NA	NA	NA	NA	NA	NA	NA	NA	NA	NA	NA	NA	NA	NA	NA	NA	NA	NA	NA	NA	NA	NA	NA	NA	NA	NA	NA	NA	NA	NA	NA	NA	NA	NA	NA	NA	NA	NA	NA	NA	NA	NA	NA
MIMAT0026610	NA	NA	NA	NA	NA	NA	NA	NA	NA	NA	NA	NA	NA	NA	NA	NA	NA	NA	NA	NA	NA	NA	NA	NA	NA	NA	NA	NA	NA	NA	NA	NA	NA	NA	NA	NA	NA	NA	NA	NA	NA	NA	NA	NA	NA	NA	NA	NA	NA
MIMAT0026613	NA	NA	NA	NA	NA	NA	NA	NA	NA	0.2747	NA	NA	NA	NA	NA	NA	NA	NA	NA	NA	NA	NA	NA	NA	NA	NA	NA	0.1897	NA	NA	NA	NA	NA	NA	NA	NA	NA	NA	NA	NA	NA	NA	NA	NA	NA	NA	NA	NA	1.8116
MIMAT0026612	NA	NA	NA	NA	NA	NA	NA	NA	NA	NA	NA	NA	NA	NA	NA	NA	NA	NA	NA	NA	NA	NA	NA	NA	NA	NA	NA	NA	NA	NA	NA	NA	NA	NA	NA	NA	NA	NA	NA	NA	NA	NA	0.2559	0.1808	NA	NA	NA	NA	NA
MIMAT0004813	0.825729	1.83742	0.923613	0.791175	NA	0.4703	0.712	0.3072	1.9673	1.42116	0.8354	1.19118	1.40457	NA	1.62339	1.14032	1.74593	0.834285	0.8622	0.750479	1.0134	0.509286	1.13399	1.2795	0.5975	1.37324	0.562402	NA	0.910564	0.9798	1.78208	1.69312	0.9955	NA	NA	0.949959	0.5557	0.2301	NA	0.960156	NA	1.41068	1.89398	1.13875	0.9219	0.916038	0.440493	1.4966	1.4819
MIMAT0004812	NA	NA	NA	NA	NA	NA	NA	NA	NA	NA	NA	NA	NA	NA	NA	NA	NA	NA	NA	NA	NA	NA	NA	NA	NA	NA	NA	NA	NA	NA	NA	NA	NA	NA	NA	NA	NA	NA	NA	NA	NA	NA	NA	NA	NA	NA	NA	NA	NA
MIMAT0004811	0.151	0.93234	1.48217	1.43547	1.20397	0.6582	0.8881	0.3072	0.4042	0.2747	0.2583	1.29537	1.21292	0.3859	0.574902	1.58841	1.99865	0.334638	1.89766	1.15594	0.5939	0.885025	0.3091	1.27952	1.24391	0.658392	0.5624	1.87601	NA	0.63736	0.664873	1.01101	1.1649	0.4888	1.45214	0.3902	0.955881	0.2301	0.6348	1.17684	0.7289	0.976409	1.89401	0.849029	0.417279	0.916	1.20742	1.35704	1.28368
MIMAT0004810	7.70669	7.1462	7.00399	7.23617	7.36294	6.87997	6.91314	7.04169	6.98634	5.98401	7.07401	6.2791	6.71132	8.12314	6.10463	7.36442	7.35254	6.48969	7.83864	7.4148	7.31954	7.26338	7.78817	8.0504	6.4491	7.41338	5.55924	8.27914	5.6566	6.24252	6.75927	7.04186	7.26943	6.63231	7.72003	6.90641	7.65237	7.41013	5.76032	8.43643	5.33784	7.23682	9.6956	7.41004	7.00669	6.69386	6.72929	7.6743	5.93662
MIMAT0004814	3.88692	5.7136	3.07024	3.66553	2.84645	2.09623	4.26978	3.54577	3.73211	5.15411	4.0607	4.68041	3.48725	1.78788	4.47095	3.46406	6.71437	3.30357	4.77122	3.49002	5.17558	2.38794	3.18953	5.62005	1.34444	3.53053	4.48283	2.45886	3.98011	3.97464	5.06991	5.18315	4.46709	4.11548	2.16095	3.60662	2.38656	2.15637	2.85175	4.43243	3.28769	4.70146	5.07868	3.98401	4.76973	3.19528	3.29395	5.74346	5.58436
MIMAT0004819	2.31401	1.41432	2.81842	1.43542	1.56344	1.10846	0.712	1.27727	2.18811	1.81435	1.24644	0.752232	1.57384	1.15486	0.574913	1.58841	2.21356	1.03135	1.66946	1.24175	2.3907	1.6401	1.65546	3.08658	1.52675	2.16047	1.67501	2.17435	1.03967	1.16983	1.18171	1.39202	3.34935	1.59289	1.20286	0.949959	2.25072	1.44832	1.68304	1.36506	1.67418	2.19971	2.22866	1.52088	1.08284	1.27441	1.70559	1.849	2.19738
MIMAT0016862	NA	NA	NA	NA	NA	NA	NA	NA	NA	NA	NA	NA	NA	NA	NA	NA	NA	NA	NA	NA	NA	NA	NA	NA	NA	NA	NA	NA	NA	NA	NA	NA	NA	NA	NA	NA	NA	NA	NA	NA	NA	NA	NA	NA	NA	NA	NA	NA	NA
MIMAT0004497	4.9904	3.85545	4.66898	4.9059	3.81113	5.95174	6.22085	6.23864	5.72967	3.46829	5.14228	3.5583	3.79179	5.1053	5.22325	5.89742	6.51947	5.12092	4.90197	5.28822	5.43538	3.98359	5.08623	4.34146	5.50139	4.86776	3.79418	5.27312	5.14929	4.30366	4.82376	4.34272	4.67779	4.94692	3.56685	4.98866	5.9563	3.95632	4.94717	4.08486	4.86041	3.9295	4.87433	5.24769	4.50426	6.15465	5.30182	4.09898	4.97653
MIMAT0004496	2.65461	1.14482	2.56868	2.8254	3.03038	4.4848	2.39326	3.39121	2.96178	1.03472	1.46718	1.34486	1.40459	2.22642	0.315938	3.91169	3.01121	1.49927	1.73005	2.56391	2.19066	1.04152	2.11935	1.9468	3.17611	2.37669	1.44164	3.82905	1.03967	1.07793	0.475366	2.86683	1.4537	2.07944	1.45212	2.50049	2.51073	1.35393	1.33348	1.30507	1.57154	2.01472	1.35188	4.17751	1.92433	2.77685	1.6519	1.35701	3.03085
MIMAT0004495	4.0687	4.11698	4.15512	5.37244	3.47298	5.60283	5.37184	4.73489	5.17984	5.02995	6.15778	3.76312	4.64683	4.92776	4.42233	5.22991	6.40389	5.45287	5.3602	4.72159	5.61601	4.98627	4.60966	5.18322	4.19179	5.55406	3.43581	4.53659	4.82137	4.86062	5.92399	5.7602	5.35744	3.30342	3.91699	4.48744	6.49645	4.52089	4.66233	4.62288	2.4859	4.12506	5.39707	5.61698	4.83338	4.85042	4.40028	5.03348	5.51817
MIMAT0004494	12.4609	11.1805	13.2347	12.6707	13.1412	13.419	12.3863	11.9621	10.5506	11.5078	11.9346	11.6636	11.0442	11.6136	9.8739	12.3539	12.5969	11.6076	12.2139	12.325	10.31	11.0676	11.3441	11.768	11.2592	12.6804	11.3993	12.3407	8.80317	9.72892	10.3533	12.4129	11.5288	12.4527	10.9385	10.8475	12.4424	10.0479	11.7598	11.2153	10.7376	12.0117	10.6407	13.4823	11.4455	12.1604	10.2468	12.2694	11.7079
MIMAT0022736	NA	NA	0.2919	0.3144	NA	NA	NA	NA	NA	NA	NA	NA	NA	NA	NA	NA	NA	NA	NA	NA	0.5939	0.277	NA	NA	0.2278	NA	NA	NA	NA	NA	NA	NA	NA	NA	NA	NA	NA	NA	0.1867	NA	NA	NA	NA	NA	NA	NA	NA	NA	NA
MIMAT0022737	NA	NA	NA	NA	NA	0.2542	NA	NA	NA	NA	NA	NA	NA	NA	NA	NA	NA	NA	NA	NA	NA	NA	NA	NA	NA	NA	NA	NA	NA	NA	0.1343	NA	NA	NA	NA	NA	NA	NA	NA	NA	NA	NA	NA	NA	NA	NA	NA	NA	NA
MIMAT0004491	2.8216	3.1494	4.69419	3.69298	4.05694	4.32757	3.97038	3.73768	4.50245	3.97102	3.4072	2.73267	2.86005	3.30633	2.88076	4.62552	3.49474	3.18435	2.62759	4.68379	2.99283	3.82026	3.72076	3.50463	4.71773	4.16333	2.78907	4.34035	2.65049	3.58149	3.21626	3.22114	3.69204	3.66629	3.93758	3.4514	4.46898	3.71175	2.24218	3.51109	3.86651	3.03341	3.4199	4.19857	3.55279	5.10217	4.89174	2.3685	3.26409
MIMAT0026472	4.01059	6.0166	3.41161	5.52518	3.67053	3.02331	5.65364	3.48597	5.33816	3.89169	2.4621	3.71694	2.48867	1.9106	5.08959	3.23722	5.51502	3.14239	3.80212	6.49153	4.58007	4.60213	4.14762	4.20853	1.13572	1.84918	3.39715	0.507558	3.06873	4.73833	3.73266	4.15811	1.31649	6.9282	5.99848	3.40988	3.61805	2.41207	1.61951	2.46408	6.54644	4.52213	5.02814	4.06683	5.54299	1.94038	5.3531	4.93877	4.56033
MIMAT0026479	0.633858	0.2034	0.2919	1.2993	NA	2.44151	1.43373	1.41204	1.84276	1.17538	0.667484	0.1184	NA	0.690059	0.574933	0.850288	1.3208	1.7437	0.4946	1.24177	0.593831	0.277	NA	1.05011	0.59756	1.52591	0.4661	1.63614	0.434942	1.16986	1.05195	0.4917	0.581914	1.59282	0.5201	0.697018	2.25076	0.602883	0.3521	0.506139	0.5243	0.976471	0.978382	1.70942	0.640784	1.16451	0.67361	0.832464	1.05375
MIMAT0026478	0.2877	0.2034	NA	0.3144	0.407	NA	NA	NA	NA	0.505368	NA	0.677095	NA	NA	0.574964	NA	NA	0.177	0.347879	0.348237	NA	0.277	0.3091	NA	0.59756	NA	0.251825	NA	0.2338	NA	NA	0.686302	0.803422	0.265	NA	NA	NA	NA	NA	NA	1.34141	NA	NA	0.1808	0.64073	NA	NA	NA	NA
MIMAT0004499	1.07286	0.813081	1.22981	0.5725	2.29601	1.10854	1.1865	0.5603	0.7196	1.03475	0.2583	0.597733	0.99168	0.3859	0.68893	NA	1.43943	0.177	0.627863	1.0647	1.01333	0.884953	0.7797	1.05011	0.4245	0.5198	0.652677	1.26634	0.6115	0.1876	0.3704	1.011	2.24073	1.59285	1.934	0.697018	1.2689	0.758365	0.1867	0.880161	0.9081	0.976449	1.2378	0.848989	0.921853	1.56125	1.27998	0.604529	NA
MIMAT0004498	0.412545	0.3816	1.22982	1.149	0.7241	0.658163	NA	0.775609	1.38783	0.2747	0.835428	0.891886	0.7303	0.69	0.4512	0.4869	0.715481	0.936231	0.862276	0.86306	0.2262	0.277	0.5635	1.05011	0.2278	0.51974	0.1314	1.63612	0.435	0.1876	0.370407	0.491705	0.3201	0.853241	0.723366	0.3902	0.955881	0.602883	NA	0.705243	1.06746	0.976432	0.828776	1.30392	NA	0.773562	0.67361	NA	NA
MIMAT0019208	2.31406	1.89734	3.03121	2.49237	3.63309	2.33536	2.067	3.71177	2.28707	1.81431	2.56131	1.34486	1.86225	1.65375	1.44026	1.76917	1.91919	1.12066	2.80689	2.46038	3.7616	2.91889	2.75148	5.50001	1.34445	3.56623	1.44169	3.95209	4.17537	1.41496	2.26461	1.49954	1.90026	2.44264	1.56222	0.697018	2.38659	1.35394	2.10991	3.31183	3.07906	2.28399	3.9947	2.11723	2.15914	1.47183	2.07514	1.94966	3.15216
MIMAT0019209	NA	NA	NA	NA	NA	NA	NA	NA	NA	NA	NA	NA	NA	NA	NA	NA	NA	NA	NA	NA	NA	NA	NA	NA	NA	NA	NA	NA	0.2338	NA	NA	NA	NA	NA	NA	NA	NA	NA	NA	NA	NA	NA	NA	NA	NA	NA	NA	NA	NA
MIMAT0004657	6.1309	3.64462	5.82856	5.04011	7.02307	5.93367	4.68201	5.57022	4.78228	3.46825	2.65412	4.98716	5.34119	4.48958	3.58701	5.82774	4.62967	4.86079	4.26793	5.88934	4.90019	5.32784	4.94788	6.17036	4.64067	5.70168	3.39719	6.19748	4.50099	4.35353	3.47866	4.53185	6.64919	5.14897	5.84893	4.91627	4.3411	4.91738	4.21335	4.59801	6.33954	6.26716	4.99343	5.92984	2.61916	7.04914	4.96497	6.0795	6.76753
MIMAT0019200	NA	NA	NA	NA	NA	NA	NA	NA	0.4042	NA	0.2583	0.1184	NA	NA	0.3159	NA	NA	NA	NA	NA	NA	NA	NA	0.777176	NA	NA	NA	NA	NA	NA	0.1343	NA	NA	NA	NA	NA	NA	0.2301	NA	0.275105	NA	NA	NA	NA	NA	NA	NA	NA	NA
MIMAT0019201	0.4126	0.2034	NA	NA	0.407	NA	0.2782	0.3072	NA	NA	0.2583	0.1184	NA	0.69	NA	NA	NA	NA	NA	NA	0.2262	NA	0.779709	0.7772	NA	NA	0.2518	NA	0.434942	NA	0.1343	NA	0.3201	NA	NA	NA	NA	NA	NA	NA	0.524406	0.1868	0.828834	0.3415	NA	NA	0.3081	NA	NA
MIMAT0019202	0.732975	NA	NA	NA	0.7241	NA	0.711973	0.3072	0.4042	0.2747	0.2583	NA	NA	0.941075	0.6889	NA	1.43943	1.03148	0.627894	0.1846	0.2262	NA	0.3091	NA	NA	0.658419	NA	NA	NA	0.502435	0.475335	0.2667	0.3201	0.488795	NA	0.3902	NA	0.2301	0.3521	NA	NA	0.1868	0.4731	0.617345	0.291137	0.2356	0.1622	0.604529	NA
MIMAT0019203	NA	NA	NA	NA	NA	NA	NA	NA	NA	NA	NA	NA	NA	NA	NA	NA	NA	NA	NA	NA	NA	NA	NA	NA	NA	NA	NA	NA	NA	NA	NA	NA	0.3201	NA	NA	NA	NA	NA	NA	0.1441	NA	NA	NA	NA	NA	NA	NA	NA	NA
MIMAT0019204	NA	NA	NA	NA	NA	NA	NA	NA	NA	NA	NA	0.2279	NA	NA	NA	NA	NA	NA	NA	NA	NA	NA	NA	NA	NA	NA	NA	NA	NA	NA	NA	NA	NA	NA	NA	NA	NA	NA	NA	NA	NA	NA	0.4731	NA	NA	NA	NA	NA	NA
MIMAT0004658	0.912868	0.5402	2.6222	1.67429	0.9839	1.1085	1.04504	0.775609	1.70652	0.2747	0.477301	0.329594	NA	1.1548	0.3159	0.4869	0.715481	0.334638	1.39824	0.1846	0.2262	0.7094	1.1339	1.05011	0.752012	0.1948	NA	0.767907	0.6115	0.63736	0.573242	0.686302	0.995483	0.853241	1.3329	0.3902	1.5259	1.53698	NA	0.1441	1.06737	NA	0.661904	0.48603	1.79082	0.6155	0.5618	0.3337	NA
MIMAT0019206	0.151	NA	NA	0.572394	NA	NA	NA	NA	0.7196	0.2747	NA	NA	0.4109	0.3859	NA	NA	0.2798	NA	NA	NA	NA	NA	NA	0.4403	0.2278	NA	NA	0.1897	NA	NA	NA	NA	1.31641	0.265	NA	NA	NA	NA	NA	NA	NA	NA	0.2559	NA	NA	0.438	NA	NA	NA
MIMAT0019207	NA	NA	NA	NA	NA	NA	NA	NA	NA	NA	0.4774	0.1184	NA	NA	NA	NA	NA	NA	NA	NA	NA	NA	NA	NA	NA	NA	NA	NA	NA	NA	NA	0.2667	NA	NA	NA	NA	NA	0.2301	NA	NA	NA	NA	NA	NA	0.2912	NA	0.1622	0.604529	NA
MIMAT0015006	0.2877	NA	NA	0.3144	NA	NA	NA	NA	NA	NA	NA	NA	NA	NA	NA	NA	0.51405	NA	NA	NA	NA	NA	NA	NA	NA	NA	0.1314	NA	NA	NA	NA	NA	0.3201	NA	NA	NA	NA	NA	NA	0.2752	NA	NA	0.4731	0.1808	NA	NA	NA	NA	NA
MIMAT0015007	NA	NA	NA	NA	NA	NA	NA	NA	NA	NA	NA	NA	NA	0.3859	NA	NA	0.2798	NA	NA	NA	NA	NA	NA	NA	NA	NA	NA	NA	0.2338	NA	NA	NA	NA	NA	NA	NA	0.5557	NA	NA	0.275105	NA	NA	NA	NA	NA	NA	NA	NA	NA
MIMAT0015004	NA	NA	NA	NA	NA	NA	NA	NA	NA	NA	NA	NA	NA	NA	0.1666	NA	NA	0.177	0.347879	NA	NA	NA	NA	NA	NA	NA	NA	NA	0.2338	NA	NA	NA	NA	NA	NA	NA	NA	NA	NA	0.275105	NA	NA	NA	0.3415	NA	NA	NA	NA	NA
MIMAT0015005	0.2877	NA	NA	NA	NA	NA	NA	NA	NA	NA	NA	NA	NA	NA	NA	NA	0.2798	NA	NA	0.1846	NA	NA	0.3091	NA	0.891565	NA	NA	NA	0.2338	NA	NA	NA	NA	NA	NA	NA	0.5557	NA	NA	0.70518	NA	NA	0.828893	0.1808	0.1529	NA	NA	NA	NA
MIMAT0015002	NA	NA	NA	NA	NA	NA	NA	NA	NA	NA	NA	NA	NA	NA	NA	NA	NA	NA	NA	NA	NA	NA	NA	NA	NA	0.1948	NA	NA	NA	NA	NA	NA	NA	NA	NA	NA	NA	0.2301	NA	NA	NA	NA	NA	NA	NA	NA	NA	NA	NA
MIMAT0015003	0.633913	NA	0.923676	0.981186	1.85094	0.470249	0.5113	0.3072	0.719586	0.878923	NA	0.3296	0.7303	1.1548	0.574902	1.14032	1.19165	0.476611	0.3478	0.750479	1.33796	0.277	0.3091	NA	0.2278	0.784904	0.466187	1.56938	NA	0.63741	0.664873	0.2667	1.16483	0.4888	0.723276	0.6971	1.74396	0.2301	0.757809	1.68091	0.2859	0.1868	0.4731	0.341444	0.417336	0.2356	0.3081	NA	NA
MIMAT0015001	NA	NA	NA	NA	NA	0.2542	NA	NA	NA	NA	NA	NA	NA	NA	NA	NA	NA	NA	NA	NA	NA	NA	NA	NA	NA	NA	0.1314	NA	NA	NA	NA	NA	0.3201	NA	NA	NA	NA	NA	NA	0.1441	NA	NA	NA	NA	NA	NA	NA	NA	NA
MIMAT0015008	0.287682	NA	NA	0.3144	0.407	NA	NA	0.3072	NA	NA	0.667484	0.424595	0.4109	NA	NA	0.4869	NA	0.177	0.627828	0.3482	NA	0.277	0.3091	NA	0.2278	0.519831	NA	0.643588	NA	0.1876	0.1343	NA	NA	0.265	NA	NA	0.5557	NA	0.1867	0.795278	0.2859	0.3521	0.978437	0.1808	0.2912	0.2356	0.440493	NA	NA
MIMAT0015009	NA	0.2034	0.534563	0.572394	NA	0.658163	NA	NA	0.4042	NA	0.477301	NA	NA	NA	NA	NA	0.2798	NA	0.494634	0.3482	0.421694	0.277	0.779709	0.4403	NA	0.1948	0.466187	NA	NA	0.1876	0.257156	NA	0.3201	NA	NA	NA	NA	0.602796	NA	0.1441	NA	0.87138	0.661904	0.1808	0.5334	NA	0.3081	0.3337	NA
MIMAT0022741	NA	NA	NA	NA	NA	NA	NA	NA	NA	NA	NA	NA	NA	NA	NA	NA	NA	NA	NA	NA	NA	NA	NA	NA	NA	NA	NA	NA	NA	NA	NA	NA	NA	NA	NA	NA	NA	NA	NA	NA	NA	NA	NA	NA	NA	NA	NA	NA	NA
MIMAT0022282	NA	NA	NA	NA	NA	0.2542	NA	NA	NA	NA	NA	NA	NA	NA	NA	NA	NA	NA	NA	NA	NA	NA	NA	NA	NA	NA	NA	NA	NA	NA	0.1343	NA	NA	NA	NA	NA	NA	NA	NA	0.1441	NA	NA	NA	NA	NA	NA	NA	NA	NA
MIMAT0022283	NA	NA	NA	0.3144	NA	NA	NA	NA	NA	NA	NA	NA	NA	NA	NA	NA	0.2798	NA	NA	NA	NA	NA	NA	1.0501	NA	NA	NA	NA	NA	NA	NA	NA	NA	NA	NA	NA	NA	NA	NA	0.1441	NA	NA	0.2559	0.1808	0.1529	NA	NA	NA	NA
MIMAT0022280	NA	NA	NA	NA	NA	NA	0.5113	NA	0.4042	NA	NA	NA	NA	0.3859	NA	NA	0.2798	0.177	NA	NA	NA	NA	NA	0.4403	NA	NA	NA	0.5076	0.435	0.1876	NA	NA	NA	NA	0.2833	NA	0.5557	0.2301	NA	0.609154	NA	0.1868	1.35185	0.1808	NA	0.2356	0.307993	NA	NA
MIMAT0022281	NA	NA	NA	NA	NA	NA	NA	NA	NA	NA	NA	NA	NA	NA	NA	NA	NA	NA	NA	NA	NA	NA	NA	NA	NA	NA	NA	NA	NA	NA	NA	NA	NA	NA	NA	NA	NA	NA	NA	0.1441	NA	NA	NA	NA	NA	NA	NA	NA	NA
MIMAT0022287	2.46579	3.92901	2.33226	2.36171	0.983893	1.34574	2.6592	1.75402	1.84279	0.7042	3.99122	2.69503	2.20925	1.34097	1.97735	1.1403	0.715524	1.49921	2.30829	2.18534	1.6027	0.885	1.76091	1.65139	1.43845	0.658502	0.466187	1.17945	0.434942	1.96951	2.14241	2.21875	0.8035	1.77388	1.93396	1.66635	2.73095	1.537	2.5106	1.63285	1.2109	2.06318	1.96747	1.52084	3.78119	1.56129	0.673649	2.3685	NA
MIMAT0022284	NA	NA	NA	NA	NA	NA	NA	NA	NA	NA	NA	NA	NA	NA	NA	NA	NA	NA	NA	NA	NA	NA	NA	NA	NA	NA	NA	NA	NA	NA	NA	NA	NA	NA	NA	NA	NA	NA	NA	NA	NA	NA	NA	NA	NA	NA	NA	NA	NA
MIMAT0022285	NA	NA	NA	NA	NA	NA	NA	NA	NA	NA	NA	NA	NA	NA	NA	0.4869	NA	NA	NA	NA	NA	NA	NA	NA	NA	NA	0.1314	0.1897	NA	NA	NA	NA	NA	NA	NA	NA	NA	0.4284	NA	NA	NA	NA	NA	0.1808	NA	NA	NA	NA	NA
MIMAT0022288	NA	NA	NA	NA	NA	NA	NA	NA	NA	NA	NA	NA	NA	NA	NA	NA	NA	NA	NA	NA	NA	NA	0.3091	NA	NA	NA	NA	NA	NA	NA	NA	NA	NA	NA	NA	NA	NA	NA	NA	NA	NA	NA	NA	NA	NA	NA	0.1622	NA	0.4422
MIMAT0022289	NA	NA	NA	NA	NA	NA	NA	NA	NA	NA	NA	NA	NA	NA	NA	NA	NA	NA	NA	NA	NA	NA	NA	NA	NA	NA	NA	NA	NA	NA	NA	NA	NA	NA	NA	NA	NA	NA	NA	NA	NA	NA	NA	NA	NA	NA	NA	NA	NA
MIMAT0028109	NA	NA	NA	NA	NA	NA	NA	NA	NA	NA	NA	NA	NA	NA	NA	NA	NA	NA	NA	NA	NA	NA	NA	NA	NA	NA	NA	NA	NA	NA	NA	NA	NA	NA	NA	NA	NA	NA	NA	NA	NA	NA	NA	NA	NA	NA	NA	NA	NA
MIMAT0005586	NA	NA	NA	NA	NA	NA	NA	NA	NA	NA	NA	NA	0.7303	NA	NA	NA	NA	NA	NA	NA	NA	NA	NA	NA	NA	NA	NA	NA	NA	NA	NA	NA	NA	NA	NA	NA	NA	NA	NA	NA	NA	NA	NA	NA	NA	NA	NA	NA	NA
MIMAT0027525	NA	NA	0.2919	NA	NA	NA	NA	NA	NA	NA	NA	NA	NA	NA	0.1666	NA	NA	0.177	NA	NA	NA	NA	NA	0.4403	0.4245	NA	NA	NA	NA	NA	NA	NA	NA	NA	0.2833	NA	NA	NA	NA	NA	NA	NA	NA	NA	NA	NA	0.1622	0.3337	0.4422
MIMAT0005584	0.527456	NA	0.2919	0.3144	0.724084	0.2542	NA	0.3072	NA	NA	NA	NA	0.73034	0.3859	0.1666	NA	0.715524	0.60597	0.1844	NA	0.88661	0.509286	0.563519	0.4403	0.4245	0.3665	0.251825	1.26629	2.05904	0.353589	0.2572	0.2667	0.581914	NA	NA	NA	0.5557	NA	0.3521	1.24234	1.21094	0.5005	0.978434	NA	0.1529	0.438072	0.874313	0.3337	1.48201
MIMAT0019738	1.40884	0.5402	1.4822	0.3144	1.2039	0.82439	NA	0.3072	0.4042	NA	1.2465	0.227816	1.2128	0.690059	NA	0.4869	0.51405	0.177	0.1844	0.863	NA	NA	0.779709	0.4403	0.2278	0.901164	0.1314	2.03291	NA	0.1876	0.257156	NA	0.995415	0.4888	0.5201	NA	NA	0.898784	NA	0.3953	0.2859	0.1868	0.2559	0.6175	0.1529	0.438	NA	1.20248	NA
MIMAT0019739	0.733	0.2034	0.2919	NA	NA	NA	0.2782	NA	0.4042	0.5054	NA	NA	NA	0.69	NA	NA	0.2798	0.3345	NA	NA	0.2262	NA	0.3091	0.4403	NA	0.366399	NA	0.5076	0.6115	NA	0.1343	0.2667	0.3201	0.265	0.2833	NA	0.9559	0.2301	0.1867	NA	NA	NA	0.2559	NA	0.291137	NA	0.1622	NA	NA
MIMAT0019734	NA	NA	0.2919	NA	NA	NA	NA	NA	NA	NA	NA	NA	NA	NA	NA	NA	NA	NA	NA	NA	NA	NA	NA	NA	NA	NA	NA	NA	NA	NA	NA	NA	NA	NA	NA	NA	NA	NA	NA	NA	NA	NA	NA	NA	NA	NA	NA	NA	NA
MIMAT0019735	NA	NA	NA	NA	NA	NA	NA	NA	NA	NA	NA	NA	NA	NA	NA	NA	NA	NA	NA	NA	NA	NA	NA	NA	NA	NA	NA	NA	NA	NA	NA	NA	NA	NA	NA	NA	NA	NA	NA	NA	NA	NA	NA	NA	NA	0.2356	NA	NA	NA
MIMAT0019736	NA	NA	NA	NA	NA	NA	NA	NA	NA	NA	NA	NA	NA	NA	NA	NA	NA	NA	NA	NA	NA	NA	NA	NA	NA	NA	NA	NA	NA	NA	NA	NA	NA	NA	NA	NA	NA	NA	NA	NA	NA	NA	NA	NA	NA	NA	NA	NA	NA
MIMAT0019737	0.5275	NA	NA	NA	0.407	1.232	0.5113	NA	0.4042	NA	0.9858	0.3296	0.99168	0.69	NA	NA	0.514	NA	NA	0.3482	0.593836	NA	0.3091	0.7772	0.5975	0.3665	0.1314	0.8823	0.2338	NA	0.2572	NA	0.8035	NA	0.2833	NA	NA	NA	NA	NA	0.2859	NA	0.2559	0.1808	NA	0.6155	0.1622	NA	0.7801
MIMAT0019730	NA	NA	NA	0.3144	NA	NA	0.2782	NA	NA	NA	NA	NA	NA	NA	NA	NA	NA	NA	NA	NA	NA	NA	NA	NA	NA	NA	NA	NA	NA	NA	NA	NA	0.3201	NA	NA	NA	NA	NA	NA	NA	NA	NA	NA	NA	NA	NA	NA	NA	NA
MIMAT0019731	7.34185	5.12573	0.9236	4.7709	1.3948	5.7599	5.60402	5.24863	4.6019	5.2124	5.1342	5.8143	3.258	4.02955	4.29324	6.0538	3.69868	3.3597	5.33115	5.90589	2.4812	2.8358	4.6919	3.2579	5.80484	5.25959	1.03486	4.05332	4.93361	3.1107	4.64962	5.63027	3.4512	3.0104	4.03628	4.3623	4.37417	5.19437	2.19946	3.28092	6.2343	4.73931	4.1914	3.984	3.83863	4.0693	1.9912	7.06038	1.2836
MIMAT0019732	NA	NA	NA	NA	NA	NA	NA	NA	NA	NA	NA	NA	NA	NA	NA	NA	NA	NA	NA	NA	NA	NA	NA	NA	NA	NA	NA	NA	NA	NA	NA	NA	NA	NA	NA	NA	NA	NA	NA	NA	NA	NA	NA	NA	NA	0.2356	NA	NA	NA
MIMAT0027521	NA	NA	0.2919	NA	0.407	0.2542	0.2782	NA	0.4042	NA	0.6675	0.1184	NA	0.69	0.1666	NA	NA	0.3345	0.1844	NA	NA	0.277	NA	NA	NA	0.3665	NA	NA	0.2338	NA	0.1343	NA	0.581914	0.265	NA	NA	0.5557	0.2301	0.351984	NA	0.524406	0.1868	0.2559	NA	0.1529	NA	NA	NA	0.4422
MIMAT0027522	NA	NA	NA	NA	NA	NA	NA	NA	NA	NA	NA	NA	NA	NA	NA	NA	NA	NA	NA	NA	NA	NA	NA	NA	NA	NA	NA	NA	NA	NA	NA	NA	NA	NA	NA	NA	NA	NA	NA	NA	NA	NA	NA	NA	NA	NA	NA	NA	NA
MIMAT0018005	NA	NA	NA	NA	NA	NA	NA	NA	NA	NA	NA	NA	NA	NA	NA	NA	NA	NA	NA	NA	NA	NA	NA	NA	NA	NA	NA	NA	0.2338	NA	NA	NA	NA	NA	NA	NA	NA	NA	NA	NA	NA	NA	NA	NA	NA	NA	0.1622	NA	NA
MIMAT0018004	0.287682	NA	NA	NA	0.407	NA	NA	NA	NA	NA	NA	0.227816	NA	0.3859	0.1666	NA	0.2798	NA	0.627863	0.1846	0.2262	0.5093	NA	NA	NA	0.784904	0.2518	NA	0.2338	NA	0.1343	0.2667	NA	NA	NA	NA	0.9559	NA	NA	NA	0.908022	0.635002	0.6619	0.1808	0.291137	NA	0.777494	NA	NA
MIMAT0018006	NA	NA	NA	NA	NA	NA	NA	NA	NA	NA	NA	NA	NA	NA	NA	NA	NA	NA	NA	NA	NA	NA	NA	NA	NA	NA	NA	NA	NA	NA	NA	NA	NA	NA	NA	NA	NA	NA	NA	NA	NA	NA	NA	NA	0.1529	NA	NA	NA	NA
MIMAT0018001	0.4126	0.2034	0.7421	0.3144	NA	NA	NA	NA	NA	NA	NA	NA	NA	0.3859	0.1666	NA	NA	NA	0.347879	0.3482	NA	NA	NA	NA	NA	0.519831	NA	NA	1.03964	NA	0.1343	NA	NA	NA	NA	NA	NA	NA	NA	0.395198	NA	NA	NA	NA	NA	0.2356	NA	0.3337	0.4422
MIMAT0018000	0.527492	2.21216	0.534563	0.3144	NA	NA	0.2782	NA	NA	0.2747	0.2583	1.19115	NA	NA	0.1666	NA	1.65083	0.177	0.347879	0.495156	NA	0.277	0.3091	0.777176	0.59756	1.20246	0.362944	0.35733	NA	0.502445	0.1343	0.857745	0.5819	0.682495	NA	0.3902	NA	1.25287	0.871116	0.3953	NA	0.757984	0.2559	1.37988	0.6407	0.615594	0.3081	0.3337	0.4422
MIMAT0018003	NA	NA	NA	NA	NA	NA	NA	NA	NA	NA	NA	NA	NA	NA	0.1666	NA	0.2798	NA	NA	NA	NA	0.277	NA	NA	NA	0.1948	NA	NA	NA	0.1876	NA	NA	NA	NA	NA	NA	NA	NA	0.3521	NA	NA	0.1868	NA	0.1808	NA	NA	0.3081	NA	NA
MIMAT0018002	NA	NA	NA	NA	NA	NA	NA	NA	NA	NA	NA	NA	NA	NA	NA	NA	NA	NA	NA	NA	NA	NA	NA	NA	NA	NA	NA	NA	NA	NA	NA	NA	NA	NA	NA	NA	NA	NA	NA	NA	NA	NA	NA	NA	NA	NA	NA	NA	NA
MIMAT0004960	NA	NA	0.2919	NA	NA	NA	NA	NA	NA	NA	NA	NA	NA	NA	NA	NA	NA	NA	NA	NA	NA	NA	NA	NA	NA	NA	NA	NA	NA	NA	NA	NA	NA	NA	NA	NA	NA	NA	NA	NA	NA	NA	NA	NA	NA	NA	NA	NA	NA
MIMAT0001545	3.60235	3.74578	2.99107	3.98688	4.3841	3.73694	3.86902	3.45506	4.01782	4.45774	3.99127	1.79961	3.30688	4.23148	3.81741	3.79134	4.6666	3.94056	3.10993	2.77995	5.22879	3.24303	3.22684	3.86418	2.73211	4.50397	3.61493	2.45883	3.34341	2.11537	4.6938	3.55604	5.16113	4.02905	2.63421	2.50052	4.82048	2.15635	2.73679	2.01674	2.921	3.4891	4.94874	4.10093	4.17865	3.64728	2.84587	3.93684	3.68198
MIMAT0001541	NA	NA	0.534563	0.572394	0.407	0.6582	0.8881	0.3072	0.4042	0.704216	0.6675	0.2279	NA	1.15486	0.4512	1.1403	1.1916	NA	0.1844	0.4951	1.82638	0.277	NA	4.43967	0.5975	NA	1.49147	0.507558	2.11874	0.3536	0.3704	0.2667	5.79846	NA	0.519996	0.697018	0.5557	0.6028	0.634838	0.2752	NA	NA	5.08696	0.1808	0.1529	1.04567	0.777524	NA	7.60483
MIMAT0019846	NA	NA	NA	NA	NA	NA	NA	NA	NA	NA	NA	NA	NA	NA	NA	NA	NA	NA	NA	NA	NA	NA	NA	0.4403	NA	NA	NA	NA	NA	NA	NA	NA	NA	NA	NA	NA	0.5557	NA	0.1867	0.1441	0.524406	NA	NA	NA	NA	NA	NA	NA	NA
MIMAT0019847	0.151	0.2034	0.2919	NA	NA	0.4703	NA	NA	NA	0.2747	NA	NA	NA	NA	NA	NA	NA	NA	NA	0.3482	NA	0.277	NA	NA	NA	0.1948	NA	NA	NA	0.353589	NA	NA	0.3201	NA	NA	NA	NA	0.2301	NA	1.10812	NA	0.1868	NA	0.1808	0.1529	NA	0.1622	NA	NA
MIMAT0019844	0.151	NA	0.534563	0.3144	NA	0.470249	0.2782	NA	NA	0.2747	NA	NA	1.2128	NA	NA	0.850288	NA	0.177	NA	NA	0.2262	NA	0.3091	NA	NA	NA	NA	0.1897	NA	NA	NA	NA	0.581914	0.265	NA	NA	NA	NA	0.5004	NA	NA	0.1868	NA	NA	NA	NA	NA	NA	NA
MIMAT0019845	NA	NA	NA	0.3144	0.407	0.2542	NA	NA	NA	NA	0.4774	NA	0.4109	NA	0.1666	NA	0.2798	NA	0.1844	0.1846	NA	NA	NA	0.4403	NA	NA	0.1314	0.35733	NA	0.353589	0.1343	0.2667	0.3201	0.265	0.2833	NA	NA	0.2301	NA	0.1441	0.2859	0.1868	0.4731	NA	0.1529	NA	0.307993	NA	0.4422
MIMAT0019842	NA	NA	NA	NA	NA	0.470249	NA	NA	NA	NA	NA	NA	NA	NA	NA	NA	NA	NA	NA	NA	NA	NA	NA	NA	NA	NA	NA	0.1897	NA	NA	NA	NA	NA	NA	NA	NA	NA	NA	NA	NA	NA	0.1868	NA	NA	NA	NA	NA	NA	NA
MIMAT0019843	NA	NA	NA	NA	NA	NA	NA	NA	NA	NA	NA	NA	NA	NA	NA	NA	NA	NA	NA	NA	NA	NA	NA	NA	NA	NA	NA	NA	NA	NA	NA	NA	NA	NA	NA	NA	NA	NA	NA	NA	NA	0.1868	NA	NA	NA	NA	NA	NA	NA
MIMAT0019840	NA	NA	NA	NA	NA	NA	NA	NA	NA	NA	NA	NA	NA	NA	NA	NA	NA	NA	NA	NA	NA	NA	NA	NA	NA	NA	NA	NA	NA	NA	NA	NA	NA	NA	NA	NA	NA	NA	NA	0.1441	NA	NA	NA	NA	NA	NA	NA	NA	NA
MIMAT0019841	0.825718	0.2034	1.88391	1.29935	1.39487	2.38942	0.711973	NA	0.719586	0.505368	NA	NA	NA	0.941124	NA	NA	0.2798	0.605855	0.3478	0.495189	0.2262	0.509286	1.28308	NA	1.0188	0.519831	1.87573	2.03287	1.26752	0.1876	0.1343	NA	NA	0.265	1.06003	NA	1.52583	NA	1.48356	0.275105	1.46103	0.758027	0.828893	0.3415	0.417336	0.615531	0.1622	0.8325	1.81173
MIMAT0019848	NA	NA	NA	NA	NA	NA	NA	NA	NA	NA	NA	NA	NA	NA	NA	NA	NA	NA	NA	NA	0.2262	NA	NA	NA	NA	NA	NA	NA	NA	NA	0.1343	NA	NA	NA	NA	NA	NA	NA	NA	NA	NA	NA	NA	NA	NA	NA	NA	NA	NA
MIMAT0019849	0.151	NA	0.2919	NA	NA	NA	NA	NA	NA	2.12298	NA	0.1184	NA	NA	NA	NA	0.2798	NA	NA	NA	2.56637	NA	NA	0.4403	NA	NA	0.1314	NA	NA	NA	NA	NA	1.31643	NA	0.2833	NA	NA	NA	0.1867	NA	NA	NA	NA	NA	NA	NA	NA	NA	0.4422
MIMAT0019198	NA	NA	NA	NA	NA	NA	NA	NA	NA	NA	NA	NA	NA	NA	NA	NA	NA	NA	NA	NA	NA	NA	NA	NA	NA	NA	NA	NA	NA	NA	NA	NA	NA	NA	NA	NA	NA	NA	NA	NA	NA	NA	NA	NA	NA	NA	NA	NA	NA
MIMAT0019199	NA	NA	NA	NA	NA	NA	NA	NA	NA	NA	NA	NA	NA	NA	NA	NA	NA	NA	NA	NA	NA	NA	NA	NA	NA	NA	NA	NA	NA	NA	NA	NA	NA	NA	NA	NA	NA	NA	NA	NA	NA	NA	0.2559	NA	NA	NA	NA	NA	NA
MIMAT0010313	NA	NA	NA	NA	NA	NA	NA	NA	NA	NA	NA	NA	NA	NA	NA	NA	NA	NA	NA	NA	NA	NA	NA	NA	NA	NA	NA	NA	NA	NA	NA	NA	NA	NA	NA	NA	NA	NA	NA	NA	NA	NA	0.4731	NA	NA	NA	NA	NA	NA
MIMAT0019197	NA	NA	NA	NA	NA	NA	NA	NA	NA	NA	NA	NA	NA	NA	NA	NA	NA	NA	NA	NA	NA	NA	NA	NA	NA	NA	NA	NA	NA	NA	NA	NA	NA	NA	NA	NA	NA	NA	NA	NA	NA	NA	NA	NA	NA	NA	NA	NA	NA
MIMAT0003330	1.28363	1.41438	0.2919	0.572394	1.20397	0.470249	1.04504	1.27726	0.978254	1.81431	1.46718	1.01905	0.9916	NA	0.892823	0.4869	1.54895	0.177	1.06388	0.863085	0.886606	0.5093	1.13399	1.80663	NA	1.96051	1.16326	0.3574	1.26756	1.55794	1.35679	1.59959	1.69412	1.0059	NA	0.697018	1.26882	NA	0.1867	0.275105	0.2859	1.48385	1.11392	1.1387	1.0828	NA	0.874275	2.43944	1.48192
MIMAT0000703	8.28933	8.13026	7.8237	7.77607	7.94878	7.83904	7.51607	7.8793	8.57234	8.03297	7.63136	7.1799	7.98519	8.04991	7.8426	8.35293	7.94524	7.76734	7.71866	7.70161	8.78532	7.73273	8.62996	8.08119	7.88579	8.16429	7.91752	7.78953	8.21246	7.79324	7.98091	8.07381	8.06643	7.82042	7.19798	7.6601	7.51461	8.34124	7.5639	6.45754	4.34221	8.01482	8.47927	7.90158	7.65226	7.32773	7.6022	7.62946	8.37508
MIMAT0000707	2.90896	3.39755	6.73004	5.29402	6.09727	5.50826	6.47647	3.92959	7.98986	4.313	3.11235	1.19113	4.50752	1.34097	4.42237	5.15062	5.75688	4.92413	5.92694	5.75363	7.54476	5.61011	5.29372	5.18322	7.38433	4.97113	4.1052	4.47404	5.61581	3.96182	5.6091	4.07366	4.96852	5.68972	6.0275	4.65687	5.42035	5.31836	2.90593	8.29691	6.27567	4.30732	7.15045	6.07702	4.71549	3.25008	7.44644	4.92645	5.85854
MIMAT0000705	2.17994	2.84949	4.02205	2.87413	3.59468	5.00981	4.3622	3.78811	4.52297	2.78091	4.20576	2.02862	3.15504	2.83444	3.85449	3.74889	2.66683	3.59595	1.99963	3.15635	4.35921	3.27494	3.4639	4.55366	3.403	1.52594	2.4035	2.56548	5.19849	3.08736	4.38571	2.45077	3.07944	4.2128	3.20888	3.53107	3.67223	3.73067	2.90589	3.98306	5.33784	2.11018	4.23664	3.78876	4.53938	3.51923	3.37894	2.90812	3.36798
MIMAT0021079	NA	NA	NA	0.3144	NA	0.824357	NA	NA	NA	NA	NA	NA	NA	NA	NA	NA	NA	NA	NA	0.1846	NA	NA	NA	NA	NA	0.3665	NA	NA	NA	NA	NA	NA	0.3201	NA	NA	NA	NA	NA	NA	NA	NA	NA	0.2559	0.1808	NA	NA	NA	NA	NA
MIMAT0027595	NA	NA	NA	NA	NA	NA	NA	NA	NA	NA	NA	NA	NA	NA	NA	NA	NA	NA	NA	NA	NA	NA	NA	NA	NA	NA	NA	NA	NA	NA	NA	NA	NA	NA	NA	NA	NA	NA	NA	NA	NA	NA	NA	NA	NA	NA	NA	NA	NA
MIMAT0027594	NA	NA	NA	NA	NA	NA	NA	NA	0.4042	NA	NA	NA	NA	NA	0.315938	0.4869	NA	0.177	NA	NA	NA	NA	NA	NA	NA	NA	NA	NA	NA	NA	NA	NA	NA	NA	NA	NA	NA	NA	NA	NA	NA	0.3521	NA	NA	NA	NA	NA	NA	NA
MIMAT0027597	NA	NA	NA	NA	NA	NA	NA	NA	NA	NA	NA	NA	NA	NA	NA	NA	NA	NA	NA	NA	NA	NA	NA	NA	NA	0.3665	NA	NA	NA	NA	NA	NA	NA	NA	NA	NA	NA	NA	NA	NA	NA	NA	NA	NA	NA	NA	NA	NA	NA
MIMAT0027596	NA	NA	NA	NA	NA	NA	NA	NA	NA	NA	NA	NA	NA	NA	NA	NA	NA	NA	NA	NA	NA	NA	NA	NA	NA	NA	NA	NA	NA	NA	NA	NA	NA	NA	NA	NA	NA	NA	NA	NA	NA	NA	NA	NA	NA	0.2356	NA	NA	NA
MIMAT0027591	NA	NA	NA	NA	NA	NA	NA	NA	NA	NA	NA	NA	NA	NA	NA	NA	NA	NA	NA	NA	NA	NA	NA	NA	NA	NA	NA	0.1897	NA	NA	NA	NA	NA	NA	NA	NA	NA	NA	NA	NA	NA	NA	NA	NA	NA	NA	NA	NA	NA
MIMAT0027590	NA	NA	NA	NA	NA	NA	NA	NA	NA	NA	0.2583	NA	NA	NA	NA	NA	NA	NA	NA	NA	NA	NA	NA	NA	NA	NA	NA	NA	NA	NA	NA	NA	NA	NA	NA	NA	NA	NA	NA	NA	NA	NA	NA	NA	NA	NA	NA	NA	NA
MIMAT0020299	NA	NA	NA	NA	NA	NA	0.2782	NA	NA	NA	NA	NA	NA	NA	NA	NA	NA	NA	NA	NA	NA	NA	NA	NA	NA	0.3665	NA	0.1897	NA	NA	NA	NA	NA	NA	0.2833	NA	NA	NA	NA	NA	NA	NA	NA	NA	NA	NA	NA	NA	NA
MIMAT0027592	NA	NA	NA	NA	NA	NA	NA	NA	NA	NA	NA	NA	NA	NA	NA	NA	NA	NA	NA	NA	NA	NA	NA	NA	NA	NA	NA	NA	NA	NA	NA	NA	NA	NA	NA	NA	NA	NA	NA	NA	NA	NA	NA	NA	NA	NA	NA	NA	NA
MIMAT0027599	0.151	NA	0.2919	NA	0.407	NA	NA	NA	NA	NA	0.2583	NA	NA	NA	NA	NA	NA	NA	NA	NA	0.2262	NA	NA	NA	NA	NA	NA	NA	0.2338	NA	NA	NA	NA	NA	NA	NA	NA	NA	NA	NA	NA	NA	NA	NA	0.1529	NA	NA	NA	NA
MIMAT0027598	NA	NA	NA	NA	NA	NA	NA	NA	NA	NA	NA	NA	NA	NA	NA	NA	NA	NA	NA	NA	NA	NA	NA	NA	NA	NA	NA	NA	NA	NA	0.1343	NA	NA	NA	NA	NA	NA	NA	NA	NA	NA	NA	NA	NA	NA	NA	NA	NA	NA
MIMAT0018929	NA	NA	NA	NA	NA	NA	NA	NA	NA	NA	NA	NA	NA	NA	NA	NA	NA	NA	NA	NA	NA	NA	NA	NA	NA	NA	NA	NA	NA	NA	NA	NA	NA	NA	NA	NA	NA	NA	NA	NA	NA	NA	NA	NA	NA	NA	NA	NA	0.4422
MIMAT0027041	NA	NA	NA	NA	NA	NA	NA	NA	NA	NA	NA	NA	NA	0.3859	NA	NA	NA	NA	NA	NA	NA	NA	NA	NA	NA	NA	0.1314	0.1897	NA	NA	NA	NA	NA	NA	NA	NA	NA	NA	NA	NA	NA	NA	NA	NA	NA	NA	NA	NA	NA
MIMAT0000459	3.01124	3.7938	4.82547	3.51997	4.13928	4.38189	4.36222	3.21811	3.76675	3.19849	4.4323	2.25234	3.20739	3.9744	3.20181	4.45116	5.00142	4.76017	3.21957	3.93828	3.56863	3.88371	3.93873	2.58413	4.76388	3.77876	3.9085	4.75503	2.33545	3.79863	2.83736	3.92732	3.6355	3.64315	3.76404	3.56933	4.20062	3.63359	3.88941	3.29648	4.58548	2.64446	4.11273	3.7173	2.76868	4.60966	4.85062	3.00491	4.21516
MIMAT0000458	2.314	0.93234	1.88389	1.55978	3.33994	2.98868	2.13842	0.775581	4.98734	2.82428	1.82752	1.79961	NA	3.00944	3.18249	NA	1.32082	2.98479	2.04795	1.60745	2.60711	1.73496	2.33957	2.40128	1.24387	1.2025	3.44846	1.42579	2.1761	2.77249	2.67047	2.08706	3.03646	2.21087	2.73166	1.35223	1.26884	1.02674	1.25211	7.04218	3.63166	2.70687	3.13126	1.8762	3.02804	2.06796	2.82182	1.94972	2.59
MIMAT0000457	2.52235	1.41433	2.56867	1.67435	2.38868	1.34573	1.54306	0.9629	2.18815	1.63106	2.86301	1.19114	1.57379	1.78792	1.30382	1.92981	2.34091	2.37172	1.60632	1.67065	2.39074	1.82386	1.8592	2.95997	1.90168	1.66405	1.39015	1.81962	1.79222	1.16988	2.77704	1.49953	2.79959	1.14394	0.5201	0.949959	1.74393	1.44834	1.91219	1.47826	3.77715	1.68329	3.76689	2.3618	1.79079	1.87211	2.15443	1.0293	2.67345
MIMAT0000456	7.96426	7.41035	8.91003	8.01757	7.70918	7.80589	7.97579	7.52329	8.71792	7.25997	7.70233	6.96452	6.53285	8.37311	8.17873	7.2662	8.80275	7.75437	8.11104	7.9238	8.9374	8.50642	8.61332	9.03891	8.04096	8.39128	7.28138	7.89557	8.48387	7.99439	8.11237	7.17147	8.61206	7.46953	7.70512	7.51824	7.9024	8.61503	7.33364	9.03483	9.3381	7.52688	8.71807	7.32485	8.09191	7.10974	8.03817	7.83093	7.92948
MIMAT0000455	6.09181	6.1301	6.31244	7.00135	6.45979	5.85417	6.24126	6.24765	8.89005	6.26149	6.90488	4.8947	5.98347	6.1788	6.46996	6.0797	6.15367	6.70163	5.80208	6.3515	6.69399	7.01683	7.3337	7.25439	6.7281	6.8375	5.4375	6.99594	5.17761	6.53384	6.50876	6.23105	7.24602	4.94694	7.05928	5.91466	6.09173	6.83375	5.12913	10.2323	6.04138	6.32552	7.61486	5.83858	5.66565	6.83278	7.21064	5.66421	6.38344
MIMAT0000454	1.86726	3.74577	2.39509	0.7913	NA	1.96	0.711973	0.5603	3.46268	4.29771	1.1221	4.33994	1.40459	NA	3.18249	0.850288	1.83514	2.13509	0.749793	1.24168	NA	1.8239	0.7797	0.4403	0.2278	0.7849	2.76907	0.643588	2.17608	2.48104	2.81753	2.01641	2.69278	4.86943	0.9015	0.3902	3.16811	0.2301	4.51314	3.93436	1.57151	2.93254	1.89403	1.22373	1.88113	0.2356	1.47791	6.68315	0.7801
MIMAT0000453	0.732975	1.70974	0.2919	1.43547	0.407	NA	1.4337	0.560331	1.1976	1.89788	2.40984	1.01911	0.9916	NA	1.5649	1.9298	1.54902	1.28417	1.0638	0.9674	1.68118	0.7094	0.9677	2.30035	0.2278	2.06387	0.893901	0.507558	1.3694	2.01985	1.97347	1.86379	1.31649	1.00595	0.2833	2.5005	0.9559	0.7584	0.1867	0.609167	0.2859	1.07436	1.45762	1.52084	1.79081	1.16454	1.34905	0.832464	2.30597
MIMAT0000452	1.5784	2.30347	0.742171	1.8792	0.7241	0.8244	3.11377	1.754	1.556	2.69002	2.2406	0.89189	1.57379	NA	3.27662	2.32599	3.83474	2.6668	1.84397	1.60742	2.7596	0.5093	1.95125	3.02467	0.5975	0.3665	2.14816	0.8823	2.3849	2.51645	3.51601	2.82612	1.69417	2.00888	0.519996	2.50053	2.6251	1.14423	0.757774	0.880082	1.06746	1.16605	3.25368	1.92768	3.04761	1.47182	1.90215	1.62387	3.59905
MIMAT0000451	11.4441	10.7092	10.2772	10.8291	8.03195	9.59897	9.91892	9.57909	10.7429	7.40091	11.6045	9.18392	9.25551	9.36422	11.7873	8.54036	8.18481	11.1146	10.61	9.32954	7.73496	10.0593	9.90546	10.8738	9.4933	5.00405	9.08454	9.63583	5.84506	11.6967	11.3988	8.17463	7.99799	9.64991	9.96685	10.4373	10.4979	9.42172	10.671	9.21216	5.81865	12.2354	10.212	11.8959	11.0755	9.70604	9.28921	10.1381	7.81239
MIMAT0000450	4.57547	7.22715	3.50002	5.73104	4.36139	7.78583	5.54613	5.20294	7.8082	6.00299	5.92618	4.32768	4.87459	7.42965	5.26058	5.76524	9.04642	3.70103	6.02078	7.24735	5.5232	4.23135	4.75713	5.88694	5.34625	6.27333	4.88317	5.71272	6.04285	5.14742	5.72272	6.25423	4.4671	6.59067	5.79359	5.55365	5.96715	4.41964	7.28588	4.4807	8.26064	6.16806	7.52651	8.28002	5.49015	3.54139	4.44822	6.57703	6.95433
MIMAT0019219	NA	0.2034	0.2919	NA	0.7241	0.658118	NA	NA	NA	0.5054	0.2583	0.1184	0.4109	0.941	NA	NA	0.2798	0.4766	NA	0.3482	0.8866	NA	0.5635	1.4774	0.752012	0.784928	0.251825	0.88231	0.2338	NA	NA	NA	0.3201	NA	0.2833	NA	NA	NA	NA	0.1441	NA	NA	1.35189	0.1808	0.1529	0.615531	0.1622	NA	0.7801
MIMAT0019218	NA	0.81311	0.5345	0.3144	0.407	0.470249	NA	NA	0.4042	NA	0.667484	0.1184	NA	NA	0.1666	NA	0.51405	0.177	NA	0.1846	0.4217	NA	0.3091	0.4403	0.59756	0.1948	NA	0.643492	NA	0.1876	0.1343	0.2667	0.5819	NA	0.2833	NA	NA	NA	NA	0.1441	NA	NA	NA	NA	0.2912	NA	0.1622	NA	0.7801
MIMAT0019213	NA	NA	NA	NA	NA	NA	NA	NA	NA	NA	NA	NA	NA	NA	NA	NA	NA	NA	NA	NA	NA	NA	NA	0.4403	NA	0.1948	NA	NA	NA	NA	NA	NA	NA	NA	NA	NA	NA	NA	NA	NA	NA	NA	NA	NA	NA	NA	NA	NA	NA
MIMAT0019212	NA	NA	NA	NA	NA	NA	NA	NA	NA	NA	NA	0.1184	NA	NA	NA	NA	NA	NA	NA	NA	NA	NA	NA	NA	NA	NA	NA	NA	NA	NA	NA	NA	NA	NA	NA	NA	NA	NA	NA	0.1441	NA	NA	0.2559	NA	NA	NA	NA	NA	NA
MIMAT0019211	NA	0.2034	0.534563	0.791175	0.407	0.2542	NA	NA	NA	0.2747	0.2583	0.1184	NA	0.690059	0.1666	NA	0.51405	0.177	0.3478	0.348237	0.4217	0.277	0.3091	NA	NA	0.1948	NA	0.35733	0.2338	NA	0.2572	0.2667	NA	NA	0.2833	NA	1.26884	0.2301	NA	0.609154	0.2859	0.1868	0.661904	NA	NA	0.2356	0.1622	0.6046	0.4422
MIMAT0019210	0.151	0.2034	0.5345	NA	NA	NA	0.711948	NA	NA	0.2747	0.2583	0.227816	NA	0.69	0.1666	NA	0.2798	0.177	0.347879	NA	NA	0.509286	NA	0.4403	NA	NA	0.1314	0.507558	NA	0.63741	0.257156	NA	0.3201	NA	NA	0.3902	NA	NA	0.5004	2.01677	0.2859	0.352162	0.2559	0.1808	0.417336	NA	NA	NA	NA
MIMAT0019217	NA	NA	NA	NA	NA	NA	NA	NA	NA	NA	NA	NA	NA	NA	NA	NA	NA	NA	NA	NA	0.2262	NA	NA	NA	NA	NA	NA	NA	NA	NA	NA	NA	NA	NA	NA	NA	NA	NA	NA	NA	NA	NA	NA	NA	NA	NA	NA	NA	0.4422
MIMAT0019216	NA	NA	NA	NA	NA	NA	NA	NA	NA	NA	0.477301	NA	0.4109	NA	0.1666	NA	0.2798	0.60596	NA	NA	0.5939	NA	0.5635	0.777176	0.2278	0.1948	NA	0.1897	NA	NA	0.1343	NA	NA	NA	0.5201	NA	NA	NA	NA	NA	NA	0.1868	0.2559	NA	NA	NA	NA	NA	0.7801
MIMAT0019215	NA	NA	NA	NA	NA	NA	NA	NA	NA	NA	NA	NA	NA	NA	NA	NA	0.2798	NA	NA	NA	NA	NA	NA	NA	NA	NA	NA	NA	NA	NA	NA	NA	NA	NA	NA	NA	0.5557	NA	NA	NA	NA	NA	NA	NA	NA	NA	NA	NA	NA
MIMAT0019214	0.527441	NA	0.2919	0.791175	0.983893	0.4703	0.711948	0.775581	0.4042	0.5054	0.4774	0.513782	0.7303	0.3859	NA	0.4869	1.32083	0.60596	0.862214	NA	0.747611	0.277	0.3091	1.47738	0.59756	1.10895	0.251825	1.6361	1.03962	NA	0.751022	0.6863	0.995483	0.488795	0.2833	NA	0.9559	0.602796	0.500368	0.795318	0.908079	0.352162	2.03736	0.737782	0.640749	0.438072	0.307993	0.8325	0.4422
MIMAT0015011	NA	NA	NA	NA	NA	NA	NA	NA	NA	NA	NA	NA	NA	NA	NA	NA	NA	NA	NA	NA	NA	NA	NA	NA	NA	NA	NA	NA	NA	NA	NA	NA	NA	NA	NA	NA	NA	NA	NA	NA	NA	NA	NA	NA	NA	NA	NA	NA	NA
MIMAT0015010	NA	NA	NA	NA	NA	NA	NA	NA	NA	NA	NA	NA	NA	NA	NA	NA	NA	NA	NA	NA	NA	NA	NA	NA	NA	NA	NA	NA	NA	NA	NA	NA	NA	NA	NA	NA	NA	NA	NA	NA	NA	NA	NA	NA	NA	NA	NA	NA	NA
MIMAT0015013	NA	0.2034	NA	NA	NA	NA	NA	NA	NA	NA	NA	NA	NA	NA	NA	NA	NA	NA	NA	NA	NA	NA	NA	NA	NA	NA	NA	NA	NA	NA	NA	NA	NA	NA	NA	NA	NA	NA	NA	NA	NA	NA	NA	NA	NA	NA	NA	NA	NA
MIMAT0015012	NA	NA	NA	NA	NA	NA	0.2782	0.3072	0.719586	NA	NA	NA	NA	0.3859	NA	NA	NA	NA	NA	0.1846	NA	NA	NA	0.777176	NA	NA	NA	0.35733	NA	NA	0.1343	NA	NA	NA	NA	NA	0.5557	0.428499	NA	0.609004	NA	NA	NA	0.1808	NA	NA	NA	0.3337	0.4422
MIMAT0015015	0.151	NA	NA	0.572394	NA	NA	NA	0.3072	1.19755	NA	0.2583	0.752222	NA	NA	0.315938	NA	0.2798	NA	NA	NA	NA	NA	NA	NA	NA	NA	NA	NA	NA	NA	0.1343	0.2667	NA	0.265	NA	NA	NA	0.428499	NA	NA	NA	NA	NA	NA	0.2912	NA	0.307993	NA	NA
MIMAT0015014	NA	NA	NA	NA	NA	NA	NA	NA	NA	NA	NA	NA	NA	NA	NA	NA	NA	NA	NA	NA	NA	NA	NA	NA	NA	NA	NA	NA	NA	0.1876	NA	NA	NA	NA	NA	NA	NA	NA	NA	NA	NA	NA	NA	NA	NA	NA	NA	NA	NA
MIMAT0015017	NA	NA	NA	NA	NA	NA	NA	NA	NA	NA	NA	NA	NA	NA	NA	NA	NA	NA	NA	NA	NA	NA	NA	NA	NA	NA	NA	NA	NA	NA	NA	NA	NA	NA	NA	NA	NA	NA	NA	NA	NA	NA	NA	NA	NA	NA	NA	NA	NA
MIMAT0015016	0.2877	NA	NA	NA	NA	NA	0.2782	NA	0.4042	NA	NA	NA	NA	NA	NA	NA	NA	NA	NA	NA	NA	NA	NA	NA	NA	0.1948	NA	NA	0.2338	NA	0.1343	NA	NA	0.265	NA	NA	NA	NA	NA	NA	NA	NA	0.2559	NA	0.1529	NA	NA	NA	NA
MIMAT0015019	NA	NA	NA	NA	NA	NA	NA	NA	NA	NA	NA	NA	NA	NA	NA	NA	NA	NA	NA	NA	NA	NA	NA	NA	NA	NA	NA	NA	NA	NA	NA	NA	NA	NA	NA	NA	NA	NA	NA	NA	NA	NA	NA	NA	NA	NA	NA	NA	NA
MIMAT0015018	NA	NA	NA	NA	NA	NA	NA	NA	NA	NA	NA	NA	NA	NA	NA	0.4869	NA	NA	NA	NA	0.2262	NA	NA	NA	NA	NA	NA	NA	NA	0.353589	NA	NA	NA	NA	NA	NA	NA	NA	NA	0.1441	NA	NA	NA	NA	0.1529	0.2356	NA	NA	NA
MIMAT0026606	0.733019	0.683115	1.08492	NA	NA	NA	0.2782	NA	0.4042	0.2747	3.17632	0.329515	0.73034	0.3859	1.62339	NA	1.19161	1.2842	0.749819	0.750587	1.01334	NA	2.11936	0.4403	1.76325	0.658337	0.1314	0.882181	0.2338	1.07794	1.8999	0.2667	0.803435	0.4888	NA	1.16504	0.9559	0.2301	0.351984	0.2752	0.728927	0.871297	0.473175	0.73774	0.834081	0.6155	0.440396	1.02925	0.4422
MIMAT0026607	0.151	NA	NA	NA	NA	0.2542	NA	NA	0.4042	NA	NA	NA	NA	NA	NA	NA	0.51405	NA	NA	NA	0.2262	NA	NA	0.4403	NA	0.3665	0.466135	NA	0.2338	NA	0.370407	0.2667	0.3201	NA	NA	NA	NA	NA	NA	NA	NA	NA	NA	0.1808	0.1529	NA	0.1622	NA	NA
MIMAT0004807	NA	NA	NA	NA	NA	NA	NA	NA	0.4042	NA	NA	0.1184	NA	0.690059	0.1666	NA	NA	NA	NA	NA	NA	NA	NA	NA	NA	NA	NA	NA	NA	NA	NA	NA	NA	0.265	0.2833	NA	NA	NA	NA	NA	NA	NA	NA	NA	NA	NA	NA	NA	NA
MIMAT0022299	NA	NA	NA	NA	NA	NA	NA	NA	NA	NA	NA	NA	NA	NA	NA	NA	NA	NA	NA	NA	NA	NA	NA	NA	NA	NA	NA	NA	NA	NA	NA	NA	NA	NA	NA	NA	NA	NA	NA	NA	NA	NA	NA	NA	NA	NA	NA	NA	NA
MIMAT0022298	NA	NA	NA	NA	NA	NA	NA	NA	NA	NA	NA	NA	NA	NA	NA	NA	NA	NA	NA	NA	NA	NA	NA	NA	NA	NA	NA	NA	NA	NA	NA	NA	NA	NA	NA	NA	NA	NA	NA	NA	NA	NA	NA	NA	NA	NA	NA	NA	NA
MIMAT0022295	NA	NA	NA	0.3144	NA	NA	NA	NA	0.4042	NA	NA	0.1184	NA	NA	NA	NA	NA	0.334638	NA	0.1846	NA	NA	NA	NA	NA	NA	NA	NA	NA	0.353589	NA	NA	NA	NA	NA	NA	NA	NA	NA	NA	NA	NA	0.2559	NA	NA	NA	NA	NA	0.4422
MIMAT0022294	NA	NA	NA	NA	NA	0.2542	0.2782	NA	NA	NA	NA	NA	NA	NA	NA	NA	NA	NA	NA	NA	NA	1.82382	NA	1.65138	NA	NA	NA	NA	NA	NA	NA	NA	NA	NA	NA	1.92421	NA	2.26412	NA	NA	NA	NA	0.2559	NA	0.640749	NA	NA	NA	NA
MIMAT0022297	NA	NA	NA	NA	NA	NA	NA	NA	NA	NA	NA	NA	NA	NA	NA	NA	NA	NA	NA	NA	NA	NA	NA	NA	NA	NA	NA	NA	NA	NA	NA	NA	NA	NA	NA	NA	NA	NA	NA	NA	NA	NA	NA	NA	NA	NA	NA	NA	NA
MIMAT0022296	NA	NA	0.2919	NA	1.85094	NA	0.2782	0.3072	0.4042	NA	NA	0.1184	NA	NA	NA	NA	NA	0.334638	0.1844	0.1846	0.593831	0.5093	NA	NA	NA	0.1948	NA	NA	0.2338	0.1876	NA	0.2667	0.3201	NA	0.2833	0.3902	NA	NA	NA	NA	NA	NA	NA	0.3415	0.1529	NA	0.1622	NA	NA
MIMAT0022290	NA	NA	NA	NA	NA	NA	NA	NA	NA	NA	NA	NA	NA	NA	NA	NA	NA	NA	NA	NA	NA	NA	NA	NA	NA	NA	NA	NA	NA	NA	NA	NA	NA	NA	NA	NA	NA	NA	NA	0.275105	NA	NA	NA	NA	NA	NA	NA	NA	NA
MIMAT0022293	NA	NA	NA	NA	NA	NA	NA	NA	NA	NA	NA	0.1184	NA	NA	NA	NA	NA	NA	NA	0.1846	NA	3.10787	NA	2.5841	NA	NA	NA	NA	NA	NA	NA	NA	NA	NA	NA	1.80104	NA	1.97792	NA	NA	NA	NA	0.6619	NA	1.0828	NA	NA	0.6046	NA
MIMAT0022292	0.733	0.2034	0.2919	0.3144	0.7241	0.2542	NA	0.5603	0.7196	NA	0.2583	0.1184	NA	0.69	0.1666	1.3817	0.514	0.3345	0.3478	0.1846	0.8866	NA	NA	0.7772	0.5975	NA	0.4661	0.9883	NA	NA	0.1343	NA	0.3201	0.265	0.2833	NA	NA	0.2301	NA	0.7052	NA	0.352162	0.8288	0.4861	0.1529	0.438	0.1622	0.8325	NA
MIMAT0022728	NA	NA	NA	NA	NA	NA	NA	NA	NA	NA	NA	NA	NA	NA	NA	NA	NA	NA	NA	NA	NA	NA	NA	NA	NA	NA	NA	NA	NA	NA	NA	NA	NA	NA	NA	NA	NA	NA	NA	NA	NA	NA	NA	NA	NA	NA	NA	NA	2.30592
MIMAT0022946	NA	NA	NA	NA	NA	NA	NA	NA	NA	NA	0.2583	NA	NA	NA	NA	NA	NA	NA	NA	NA	NA	NA	NA	NA	NA	0.1948	NA	NA	NA	NA	NA	NA	NA	NA	NA	NA	NA	NA	NA	NA	NA	NA	NA	0.1808	NA	NA	NA	NA	NA
MIMAT0022727	8.81985	7.38052	10.1319	8.54722	9.62104	8.11654	7.23983	7.67672	8.02075	7.6502	8.61406	6.26477	6.57834	9.43876	5.8345	7.72617	8.22356	7.37116	7.55996	8.53837	8.66976	8.85533	8.8204	10.59	9.42496	8.04615	7.29023	9.42577	7.72536	7.03028	7.40101	7.94893	9.21189	7.17362	7.55336	6.44866	8.92751	7.32403	7.1394	7.34502	8.35728	7.64809	8.04189	8.85845	6.84063	9.06648	7.19547	6.38823	8.72124
MIMAT0022726	2.54981	2.11461	4.50772	2.82538	3.77724	2.09628	2.20648	2.33173	3.46267	2.19079	2.29923	1.86882	2.64888	3.47492	2.14645	3.4106	4.34062	1.35947	2.88882	2.72151	2.75957	2.83579	2.80173	4.86767	3.44892	3.601	2.70722	3.77087	3.50864	1.48822	2.43048	2.39618	3.41805	2.21095	2.0137	1.51777	2.82965	1.53698	1.55314	4.02092	3.68182	3.10475	4.01221	2.47005	2.64515	1.80046	2.98254	1.84902	3.87067
MIMAT0022721	7.04303	8.28738	1.0848	4.3563	2.09055	4.88364	5.75367	4.35466	2.90059	7.23411	4.92668	6.94159	6.09894	6.25033	6.16248	6.44132	3.76838	5.42687	7.36973	3.41814	6.67494	3.56035	5.47516	5.85171	3.71631	8.5001	6.08817	5.59176	3.73519	4.83275	5.98303	4.8691	0.581914	7.36053	2.63414	3.81203	6.37918	0.758369	10.6348	2.84774	1.57159	8.77364	5.26492	6.22341	6.30677	6.57544	0.4405	6.88409	1.05375
MIMAT0022720	0.733013	2.54718	1.96894	4.15407	0.407	NA	NA	1.8521	0.4042	NA	0.985902	2.85713	NA	1.15486	NA	NA	1.83519	0.177	0.347879	1.24168	0.421694	0.509286	0.563519	1.94678	0.2278	2.73109	0.362967	1.87604	NA	0.353589	2.37726	NA	4.05757	NA	0.723276	NA	0.5557	NA	0.500368	3.60128	0.524406	1.68331	0.978385	NA	NA	0.438072	1.94734	1.02936	0.4422
MIMAT0004484	8.14948	7.95643	9.16341	7.76804	8.11573	8.16092	8.00714	8.2515	8.35015	7.04769	7.73987	7.5555	8.07254	8.72637	6.93433	7.57344	9.06385	7.67366	8.27048	7.73158	8.55662	7.59256	8.11844	10.1204	7.64322	9.34617	7.81916	8.22324	6.81904	6.75217	7.4085	7.96785	7.99802	8.32832	7.24829	7.17802	8.06819	7.43914	8.49473	8.59501	9.24944	8.97488	8.6486	8.38	7.65385	8.23422	8.04207	8.45659	9.0052
MIMAT0004485	3.65384	3.35552	2.94985	3.7977	3.24393	3.73694	3.64209	3.18083	3.62277	3.71867	2.93874	2.93989	2.20924	5.2748	3.89062	3.56538	4.56594	3.24522	2.59538	3.88594	4.19509	3.21046	3.02985	5.84274	1.96629	4.46676	3.85248	2.90022	4.75712	2.6817	3.12235	3.92735	4.14116	3.91793	2.16096	2.41909	4.46902	2.54618	4.87424	2.19285	6.50533	3.82082	4.6135	3.74632	3.89398	2.06794	3.36238	3.26135	4.187
MIMAT0004486	2.07048	2.11463	2.39508	2.36171	2.09058	2.15985	1.82867	2.58095	2.62621	2.0518	2.74132	2.73271	2.30853	3.43458	0.984965	2.20567	2.71465	2.75315	2.38563	1.9508	2.79531	1.53869	1.95126	3.146	2.08738	3.09073	1.83782	2.30322	0.7688	1.80729	2.11017	2.65066	2.31465	2.6422	1.76001	1.165	2.82965	1.02667	1.91219	2.37918	1.67415	3.08134	1.96743	3.29486	1.69447	3.01704	2.19242	2.63344	2.89828
MIMAT0021123	NA	NA	NA	NA	NA	NA	NA	NA	NA	NA	NA	NA	NA	NA	NA	NA	NA	NA	NA	NA	NA	NA	NA	NA	NA	NA	NA	NA	NA	NA	NA	NA	NA	NA	NA	NA	NA	NA	NA	NA	NA	NA	NA	NA	NA	NA	NA	NA	NA
MIMAT0003150	6.29809	5.66273	4.04182	6.17697	2.97164	5.63115	5.07693	5.97037	5.88769	5.19603	6.55382	3.90167	3.529	5.6977	6.25553	6.04509	6.62339	6.93958	4.40425	5.57102	6.60876	4.8865	5.54325	5.45381	3.6192	5.4998	6.41921	4.89793	5.18457	6.22921	6.45356	5.58211	4.81141	6.55086	4.31318	6.34779	6.45065	3.74937	3.74815	4.2847	3.35098	5.59311	6.39985	6.82248	6.11533	6.52906	5.44273	4.30296	4.74532
MIMAT0022500	0.2877	NA	NA	0.791266	0.407	NA	0.2782	NA	0.719586	0.2747	0.4774	0.4246	0.7303	0.941075	0.574902	NA	0.715481	0.3345	0.1844	0.1846	0.593836	0.5093	0.3091	0.777176	0.8916	NA	0.251825	0.64355	0.435	NA	0.3704	0.2667	0.3201	0.488795	NA	0.3902	NA	0.2301	0.1867	1.17684	0.2859	0.5005	0.473175	0.1808	0.417336	0.773589	0.1622	1.0293	0.4422
MIMAT0022502	0.2877	NA	NA	NA	NA	NA	NA	NA	NA	NA	NA	NA	NA	NA	0.1666	NA	NA	NA	NA	NA	NA	NA	NA	NA	NA	0.1948	0.1314	NA	NA	NA	NA	NA	NA	NA	NA	NA	NA	NA	NA	0.1441	1.34139	0.1868	NA	NA	NA	NA	0.1622	NA	NA
MIMAT0022702	NA	NA	0.2919	NA	NA	NA	NA	NA	NA	NA	NA	NA	NA	NA	0.1666	NA	0.2798	0.177	NA	NA	0.2262	NA	NA	0.4403	NA	NA	NA	NA	NA	NA	NA	NA	NA	0.265	NA	0.3902	NA	NA	NA	NA	NA	NA	NA	NA	NA	NA	NA	NA	5.5406
MIMAT0022701	NA	NA	NA	NA	NA	NA	NA	NA	NA	NA	NA	NA	NA	NA	NA	NA	NA	NA	NA	NA	NA	NA	NA	NA	NA	NA	NA	NA	NA	NA	NA	NA	NA	NA	NA	NA	NA	NA	NA	NA	NA	NA	NA	NA	NA	NA	NA	NA	0.7801
MIMAT0025849	0.412528	1.04249	0.2919	0.572394	NA	0.2542	0.2782	0.3072	0.978254	0.2747	1.12207	0.329594	0.99168	NA	0.1666	1.1403	NA	0.334638	1.2407	0.1846	0.421694	0.5093	0.779709	0.7772	0.59756	0.519831	0.1314	0.507558	NA	0.760784	0.370407	0.6863	3.79894	0.265	NA	NA	1.26884	NA	1.07408	0.609043	0.2859	2.11014	0.661904	0.737841	0.4174	0.2356	0.1622	1.357	NA
MIMAT0018928	NA	NA	NA	NA	NA	NA	NA	NA	NA	NA	NA	NA	NA	NA	NA	NA	NA	NA	NA	NA	NA	NA	NA	NA	NA	NA	NA	NA	NA	NA	NA	NA	NA	NA	NA	NA	NA	NA	NA	NA	NA	NA	NA	NA	NA	NA	NA	NA	NA
MIMAT0005880	0.151	NA	NA	NA	NA	NA	NA	NA	NA	0.2747	NA	NA	NA	NA	NA	NA	NA	0.177	0.1844	NA	NA	NA	NA	NA	NA	NA	NA	NA	NA	NA	NA	NA	NA	NA	NA	NA	NA	NA	NA	NA	NA	0.500449	0.2559	NA	NA	NA	NA	NA	NA
MIMAT0016895	6.49271	4.28323	5.46835	5.76375	3.90826	7.05322	5.94019	6.71342	5.05913	4.76652	5.73232	4.6463	4.46509	6.20901	4.77174	7.18495	5.8878	5.07696	5.16571	5.36663	4.42911	4.56389	5.076	5.97143	4.51684	6.55201	3.31659	7.09718	4.39638	3.54767	4.48965	5.22294	5.47496	5.09897	4.1985	3.60662	6.2336	4.00372	4.28675	6.12545	5.14583	5.26001	6.54782	6.35163	6.15206	5.2839	3.95615	5.08969	4.12903
MIMAT0018926	0.527492	0.540252	1.59358	1.43547	2.09059	0.2542	0.712	NA	0.4042	0.505368	1.90512	0.227816	0.4109	0.941075	0.451222	NA	1.19161	0.60596	0.966562	0.348237	0.747606	0.709319	NA	2.30035	0.752066	NA	1.6312	0.88231	0.2338	0.874426	0.573247	0.2667	NA	1.00589	0.519996	0.697018	0.5557	1.14423	0.500368	0.506139	1.06737	1.25235	1.35185	1.45209	0.740688	1.27442	1.47788	0.3337	1.65613
MIMAT0018925	0.151	0.2034	0.2919	NA	0.407	0.2542	NA	0.3072	0.4042	0.2747	NA	NA	NA	NA	NA	0.8503	0.892258	NA	0.1844	0.1846	0.593836	0.277	NA	0.4403	NA	NA	0.1314	0.1897	NA	NA	NA	NA	0.3201	NA	NA	NA	1.26884	NA	NA	NA	NA	NA	NA	0.1808	NA	NA	NA	NA	NA
MIMAT0027345	0.287682	NA	NA	0.7913	NA	0.470249	0.2782	0.3072	NA	NA	NA	NA	NA	NA	NA	NA	NA	1.43104	NA	NA	0.2262	NA	NA	0.4403	0.4245	0.1948	NA	NA	NA	NA	NA	0.2667	NA	NA	0.2833	NA	NA	NA	NA	NA	NA	NA	NA	NA	NA	0.438072	0.1622	NA	NA
MIMAT0019729	3.93977	1.41433	1.9689	3.35811	1.85093	1.54943	2.50562	5.0039	1.8428	0.878909	1.97872	1.61045	3.82574	2.1286	1.23052	0.8503	1.74595	0.476611	1.73006	3.78959	1.89385	1.4295	1.28306	2.07451	2.02808	2.11302	1.39017	1.76102	4.05836	0.502435	0.573252	0.2667	4.87384	2.14668	2.52962	0.6971	1.52584	0.898784	1.80221	1.36513	2.17186	1.48386	3.4458	1.22368	2.36105	2.48844	1.59618	1.02928	1.81169
MIMAT0019728	0.733001	0.683144	0.534563	0.791266	NA	0.8244	0.2782	1.412	0.719586	1.03472	NA	0.1184	0.4109	0.941075	0.451222	0.8503	0.2798	0.334638	0.494634	0.1846	0.421694	0.5093	0.9677	0.4403	0.424488	1.00879	0.2518	0.7679	0.910541	NA	0.2572	NA	NA	NA	NA	0.697018	1.74393	0.428499	0.5004	0.506139	0.2859	0.5005	0.473175	0.341444	1.00469	0.915977	1.80718	0.3337	0.4422
MIMAT0019727	NA	NA	0.2919	NA	NA	NA	0.2782	NA	NA	NA	NA	NA	NA	NA	NA	NA	0.2798	0.177	0.1844	NA	NA	NA	NA	NA	0.2278	NA	NA	NA	NA	NA	NA	NA	NA	0.265	NA	NA	NA	NA	NA	0.506152	NA	0.1868	0.2559	NA	NA	NA	NA	0.3337	NA
MIMAT0019726	NA	NA	NA	NA	NA	0.2542	NA	NA	NA	NA	NA	NA	NA	NA	NA	NA	NA	NA	NA	NA	NA	NA	NA	0.4403	NA	0.519831	NA	NA	NA	NA	NA	NA	NA	NA	NA	NA	0.5557	NA	NA	0.1441	NA	NA	0.2559	NA	NA	NA	NA	NA	NA
MIMAT0019725	0.527456	NA	NA	NA	0.407	0.2542	0.2782	NA	NA	0.2747	NA	NA	NA	0.3859	0.1666	NA	0.2798	0.3345	0.1844	0.1846	NA	NA	NA	0.7772	NA	0.658419	0.1314	1.49939	1.26761	0.1876	NA	NA	0.3201	NA	0.519996	NA	0.955881	NA	NA	NA	NA	0.634955	0.473175	0.1808	NA	0.6155	NA	0.3337	NA
MIMAT0019724	NA	0.2034	0.2919	0.572394	NA	0.470249	0.2782	0.3072	NA	NA	0.477301	NA	0.7303	NA	0.1666	NA	NA	0.177	0.1844	0.348237	0.421694	0.277	0.563519	NA	0.597549	1.00873	0.1314	0.643492	NA	NA	0.257156	NA	0.3201	NA	0.723276	NA	0.5557	NA	0.634904	NA	0.524406	NA	0.2559	NA	NA	0.2356	0.1622	0.3337	NA
MIMAT0019722	NA	NA	NA	NA	NA	NA	NA	NA	NA	NA	NA	NA	NA	NA	NA	NA	NA	NA	NA	NA	NA	NA	NA	NA	NA	0.3665	NA	NA	NA	NA	NA	NA	NA	NA	NA	NA	NA	NA	0.1867	NA	NA	NA	NA	NA	NA	NA	NA	NA	NA
MIMAT0019721	NA	NA	NA	NA	NA	NA	NA	NA	NA	NA	NA	NA	NA	NA	NA	NA	NA	NA	NA	NA	NA	NA	NA	NA	NA	NA	NA	NA	NA	NA	NA	NA	NA	NA	NA	NA	NA	NA	NA	0.1441	NA	NA	NA	NA	NA	NA	NA	NA	NA
MIMAT0019720	NA	NA	NA	NA	0.407	NA	NA	NA	NA	NA	NA	NA	0.7303	NA	NA	NA	NA	NA	NA	NA	NA	NA	NA	0.4403	NA	NA	NA	NA	NA	NA	NA	NA	NA	NA	NA	NA	0.5557	NA	NA	0.1441	NA	0.1868	0.66197	NA	NA	NA	0.1622	NA	0.4422
MIMAT0018078	NA	NA	NA	NA	NA	NA	NA	NA	NA	NA	NA	NA	NA	NA	NA	NA	NA	NA	0.1844	NA	NA	NA	NA	NA	NA	0.1948	NA	NA	NA	NA	NA	NA	NA	NA	NA	NA	NA	NA	NA	NA	NA	NA	NA	NA	NA	NA	NA	NA	NA
MIMAT0018070	0.412545	NA	0.2919	NA	NA	0.2542	NA	NA	NA	NA	NA	NA	NA	NA	NA	NA	NA	NA	NA	NA	NA	NA	NA	NA	NA	NA	NA	NA	0.611493	NA	0.1343	NA	NA	NA	NA	NA	NA	NA	NA	NA	NA	NA	NA	NA	NA	NA	NA	0.3337	NA
MIMAT0018071	0.527456	0.381635	1.08488	0.981215	0.407	1.88664	3.0033	0.5603	2.54862	0.878923	0.985807	0.227816	0.4109	0.690059	0.68893	1.1403	3.04903	1.12071	1.39827	1.24171	0.421694	0.5093	0.779709	0.4403	0.424488	1.10895	0.96607	1.42571	1.15814	1.74887	0.664869	0.686306	1.1649	2.14666	0.2833	0.9499	0.955881	0.2301	0.871173	1.24224	0.7289	1.96449	1.45762	0.4861	1.22765	1.37657	0.1622	NA	1.05382
MIMAT0018072	0.412528	NA	0.2919	0.3144	0.407	NA	0.2782	NA	NA	NA	NA	0.1184	0.4109	0.3859	NA	NA	0.2798	0.177	0.1844	NA	NA	NA	0.3091	0.4403	0.2278	NA	0.362967	0.64355	NA	NA	0.257156	0.686306	NA	NA	0.2833	NA	NA	0.2301	0.634904	NA	NA	0.634904	0.473175	0.1808	0.2912	0.2356	0.307993	0.3337	0.4422
MIMAT0018073	2.60311	1.33001	2.39516	1.43548	1.97577	2.44146	3.04106	1.94394	0.978243	0.878948	2.0488	1.34473	2.30856	1.15491	2.02153	1.38168	3.2571	2.21849	3.80216	2.04928	1.60268	2.60417	1.76098	2.07452	1.76325	1.59658	1.3367	2.84484	1.46437	3.42242	1.41074	1.86384	1.6941	1.77385	1.93389	2.24104	1.52583	1.14414	2.57885	3.09838	0.2859	4.09035	2.39761	2.36167	2.04648	1.72507	1.47784	2.2939	2.67347
MIMAT0018074	NA	0.8131	0.2919	NA	NA	NA	NA	NA	0.4042	NA	NA	NA	NA	NA	NA	NA	0.51405	NA	0.1844	NA	NA	0.509286	NA	NA	0.424488	0.1948	0.362967	0.1897	0.2338	0.353589	NA	NA	NA	0.853233	NA	NA	NA	NA	NA	NA	0.2859	NA	0.2559	NA	NA	NA	NA	NA	0.4422
MIMAT0018075	0.412528	0.2034	0.534563	NA	NA	NA	NA	NA	0.4042	NA	0.2583	NA	NA	NA	NA	0.4869	NA	NA	NA	NA	NA	NA	0.563519	0.777176	0.2278	NA	0.251825	NA	0.2338	NA	NA	NA	NA	0.488795	NA	NA	NA	NA	0.6348	NA	NA	NA	NA	0.1808	0.1529	NA	NA	0.3337	0.4422
MIMAT0018076	0.151	NA	NA	NA	NA	NA	NA	NA	NA	NA	NA	NA	NA	NA	NA	NA	NA	NA	NA	NA	NA	NA	NA	NA	NA	NA	NA	NA	NA	0.1876	NA	NA	NA	NA	0.2833	NA	NA	NA	NA	NA	NA	0.1868	NA	NA	NA	NA	NA	NA	NA
MIMAT0018077	NA	NA	NA	NA	NA	NA	NA	NA	NA	NA	0.2583	NA	NA	NA	NA	NA	0.2798	NA	NA	NA	NA	NA	NA	NA	NA	NA	0.1314	NA	NA	NA	NA	NA	NA	NA	NA	NA	NA	0.2301	NA	0.275105	NA	NA	0.473175	NA	NA	NA	NA	NA	NA
MIMAT0021081	NA	0.2034	NA	NA	NA	NA	NA	NA	NA	NA	NA	NA	0.4109	NA	NA	NA	NA	NA	0.3478	NA	NA	NA	NA	NA	NA	NA	0.1314	NA	NA	NA	NA	NA	NA	NA	1.06003	NA	NA	0.2301	NA	NA	NA	NA	0.2559	NA	NA	NA	0.1622	NA	NA
MIMAT0021080	0.151	NA	NA	NA	NA	NA	NA	NA	NA	NA	NA	NA	NA	NA	NA	NA	NA	NA	NA	NA	NA	NA	NA	NA	NA	0.366399	NA	NA	0.2338	NA	NA	NA	NA	NA	NA	NA	NA	NA	NA	NA	NA	NA	NA	0.1808	NA	NA	NA	NA	NA
MIMAT0021083	0.151	1.95479	0.742226	0.572394	0.98388	NA	NA	NA	0.4042	0.2747	NA	0.1184	1.40459	NA	0.1666	NA	0.51405	0.476611	0.966606	NA	0.2262	NA	NA	1.27952	0.2278	NA	0.362944	1.34815	NA	0.353589	0.664839	0.2667	NA	NA	NA	NA	NA	NA	1.48353	0.1441	0.2859	0.75798	0.473175	0.48603	NA	0.2356	0.307993	1.02928	1.48192
MIMAT0021082	0.151	NA	0.2919	NA	0.407	0.4703	NA	NA	0.4042	0.2747	NA	0.2279	0.991713	NA	0.1666	NA	0.2798	NA	0.3478	NA	NA	0.509286	NA	0.4403	0.4245	NA	0.65267	0.507558	NA	0.353589	0.1343	NA	0.3201	NA	NA	NA	0.5557	0.2301	0.500264	0.275105	0.524406	0.976431	NA	0.48603	NA	0.2356	0.561662	NA	NA
MIMAT0021084	NA	NA	NA	NA	NA	NA	NA	NA	NA	NA	NA	0.227816	0.4109	NA	NA	NA	NA	NA	NA	NA	NA	NA	0.563519	NA	NA	0.1948	NA	NA	NA	NA	NA	NA	NA	NA	NA	NA	NA	NA	NA	NA	NA	NA	NA	NA	NA	NA	NA	NA	NA
MIMAT0021086	NA	NA	0.2919	NA	NA	NA	NA	NA	0.4042	NA	NA	NA	NA	0.3859	NA	NA	0.2798	NA	0.3478	NA	0.2262	NA	0.3091	NA	NA	NA	NA	0.1897	NA	NA	NA	NA	NA	NA	NA	NA	NA	NA	NA	0.275105	NA	NA	0.473175	NA	NA	0.438072	NA	NA	NA
MIMAT0002172	0.527441	1.49405	0.534563	0.3144	NA	0.8244	1.99183	0.775581	1.38783	1.42116	1.90512	0.424588	NA	0.3859	0.98494	0.4869	1.04967	1.12065	0.862241	0.1846	2.01997	0.277	1.28307	1.94679	0.2278	1.59666	0.562402	NA	1.6376	1.33779	1.82246	1.27581	1.3165	1.59289	NA	0.3902	0.9559	0.6028	0.5004	NA	0.2859	0.352162	2.39756	1.70939	1.47989	0.773532	0.673649	1.20247	2.96604
MIMAT0002173	0.825754	0.54022	NA	2.0586	0.9839	0.4703	0.888068	1.8521	2.6999	0.878909	0.835491	0.227816	1.86233	0.941075	2.10603	0.8503	3.08581	0.724669	0.749851	1.84521	3.22016	1.3114	1.28307	2.30037	0.2278	3.65171	2.80888	0.988297	3.79132	1.74886	1.56141	0.686302	0.995483	1.93472	1.20295	1.35218	1.52584	NA	1.55317	1.53165	3.73023	2.2425	2.0373	2.16096	0.533385	0.773589	4.14273	2.63351	2.75235
MIMAT0002170	NA	0.2034	NA	NA	NA	NA	NA	NA	NA	0.5054	NA	NA	NA	NA	NA	NA	NA	NA	NA	NA	NA	NA	NA	NA	NA	NA	NA	NA	0.2338	NA	NA	NA	NA	NA	NA	NA	NA	NA	NA	NA	NA	NA	NA	NA	NA	NA	NA	NA	NA
MIMAT0002171	3.08814	5.20486	1.4822	1.9717	1.9757	0.9735	2.5586	2.1118	3.46271	5.02993	3.0107	3.80787	2.86001	1.6537	3.27662	3.17451	3.4671	3.22523	3.37931	2.18536	3.86609	1.8239	2.8974	3.9991	0.5975	4.15172	2.82832	1.9825	3.3182	4.02476	4.09591	4.20659	3.23976	3.1805	1.0601	3.23054	2.62509	2.5462	1.74387	3.72109	1.3414	3.76318	4.07995	3.2751	3.29778	2.12771	2.93837	3.69729	4.99284
MIMAT0002176	1.82301	2.21212	1.22976	2.0586	0.7241	1.10854	1.99187	2.18888	2.18811	2.37708	1.97874	1.13611	1.21282	0.941	1.67963	1.92981	2.51307	1.74362	1.24074	1.54133	3.11097	1.4295	1.76091	2.1919	0.4245	2.96278	0.96607	0.64355	3.53075	1.86344	2.45633	2.86683	1.9002	1.68625	0.7234	2.03768	1.74396	0.898812	0.871108	2.08981	1.06746	2.57922	1.96742	2.02564	2.39218	1.27439	1.80716	2.3685	3.51103
MIMAT0002177	5.25508	4.77318	5.46834	6.80481	9.34189	7.13065	9.17651	6.82632	12.303	6.75726	6.95365	4.18566	3.92296	3.26086	9.69707	6.27933	9.5347	7.94826	7.26625	8.85391	5.93303	7.01919	7.32943	6.79347	6.0254	5.27576	5.28712	7.3443	4.24392	7.17733	5.94925	8.04195	8.64108	5.00241	8.78492	6.48411	4.95769	4.33568	5.80735	14.431	8.64633	8.9597	8.53319	7.00307	5.21841	7.53512	8.99595	7.61042	8.50609
MIMAT0002174	5.04928	5.69266	6.07877	6.57353	6.50706	6.30812	6.67272	5.64737	7.46428	5.2447	6.48918	4.32768	6.4097	7.06033	5.22793	6.19489	6.35948	5.4572	6.20002	5.87266	5.84202	5.40919	5.18423	7.54369	4.96683	6.67352	5.4407	7.71913	6.17521	5.30771	5.87921	5.37182	6.21988	5.41072	5.49353	5.00268	6.63932	4.87551	6.24863	9.30615	6.28787	5.07126	6.76417	6.17893	5.19223	5.3099	5.96669	6.41485	6.28072
MIMAT0002175	0.287682	0.54022	NA	NA	NA	0.4703	0.5113	0.5603	NA	0.2747	0.4774	0.329594	NA	0.3859	0.3159	0.4869	0.51405	0.3345	0.3478	NA	0.747663	NA	NA	NA	NA	0.1948	0.251825	NA	0.6115	0.979774	1.11826	0.2667	NA	NA	NA	0.6971	NA	NA	NA	NA	NA	0.500449	0.2559	0.1808	0.2912	0.438	0.6737	0.832524	0.7801
MIMAT0002178	0.287682	1.0425	0.2919	0.7913	NA	0.4703	1.04504	NA	NA	0.704216	0.985902	0.5138	NA	NA	0.4512	NA	1.19164	0.60596	0.1844	0.1846	1.43167	0.277	NA	1.0501	NA	1.526	NA	NA	1.0397	0.6374	0.751051	0.6863	NA	0.4888	NA	0.9499	0.9559	0.2301	0.1867	0.1441	0.7289	0.1868	0.8288	0.4861	0.740615	0.438	0.4405	1.0293	0.7801
MIMAT0018104	NA	NA	0.5345	0.3144	NA	NA	0.2782	NA	NA	NA	NA	NA	NA	0.3859	0.1666	0.4869	NA	NA	NA	NA	NA	NA	NA	NA	NA	0.1948	0.1314	NA	0.435	0.1876	NA	0.4917	0.3201	NA	NA	NA	0.5557	NA	0.1867	NA	0.2859	NA	0.2559	0.1808	NA	0.6155	0.1622	NA	0.4422
MIMAT0019982	0.151	NA	0.2919	NA	NA	0.2542	NA	NA	NA	0.2747	0.2583	NA	NA	0.3859	NA	0.8503	NA	0.177	NA	NA	NA	NA	0.3091	0.777176	0.2278	NA	NA	0.507558	NA	NA	0.370366	NA	0.3201	NA	NA	NA	NA	0.2301	NA	NA	NA	NA	0.66197	NA	0.1529	NA	0.1622	NA	NA
MIMAT0019981	NA	NA	0.2919	NA	0.7241	NA	NA	NA	NA	NA	0.835414	NA	NA	0.3859	NA	0.850288	NA	0.177	0.3478	0.1846	0.421694	0.509286	NA	NA	0.2278	NA	0.1314	0.1897	NA	NA	0.2572	NA	0.581914	NA	NA	NA	0.5557	0.4284	0.1867	NA	NA	0.1868	0.66197	NA	0.1529	NA	0.3081	NA	NA
MIMAT0018107	1.07278	NA	0.5345	0.5725	0.407	0.470249	0.2782	0.3072	0.978243	0.505368	0.2583	0.1184	NA	0.690059	0.3159	NA	0.892258	NA	0.627863	0.1846	NA	NA	0.563519	0.4403	0.2278	1.52597	0.251825	1.17938	NA	0.353589	NA	NA	0.3201	NA	0.2833	0.3902	0.5557	NA	0.634809	1.85862	NA	0.757937	1.35191	NA	0.291137	0.2356	NA	NA	NA
MIMAT0018101	3.7634	1.83745	3.94014	2.42852	1.7143	0.9735	1.4337	1.53523	2.83679	1.97687	2.11554	1.68908	3.25797	2.4853	1.67961	3.41059	3.04898	0.936217	3.17673	1.06472	3.02329	1.4295	2.33957	3.93322	3.12049	4.54028	1.16324	2.5993	1.93186	1.33782	1.35683	1.392	3.5153	1.144	1.0601	NA	3.00879	0.6028	2.87905	2.76098	2.79002	3.90312	3.80745	2.07212	1.29498	2.57695	1.05049	3.13879	2.58996
MIMAT0018102	NA	0.932379	0.2919	1.29929	NA	0.2542	NA	0.775609	NA	NA	0.667398	0.513782	1.40465	NA	NA	0.4869	0.2798	0.334638	0.862238	0.3482	0.593836	0.277	NA	NA	0.424488	0.784928	0.251825	0.35733	NA	NA	0.257156	NA	0.3201	0.488795	NA	NA	NA	0.4284	0.351984	0.395285	NA	0.352162	0.661904	0.48603	0.417336	NA	0.1622	1.02936	NA
MIMAT0018103	0.151	0.381635	NA	NA	NA	NA	0.2782	NA	NA	NA	NA	0.227816	0.73034	NA	0.1666	NA	NA	0.3345	0.494634	NA	NA	0.277	NA	NA	0.2278	0.1948	NA	0.1897	NA	0.1876	NA	NA	NA	NA	NA	NA	NA	0.2301	0.500368	0.1441	NA	0.635002	NA	NA	NA	NA	NA	NA	NA
MIMAT0018108	NA	0.2034	NA	NA	NA	NA	NA	NA	1.96733	0.2747	NA	NA	NA	NA	0.1666	NA	NA	NA	NA	NA	NA	NA	NA	NA	0.891554	NA	NA	NA	NA	NA	0.1343	NA	NA	0.265	NA	NA	NA	NA	NA	NA	NA	0.1868	NA	0.1808	NA	NA	NA	NA	0.4422
MIMAT0018109	NA	NA	NA	NA	NA	NA	NA	NA	NA	NA	NA	NA	NA	NA	NA	NA	NA	NA	NA	NA	NA	NA	NA	NA	NA	NA	NA	NA	NA	NA	NA	NA	NA	NA	NA	NA	NA	NA	NA	NA	NA	NA	NA	NA	NA	NA	NA	NA	NA
MIMAT0005876	NA	NA	NA	NA	NA	NA	NA	NA	0.719586	NA	NA	NA	NA	NA	NA	NA	NA	NA	NA	NA	0.2262	NA	NA	NA	NA	NA	NA	NA	NA	NA	NA	NA	NA	NA	NA	NA	NA	NA	NA	NA	NA	NA	0.2559	NA	NA	0.2356	NA	NA	NA
MIMAT0005877	NA	NA	NA	NA	NA	NA	NA	NA	NA	NA	NA	NA	NA	NA	NA	NA	0.2798	NA	NA	NA	NA	NA	NA	NA	0.2278	0.3665	NA	NA	NA	NA	NA	NA	NA	NA	NA	NA	NA	NA	NA	NA	NA	0.352162	0.473175	0.1808	NA	NA	NA	NA	NA
MIMAT0005874	0.151	1.04248	1.22976	1.2993	NA	0.470249	0.2782	NA	1.19755	0.878909	0.835414	0.2279	0.4109	0.3859	0.574933	0.4869	0.51405	0.334638	0.749793	0.628517	0.886606	0.7094	0.3091	0.4403	1.0188	0.901142	0.1314	1.34829	NA	0.6374	0.370407	NA	NA	0.4888	0.2833	0.6971	0.5557	1.25287	0.5004	1.10817	0.524406	0.500505	1.64829	0.4861	NA	0.773532	0.561758	NA	0.4422
MIMAT0005875	1.0728	0.93234	0.2919	0.3144	NA	1.10845	0.2782	0.3072	0.978254	1.17534	1.65863	0.1184	NA	NA	0.315938	1.14031	0.51405	0.936138	0.1844	0.863085	NA	0.5093	1.54166	0.4403	0.891554	0.1948	NA	1.63616	NA	0.1876	1.24245	NA	0.995483	0.265	1.66453	NA	1.52586	1.77417	0.1867	1.81622	NA	1.68331	1.73496	0.341444	0.533273	1.27439	0.440396	0.3337	NA
MIMAT0005878	4.16056	3.79381	5.49013	2.92126	6.07654	4.02005	3.54026	3.51618	4.23158	4.47147	3.65189	2.92374	3.35413	6.28473	3.48024	3.83257	5.24881	4.38993	4.78555	3.63968	4.14058	3.79844	3.22682	6.66742	5.60134	5.63187	5.0209	4.13633	5.60018	3.64692	3.92107	3.74269	3.96879	3.68899	2.4169	2.33281	3.77482	2.15637	3.99318	4.87095	3.97102	5.62983	5.39704	4.13424	3.55275	3.37864	4.50983	3.96113	7.09718
MIMAT0005879	0.151	NA	NA	NA	NA	NA	NA	NA	NA	0.2747	NA	NA	NA	NA	NA	NA	NA	NA	NA	NA	NA	0.277	NA	NA	NA	NA	NA	NA	NA	NA	NA	NA	NA	NA	0.2833	NA	NA	NA	NA	NA	NA	NA	NA	NA	NA	NA	0.1622	NA	NA
MIMAT0019851	NA	NA	NA	0.5725	NA	NA	NA	NA	NA	NA	NA	NA	NA	NA	NA	NA	NA	NA	NA	NA	NA	NA	NA	NA	NA	NA	NA	NA	NA	NA	NA	NA	NA	NA	NA	NA	NA	NA	NA	NA	NA	NA	NA	NA	NA	NA	NA	NA	NA
MIMAT0019850	0.2877	0.2034	1.3616	NA	2.47584	1.54941	1.54307	0.962886	0.4042	4.53811	0.477301	0.227816	NA	1.6537	0.1666	0.850288	1.3208	0.177	0.966532	0.495156	4.73524	1.0415	0.779709	1.05009	1.24392	0.901165	1.44168	1.08703	1.79222	0.63741	0.475335	0.2667	3.45117	0.488795	0.723366	0.697018	0.955881	0.758365	0.871197	0.705243	2.09996	0.976355	0.978434	0.341444	1.15705	1.04566	1.27996	1.20244	1.95204
MIMAT0019853	NA	NA	NA	NA	NA	NA	NA	NA	NA	NA	NA	NA	NA	NA	NA	NA	NA	NA	NA	NA	NA	NA	NA	NA	NA	NA	NA	NA	NA	NA	NA	0.2667	NA	NA	NA	NA	NA	NA	NA	0.1441	NA	NA	NA	0.1808	NA	NA	NA	NA	NA
MIMAT0019852	NA	0.2034	NA	NA	NA	NA	NA	NA	NA	NA	NA	NA	NA	NA	NA	NA	NA	NA	NA	NA	NA	NA	NA	NA	NA	NA	NA	NA	NA	NA	NA	NA	NA	NA	NA	NA	NA	NA	NA	NA	NA	0.1868	NA	NA	NA	NA	NA	NA	NA
MIMAT0019855	NA	NA	NA	NA	0.407	NA	0.511328	NA	2.18813	NA	NA	NA	NA	NA	0.985001	NA	0.2798	0.177	NA	NA	NA	NA	NA	NA	0.424488	NA	NA	NA	NA	0.1876	NA	0.2667	NA	NA	NA	NA	NA	NA	NA	3.15048	0.2859	NA	NA	NA	NA	0.2356	0.1622	NA	NA
MIMAT0019854	NA	NA	NA	NA	NA	NA	NA	NA	NA	NA	NA	NA	NA	NA	NA	NA	NA	NA	NA	0.1846	NA	NA	NA	NA	NA	NA	NA	NA	NA	NA	NA	NA	NA	NA	NA	NA	NA	NA	NA	NA	NA	NA	NA	NA	NA	NA	NA	NA	NA
MIMAT0019857	0.4126	NA	0.2919	NA	NA	NA	NA	NA	NA	NA	NA	NA	NA	NA	NA	NA	NA	NA	NA	NA	0.2262	NA	NA	NA	0.2278	NA	NA	NA	NA	NA	NA	NA	NA	0.265	NA	NA	NA	NA	NA	NA	NA	0.1868	NA	NA	NA	NA	NA	NA	0.4422
MIMAT0019856	0.151	NA	NA	0.3144	1.39481	0.2542	0.5113	0.5603	3.07687	NA	NA	0.1184	NA	NA	0.892886	NA	0.715524	0.177	0.1844	1.15594	NA	NA	NA	NA	0.2278	NA	NA	0.3574	NA	0.63741	0.1343	0.857745	0.803435	0.265	0.5201	0.3902	NA	NA	NA	6.20776	0.7289	1.07432	0.661904	0.1808	NA	0.6155	0.67361	1.20243	1.0537
MIMAT0019859	NA	NA	NA	NA	NA	NA	NA	NA	NA	NA	0.2583	NA	NA	0.941	NA	NA	NA	NA	NA	NA	NA	0.277	NA	NA	NA	NA	NA	0.507558	NA	NA	NA	NA	NA	NA	0.2833	NA	NA	NA	NA	NA	0.2859	NA	NA	NA	NA	NA	0.1622	NA	NA
MIMAT0019858	0.151	NA	0.2919	NA	NA	NA	NA	NA	NA	NA	NA	NA	NA	NA	NA	NA	0.2798	NA	0.1844	NA	NA	NA	0.3091	NA	NA	NA	NA	NA	NA	NA	NA	NA	NA	NA	NA	NA	NA	NA	0.1867	NA	0.2859	0.1868	NA	NA	NA	NA	NA	NA	NA
MIMAT0015031	0.287682	NA	0.2919	NA	0.724084	NA	0.2782	0.3072	0.4042	NA	0.477301	NA	0.7303	0.3859	NA	NA	0.514	NA	0.494634	0.1846	0.593836	NA	0.3091	0.4403	0.424488	NA	0.466157	0.507495	NA	NA	0.1343	0.2667	NA	NA	0.2833	NA	NA	NA	0.1867	2.08983	NA	0.3521	0.661904	0.1808	NA	0.2356	NA	0.3337	NA
MIMAT0015036	NA	NA	NA	NA	NA	NA	NA	NA	NA	NA	NA	NA	NA	NA	NA	NA	NA	NA	NA	NA	0.2262	NA	NA	NA	NA	NA	NA	NA	NA	NA	NA	NA	NA	NA	NA	NA	NA	NA	NA	NA	NA	NA	NA	0.1808	0.1529	NA	NA	NA	NA
MIMAT0000736	5.10123	6.18518	3.49998	5.22054	3.707	3.15393	4.93367	4.48266	5.21797	6.89333	5.30136	5.74466	4.82513	4.0296	6.52662	5.16689	5.80737	5.45289	5.02789	4.43348	5.49087	4.69941	4.99186	6.51815	1.90169	4.81683	5.957	4.27897	4.18935	6.1038	6.61307	5.83908	5.18096	5.95185	3.8961	5.03035	5.06285	3.71177	4.64648	4.14605	2.59458	5.55544	6.13094	5.48124	6.21206	4.52328	4.90324	6.13401	6.67937
MIMAT0000737	3.46494	4.62168	2.04926	2.55349	2.38872	2.02973	3.66645	3.39125	3.54494	4.86322	3.35279	2.89082	3.25804	1.78792	3.5573	3.94965	5.13046	3.24521	3.48842	3.01733	3.76158	2.06195	3.07147	3.99908	0.752	3.68451	2.94012	2.81634	3.44008	4.03699	4.43214	4.6533	3.12124	2.68803	1.84964	3.93426	4.00335	2.31513	1.85823	2.62012	1.46108	3.80665	4.39142	3.67267	4.03839	2.66024	3.10729	4.37713	4.80209
MIMAT0000734	0.63392	0.93234	NA	0.3144	NA	NA	NA	NA	0.4042	1.1753	0.985807	0.329594	NA	NA	0.3159	NA	0.715481	0.724614	0.1844	0.4951	1.12988	NA	NA	1.2795	NA	0.3665	0.1314	0.1897	1.26763	1.07791	1.35683	0.491705	0.3201	NA	0.2833	0.6971	NA	0.2301	0.351984	0.1441	NA	0.352162	0.4731	0.1808	0.5334	0.6155	NA	1.7409	0.780183
MIMAT0000735	0.151	0.813081	NA	NA	NA	NA	0.2782	NA	0.7196	0.704216	NA	NA	NA	NA	0.1666	0.4869	0.8922	0.177	NA	NA	0.4217	0.277	0.5635	NA	NA	NA	0.1314	NA	NA	0.1876	0.475366	0.2667	NA	NA	NA	0.6971	NA	NA	NA	0.2752	NA	0.5005	NA	NA	NA	NA	0.1622	0.3337	0.4422
MIMAT0000732	8.78885	8.65836	9.76013	10.2651	9.43046	7.41594	8.51633	7.58877	11.0898	9.45265	9.44933	8.78192	9.42066	6.17881	9.40833	8.25776	8.98562	9.60499	9.23359	8.68526	10.9046	8.79192	8.62214	9.95178	7.07593	7.16419	7.93274	7.85147	6.45529	9.07896	9.78607	7.5794	7.59828	10.4735	7.87746	8.48457	6.77545	9.16046	6.95086	6.95937	10.768	8.18481	9.93607	10.025	8.56636	9.08551	9.81397	8.19486	8.55094
MIMAT0000733	10.0887	10.9962	7.21026	8.55194	7.3224	7.03637	8.73087	8.44467	8.90666	10.8776	9.30612	9.98236	9.47311	6.59499	9.64949	8.98291	10.6034	8.76012	10.1847	8.32844	9.47327	7.55732	8.5956	9.90849	6.13482	9.57565	9.19966	7.40062	8.1672	8.85504	9.78363	10.2052	8.83724	8.91689	6.36414	8.39287	8.12272	6.39214	8.41342	7.94376	6.61257	10.5744	9.64715	9.12386	9.62329	7.99837	7.69455	11.1327	10.3565
MIMAT0000730	0.412528	1.33	0.2919	1.29935	NA	1.23199	0.711973	0.775581	0.978254	1.52994	0.2583	0.424588	0.73034	0.3859	1.6234	0.850288	1.74593	1.74363	1.3216	0.863004	1.33796	0.277	0.563519	1.65138	0.2278	0.784828	1.03481	0.1897	0.9106	1.25632	1.56145	1.94214	1.16489	0.4888	0.2833	1.80109	1.26884	0.758365	0.1867	0.506139	0.524406	0.634955	2.10391	0.848896	1.47989	0.915977	0.673693	0.3337	3.03082
MIMAT0000731	5.82035	5.95807	8.32622	6.98199	8.46746	5.39389	6.54708	5.34446	7.55144	6.13804	7.7118	6.06538	6.21867	4.44963	6.08916	5.848	7.83602	6.33504	6.94888	6.70097	8.00666	6.41734	5.77492	8.33826	4.21856	5.19263	6.80846	6.60619	4.18935	5.97907	6.32782	5.46766	5.56851	7.63379	5.41496	5.87701	5.37205	6.47017	4.71638	6.66893	7.87532	5.84976	7.83802	8.00122	6.06558	6.34295	7.10851	5.82516	7.0858
MIMAT0000738	NA	NA	NA	NA	NA	NA	NA	NA	NA	0.2747	0.2583	0.227816	NA	NA	NA	NA	NA	NA	NA	NA	NA	NA	NA	NA	NA	NA	NA	NA	NA	0.502445	NA	NA	NA	0.682491	NA	NA	NA	NA	NA	NA	NA	NA	0.2559	0.1808	0.6407	NA	NA	NA	0.4422
MIMAT0010251	NA	NA	0.2919	0.3144	NA	0.2542	0.5113	NA	NA	NA	NA	NA	NA	NA	0.3159	NA	0.2798	NA	NA	NA	0.2262	NA	NA	1.80663	NA	NA	0.251825	NA	1.36938	0.1876	NA	NA	1.31643	0.265	NA	NA	NA	NA	NA	NA	NA	NA	1.8167	NA	NA	NA	NA	NA	3.41725
MIMAT0000280	7.01135	7.5832	7.32767	8.88552	8.17385	8.68056	9.04845	7.58517	9.64226	9.41944	9.45661	5.92413	7.87815	6.25029	8.59827	8.27467	7.50652	9.61247	7.48839	7.55333	6.53145	10.2169	8.70867	8.86765	6.313	7.63212	5.42159	9.28692	7.46005	8.08498	9.53024	8.71462	10.0398	6.0473	6.62743	7.6174	9.18911	7.07671	8.26642	10.8139	6.91202	10.3522	10.1067	8.96058	7.58242	9.15581	8.38031	8.84009	7.45068
MIMAT0000281	5.59514	5.82182	6.87763	5.90526	6.57274	7.87855	7.99278	8.01518	9.03759	4.69821	6.94448	6.24375	4.44344	8.01951	6.22991	8.33331	8.02089	7.58819	6.06554	7.38331	7.60763	8.22434	10.4992	7.83056	7.60572	6.18431	5.74256	8.37204	5.65659	6.44468	7.47566	7.10708	6.93347	7.04076	9.32311	8.48708	8.35373	9.14776	8.54736	6.27585	7.74141	6.21448	9.78461	7.15814	7.87338	7.58127	3.00408	7.58323	3.59907
MIMAT0002828	NA	NA	NA	NA	NA	NA	NA	NA	NA	NA	NA	NA	NA	NA	NA	NA	NA	NA	NA	NA	NA	NA	NA	NA	NA	NA	NA	NA	NA	NA	NA	NA	NA	NA	NA	NA	NA	NA	NA	NA	NA	NA	NA	NA	NA	NA	NA	NA	NA
MIMAT0002829	NA	NA	NA	NA	NA	NA	NA	NA	NA	NA	NA	NA	NA	NA	NA	NA	NA	NA	NA	NA	NA	NA	NA	NA	NA	NA	NA	NA	0.2338	NA	NA	NA	NA	NA	NA	NA	NA	NA	0.1867	NA	NA	NA	NA	0.1808	NA	NA	NA	NA	NA
MIMAT0002824	NA	NA	NA	NA	NA	NA	NA	NA	NA	NA	0.2583	NA	NA	NA	NA	0.4869	0.2798	0.177	NA	0.348237	NA	NA	NA	NA	NA	NA	NA	NA	0.2338	NA	NA	NA	NA	NA	NA	NA	0.5557	NA	0.500264	NA	NA	0.8713	NA	0.737782	NA	0.2356	NA	NA	NA
MIMAT0002825	NA	NA	NA	NA	NA	NA	NA	NA	NA	NA	NA	NA	NA	NA	NA	NA	NA	0.177	NA	NA	NA	NA	NA	NA	NA	NA	NA	NA	NA	NA	NA	0.491705	NA	NA	NA	NA	NA	NA	NA	NA	NA	NA	NA	0.1808	0.1529	NA	0.1622	NA	NA
MIMAT0002826	NA	NA	0.534563	NA	NA	NA	NA	NA	NA	NA	0.2583	NA	NA	NA	0.1666	NA	NA	0.724573	NA	0.628547	0.2262	NA	0.3091	NA	NA	NA	NA	0.35733	1.36931	NA	NA	NA	NA	0.265	NA	NA	0.5557	NA	0.1867	NA	NA	NA	NA	0.341444	NA	0.2356	NA	NA	NA
MIMAT0002827	NA	0.2034	0.2919	NA	0.407	NA	NA	NA	NA	NA	NA	NA	NA	NA	0.1666	NA	NA	0.334638	NA	NA	NA	NA	NA	NA	NA	NA	NA	NA	0.2338	NA	NA	NA	NA	0.265	NA	NA	NA	NA	NA	NA	0.2859	NA	NA	NA	NA	NA	NA	NA	NA
MIMAT0002820	3.17884	3.85548	3.66211	3.48903	2.63567	3.33014	4.17102	2.88887	4.39573	4.21869	4.37894	3.52652	2.86001	3.47491	4.73246	2.96793	4.99175	4.66686	3.63808	3.80375	5.08472	2.26622	3.82174	5.41812	3.55767	2.16039	5.24059	3.12606	2.69036	4.40173	5.69316	4.23792	3.79895	4.52229	3.42828	3.67836	4.37411	3.46305	2.6757	0.960151	3.88801	3.62464	4.63621	4.41274	4.68446	2.81374	3.89977	3.63825	4.7259
MIMAT0002821	4.64711	3.59122	1.88389	3.57996	5.20362	4.0028	3.97034	4.40399	4.12867	2.82429	3.71786	3.40365	3.60909	5.45705	4.45494	3.29738	3.4389	4.73915	3.9107	4.32958	3.39324	4.32573	3.1119	3.75401	3.73494	3.25271	4.40702	4.83533	6.37194	5.36231	4.13645	2.82612	3.57665	4.96566	3.66885	3.23052	3.67223	3.36963	4.39491	4.45332	4.92427	4.43265	5.04519	3.47894	3.81594	5.31639	5.65183	3.96112	5.16137
MIMAT0002822	NA	NA	NA	0.3144	NA	NA	NA	NA	NA	NA	NA	NA	NA	NA	NA	NA	NA	0.334638	NA	NA	0.2262	NA	NA	NA	NA	NA	NA	NA	0.434942	NA	NA	NA	NA	NA	NA	NA	NA	NA	NA	NA	NA	NA	0.2559	0.73774	0.1529	NA	NA	NA	NA
MIMAT0002823	NA	NA	0.2919	0.5725	NA	NA	NA	NA	0.4042	NA	0.667484	NA	NA	NA	0.451257	0.850288	0.2798	1.56433	0.4946	0.628547	0.5939	NA	1.28307	NA	NA	0.1948	0.363	0.35733	0.611441	NA	NA	0.2667	NA	NA	0.2833	NA	0.5557	NA	1.1659	NA	NA	1.41074	0.4731	1.58649	NA	0.773589	0.1622	NA	NA
MIMAT0027690	NA	NA	NA	NA	NA	NA	NA	NA	NA	NA	NA	NA	NA	NA	NA	NA	NA	NA	NA	NA	NA	NA	NA	NA	NA	NA	NA	NA	0.2338	NA	NA	NA	NA	NA	NA	NA	NA	NA	NA	NA	NA	NA	NA	NA	NA	NA	NA	NA	NA
MIMAT0027691	NA	NA	NA	NA	NA	0.2542	NA	0.3072	NA	NA	NA	NA	NA	NA	0.1666	NA	NA	NA	NA	0.1846	NA	NA	NA	0.4403	NA	NA	0.1314	NA	1.36937	NA	NA	NA	NA	NA	NA	NA	NA	0.2301	NA	0.1441	NA	NA	0.4731	NA	NA	NA	0.1622	NA	NA
MIMAT0013802	NA	NA	NA	NA	NA	NA	NA	NA	NA	NA	NA	NA	NA	NA	NA	NA	NA	NA	NA	NA	NA	NA	NA	NA	NA	NA	NA	NA	NA	NA	NA	NA	NA	NA	NA	NA	NA	NA	NA	NA	NA	NA	NA	NA	NA	NA	NA	NA	NA
MIMAT0027454	0.633872	1.24037	0.2919	0.981186	1.39487	NA	NA	NA	NA	NA	0.835337	0.329515	1.57383	0.690059	NA	0.4869	0.2798	NA	0.749851	0.1846	NA	0.277	0.3091	NA	0.2278	1.20243	0.251825	1.08705	0.768682	NA	0.475373	NA	NA	NA	0.519996	NA	NA	0.2301	0.500368	0.609079	NA	0.757984	0.66197	0.61739	0.417279	0.438072	0.673521	1.02936	1.28368
MIMAT0027455	NA	NA	NA	NA	NA	NA	NA	NA	NA	NA	NA	NA	NA	NA	NA	NA	0.2798	NA	NA	NA	NA	NA	NA	NA	NA	NA	NA	NA	NA	NA	NA	NA	NA	NA	NA	NA	NA	NA	NA	NA	NA	NA	0.2559	NA	NA	NA	0.1622	NA	NA
MIMAT0027456	NA	NA	NA	NA	NA	NA	NA	NA	NA	NA	NA	NA	NA	NA	NA	NA	NA	NA	NA	NA	NA	NA	NA	NA	NA	NA	NA	NA	NA	NA	NA	NA	NA	NA	NA	NA	NA	NA	NA	NA	NA	NA	NA	NA	NA	NA	NA	NA	NA
MIMAT0027457	NA	NA	NA	NA	NA	NA	NA	NA	0.4042	NA	NA	NA	NA	NA	NA	NA	NA	NA	NA	NA	NA	NA	NA	NA	NA	NA	NA	NA	0.2338	NA	NA	NA	NA	NA	0.2833	NA	NA	NA	NA	NA	0.2859	NA	NA	NA	NA	NA	NA	NA	NA
MIMAT0027450	NA	NA	NA	NA	NA	NA	NA	NA	NA	NA	NA	NA	NA	NA	NA	NA	NA	NA	NA	NA	NA	NA	NA	NA	NA	NA	NA	NA	NA	NA	NA	NA	NA	NA	NA	NA	NA	NA	NA	NA	NA	NA	NA	NA	NA	NA	NA	NA	NA
MIMAT0027103	0.5275	0.6831	1.2298	0.791266	0.7241	NA	NA	0.560331	0.719586	0.2747	0.477301	NA	0.4109	0.941075	0.451222	0.4869	0.2798	0.724564	0.627828	NA	0.4217	0.509286	0.3091	0.777176	NA	0.7849	0.817831	0.882303	NA	0.502445	0.982348	NA	0.5819	0.265	0.2833	0.697018	0.955881	NA	0.1867	0.1441	0.524406	0.3521	1.35188	0.4861	0.1529	0.2356	0.6737	1.02928	0.7801
MIMAT0027452	NA	NA	NA	NA	NA	NA	NA	NA	NA	NA	NA	NA	NA	NA	NA	NA	0.2798	NA	NA	NA	NA	NA	NA	NA	NA	NA	NA	NA	0.434942	NA	NA	NA	NA	NA	NA	NA	NA	NA	NA	NA	NA	NA	NA	NA	NA	NA	NA	NA	NA
MIMAT0027453	NA	NA	NA	NA	NA	NA	NA	NA	NA	NA	NA	NA	NA	NA	NA	NA	NA	NA	NA	NA	NA	NA	0.3091	NA	NA	NA	NA	NA	NA	NA	NA	NA	NA	NA	NA	NA	NA	NA	NA	NA	NA	NA	NA	NA	NA	NA	NA	NA	NA
MIMAT0027458	NA	0.2034	0.2919	NA	0.407	NA	NA	NA	NA	NA	NA	NA	NA	0.3859	NA	NA	0.2798	NA	0.347879	NA	NA	NA	NA	NA	NA	0.1948	NA	0.1897	NA	NA	0.1343	NA	NA	NA	NA	NA	NA	NA	NA	NA	NA	NA	NA	0.1808	NA	NA	NA	NA	NA
MIMAT0027459	NA	NA	NA	NA	NA	NA	NA	NA	NA	NA	0.2583	NA	NA	NA	NA	NA	NA	NA	NA	NA	NA	NA	NA	NA	NA	NA	NA	0.1897	NA	NA	NA	NA	NA	NA	0.2833	NA	NA	NA	NA	NA	NA	NA	NA	NA	NA	NA	NA	NA	NA
MIMAT0004703	6.10109	4.9029	7.25543	6.6595	7.07978	6.97802	6.21258	6.6804	6.12012	7.47928	5.63316	5.2036	8.18625	7.55963	4.81006	6.77854	5.43874	6.11371	5.83694	6.48715	7.27438	4.80145	8.63953	6.87467	7.96691	8.37442	5.93474	5.87004	6.94382	6.17479	5.09072	3.84817	7.31968	7.50205	6.6742	4.82441	6.19706	5.36142	7.22321	4.50768	9.05695	6.44939	6.87086	4.58321	5.25271	5.63234	5.43482	6.08504	5.98644
MIMAT0004702	3.52148	3.29001	3.8078	3.94183	3.55525	3.18486	2.9247	2.88892	3.89776	3.13102	3.17631	3.01818	4.07169	3.21397	3.67258	3.46409	3.32027	3.37789	4.38551	3.22114	4.2346	3.33672	4.14762	4.26315	3.22971	3.7166	2.82835	3.87125	2.17604	2.58486	2.98687	2.4508	4.18128	3.73341	1.56219	2.57756	3.6722	2.74535	3.5411	4.73523	4.22879	4.00595	4.12877	3.08386	2.42256	3.25009	3.1659	4.22478	3.76045
MIMAT0004701	1.99258	2.68939	2.45526	1.67432	2.84646	1.23198	1.31539	0.5603	1.38788	1.81435	1.6586	1.01912	1.40459	3.94596	1.56489	0.4869	1.83515	1.2842	1.72995	1.47207	1.23768	2.55317	1.65544	2.07452	2.83939	1.45162	4.56647	2.08164	2.52381	2.06843	2.20481	1.59955	1.80091	1.14394	1.45214	0.949959	1.26884	1.02667	1.33352	2.15932	2.30581	2.67597	4.16045	1.58651	1.35928	1.80045	3.08726	1.02928	4.87439
MIMAT0004700	2.46585	1.83744	2.04931	1.78042	1.97577	2.44151	2.2715	1.94394	2.76989	1.97687	2.29919	1.56935	1.57381	2.02373	1.73362	2.43716	2.76093	1.79886	2.59538	2.09609	2.13596	1.0415	2.03777	1.05009	2.30275	3.2744	1.91276	3.36128	1.46442	1.74884	1.78211	2.01644	2.69277	1.493	1.56222	1.35218	2.51072	1.44838	2.19938	3.57608	1.67427	2.11017	2.72848	2.3617	1.74343	2.77683	1.9912	1.94965	2.89828
MIMAT0000462	NA	0.54022	0.5345	0.3144	NA	0.2542	0.5113	0.3072	0.9783	NA	0.6675	0.1184	NA	1.5058	NA	1.1403	NA	NA	0.1844	2.46043	2.01996	0.5093	1.1339	2.6676	0.4245	NA	NA	NA	NA	0.5025	0.1343	0.2667	NA	NA	0.2833	NA	NA	NA	0.6348	0.1441	NA	0.1868	NA	1.13871	0.5334	0.2356	NA	NA	NA
MIMAT0027675	NA	NA	0.923613	0.3144	NA	NA	0.712	NA	0.4042	0.2747	0.2583	0.3296	NA	0.3859	NA	NA	NA	NA	0.1844	0.1846	NA	NA	NA	0.777176	NA	NA	NA	NA	NA	NA	0.1343	0.2667	NA	0.265	NA	NA	0.5557	0.4284	NA	NA	NA	NA	0.2559	0.48603	NA	0.438	NA	NA	NA
MIMAT0000460	6.37684	6.33067	7.66546	6.96806	12.6264	7.48897	6.77429	7.31969	9.52809	7.6667	7.2553	6.53483	6.45374	7.047	7.2414	5.37657	6.69062	7.47212	6.62746	6.32721	13.0114	7.71389	6.60055	7.62944	7.93601	6.72568	12.1071	7.82933	7.43829	7.4154	7.14367	6.37917	11.7392	7.77732	8.04916	7.29389	6.76307	6.82062	6.99686	10.6267	6.56328	7.53763	8.89256	6.87271	7.28321	7.61947	7.15869	6.87449	10.5983
MIMAT0000461	5.35567	5.57844	3.71233	4.85826	3.24394	3.43671	4.96344	3.81262	4.18107	5.4662	5.0683	5.92206	5.61782	2.7047	6.92999	3.23724	4.84908	6.34433	6.16209	3.77531	6.34518	3.03526	5.045	5.33126	4.76384	3.92324	5.71922	4.1131	3.2397	5.62436	7.19455	4.34272	4.18127	5.59052	3.51299	4.17654	5.083	4.06463	4.50436	2.08981	4.32656	6.31054	5.22806	4.65378	5.01394	4.12898	4.36735	5.65676	5.20411
MIMAT0027670	NA	NA	0.2919	NA	NA	NA	NA	NA	NA	NA	NA	NA	NA	NA	NA	NA	NA	NA	NA	NA	0.2262	NA	NA	NA	NA	0.1948	NA	0.1897	NA	NA	0.1343	NA	NA	NA	NA	NA	NA	NA	NA	0.2752	NA	NA	NA	NA	NA	NA	NA	NA	NA
MIMAT0027671	NA	0.5402	NA	NA	NA	0.470249	NA	NA	0.4042	0.2747	0.2583	0.1184	NA	NA	0.1666	0.4869	NA	0.177	NA	NA	NA	NA	NA	NA	NA	0.51974	NA	0.1897	NA	NA	0.1343	NA	0.3201	NA	NA	NA	NA	NA	0.1867	0.506139	0.2859	NA	NA	0.1808	NA	NA	0.1622	NA	NA
MIMAT0027672	0.151	NA	NA	NA	NA	NA	NA	NA	NA	NA	NA	NA	NA	NA	NA	NA	NA	NA	NA	NA	NA	NA	NA	NA	NA	NA	NA	NA	NA	NA	NA	NA	NA	NA	NA	NA	NA	NA	NA	NA	NA	NA	NA	NA	NA	NA	NA	NA	NA
MIMAT0027673	NA	NA	NA	NA	NA	NA	NA	NA	NA	NA	0.2583	NA	NA	NA	NA	NA	NA	NA	NA	0.1846	0.2262	NA	NA	0.4403	NA	NA	NA	0.3574	0.2338	NA	NA	NA	NA	NA	NA	NA	NA	NA	NA	NA	NA	NA	NA	NA	NA	NA	0.1622	NA	NA
MIMAT0025473	NA	NA	NA	NA	NA	NA	NA	NA	NA	NA	NA	NA	NA	0.3859	0.1666	NA	NA	NA	NA	0.1846	NA	0.277	NA	NA	0.2278	NA	NA	NA	NA	NA	NA	NA	NA	NA	0.2833	NA	NA	NA	0.1867	0.1441	0.2859	0.1868	NA	NA	NA	NA	0.1622	NA	NA
MIMAT0000510	9.16005	9.12882	9.2073	9.04167	9.624	10.4906	10.6617	9.98657	10.8577	9.83345	8.62126	8.69469	9.07337	10.2572	9.70451	9.38663	9.27642	9.07736	9.23818	9.80996	10.7423	8.23757	8.6186	10.0128	9.5677	10.7659	9.31691	9.57945	9.55355	7.92853	9.53218	8.33196	7.85669	9.51445	8.4474	7.81738	10.0641	8.00883	8.92704	8.95618	8.61281	9.79797	9.6289	9.66944	9.70772	8.36961	8.23509	9.00335	8.6852
MIMAT0019226	NA	NA	NA	NA	NA	0.470249	NA	NA	NA	NA	NA	NA	NA	NA	0.1666	NA	NA	NA	NA	NA	NA	NA	NA	NA	NA	NA	NA	NA	NA	NA	NA	NA	NA	NA	NA	NA	NA	NA	NA	NA	NA	0.1868	NA	NA	NA	NA	NA	NA	NA
MIMAT0019227	NA	0.2034	NA	NA	NA	NA	NA	NA	NA	NA	NA	NA	NA	NA	NA	NA	0.2798	0.177	NA	NA	NA	NA	NA	NA	NA	NA	NA	NA	NA	NA	NA	NA	NA	NA	NA	NA	NA	NA	0.3521	0.1441	NA	0.1868	NA	NA	0.1529	NA	NA	0.6046	NA
MIMAT0019224	NA	NA	NA	NA	NA	NA	NA	NA	NA	NA	NA	NA	NA	NA	NA	NA	NA	0.177	NA	NA	NA	NA	NA	NA	NA	NA	NA	NA	NA	NA	NA	NA	NA	NA	NA	NA	NA	NA	NA	0.275105	NA	NA	NA	NA	NA	NA	NA	NA	NA
MIMAT0019225	NA	NA	NA	0.3144	NA	NA	0.2782	0.3072	NA	0.2747	NA	0.1184	0.4109	0.3859	0.1666	NA	NA	0.177	0.3478	0.348237	0.2262	NA	0.7797	0.4403	0.2278	NA	0.251825	0.1897	NA	0.1876	0.370366	NA	0.3201	NA	0.519996	0.3902	NA	0.2301	0.3521	0.1441	0.729019	0.352162	1.11397	0.1808	0.1529	0.438072	0.1622	0.604529	1.05382
MIMAT0019222	NA	NA	NA	NA	NA	NA	NA	NA	NA	NA	NA	NA	NA	NA	NA	NA	NA	NA	NA	NA	NA	0.277	NA	NA	NA	NA	NA	NA	NA	NA	NA	NA	NA	NA	NA	NA	NA	NA	NA	NA	NA	NA	NA	NA	NA	NA	NA	NA	NA
MIMAT0019223	NA	NA	NA	NA	NA	NA	NA	NA	0.4042	NA	NA	NA	NA	NA	NA	NA	NA	NA	NA	NA	NA	NA	NA	NA	NA	NA	NA	NA	NA	NA	NA	NA	NA	NA	NA	NA	NA	NA	NA	NA	NA	NA	NA	NA	NA	NA	NA	NA	NA
MIMAT0019220	0.151	NA	NA	NA	NA	NA	0.2782	0.3072	0.719586	NA	NA	NA	NA	NA	NA	NA	NA	NA	NA	NA	NA	NA	NA	NA	NA	0.1948	0.251825	NA	0.2338	NA	NA	0.4917	0.5819	NA	NA	NA	NA	NA	NA	NA	0.2859	NA	0.66197	0.1808	NA	NA	0.1622	NA	0.780183
MIMAT0019221	1.52404	1.1448	1.88381	0.7913	0.407	0.4703	0.2782	0.7756	1.3879	1.03475	0.835414	1.1361	1.9874	1.65369	0.575	1.7691	1.19164	NA	0.4946	0.3482	0.593836	1.04157	0.5635	2.19191	1.5268	2.88024	0.737655	1.08703	1.03963	0.3536	0.475366	1.1495	1.1649	0.4888	NA	NA	0.9559	NA	1.4105	0.960215	1.06744	1.91248	1.96744	0.341444	0.4174	0.773562	0.7775	1.35706	0.7801
MIMAT0019228	0.151	NA	NA	0.3144	NA	NA	0.2782	NA	NA	NA	NA	NA	NA	0.69	NA	NA	NA	0.177	NA	NA	NA	NA	NA	0.4403	NA	NA	NA	NA	NA	NA	NA	NA	NA	NA	NA	0.3902	NA	0.2301	NA	NA	0.2859	NA	NA	NA	NA	NA	NA	NA	0.4422
MIMAT0019229	0.995068	0.683087	1.08478	1.55986	0.407	0.658163	0.5113	NA	0.4042	0.5054	NA	0.2279	1.5738	0.690059	0.1666	2.20565	0.51405	NA	1.6695	0.628466	0.5939	NA	0.3091	NA	0.5975	0.9012	0.251825	0.882303	0.2338	0.1876	0.257156	0.491705	0.995483	0.265	0.2833	NA	2.38659	NA	0.5004	NA	NA	1.68329	0.4731	0.3415	0.1529	NA	0.1622	1.0293	1.0537
MIMAT0003948	0.412545	0.3816	NA	NA	NA	NA	NA	NA	NA	NA	NA	NA	NA	NA	0.1666	NA	1.0497	NA	NA	NA	NA	NA	NA	NA	NA	NA	NA	NA	NA	NA	0.1343	0.2667	NA	NA	NA	NA	NA	NA	NA	NA	NA	0.3521	0.2559	NA	0.1529	NA	NA	NA	NA
MIMAT0003945	0.527441	0.2034	NA	0.791266	NA	0.470249	0.2782	0.775609	0.4042	0.2747	NA	0.513788	0.73034	0.3859	0.451222	NA	NA	NA	0.3478	NA	0.2262	NA	0.563519	NA	0.891614	0.1948	0.1314	0.1897	0.2338	NA	0.1343	0.491705	NA	NA	NA	NA	NA	NA	0.3521	0.1441	NA	0.500449	0.2559	0.48603	NA	0.2356	NA	0.3337	1.05382
MIMAT0015042	NA	NA	NA	NA	NA	NA	NA	NA	NA	NA	NA	NA	NA	NA	NA	NA	NA	NA	NA	NA	NA	NA	NA	NA	NA	NA	NA	NA	NA	NA	NA	NA	NA	NA	NA	NA	NA	NA	NA	NA	NA	NA	NA	NA	NA	NA	NA	NA	NA
MIMAT0031181	NA	NA	NA	NA	NA	NA	NA	NA	NA	NA	NA	NA	NA	NA	NA	NA	NA	NA	NA	NA	NA	NA	0.3091	NA	NA	NA	NA	NA	NA	NA	NA	NA	NA	NA	NA	NA	NA	NA	NA	NA	NA	NA	NA	NA	NA	NA	NA	NA	NA
MIMAT0031180	NA	NA	NA	NA	NA	NA	NA	NA	NA	NA	NA	NA	NA	NA	NA	NA	NA	NA	NA	NA	NA	NA	NA	NA	NA	NA	NA	NA	NA	NA	NA	NA	NA	NA	NA	NA	NA	NA	NA	0.275105	NA	NA	NA	NA	NA	NA	NA	NA	NA
MIMAT0015378	2.9507	5.38293	4.79083	4.00886	9.04886	5.94272	4.84031	3.21811	4.12862	4.34313	5.51442	4.6314	6.09893	6.57189	3.60158	4.6255	3.85623	4.08068	4.79976	5.15644	5.86319	3.45285	5.63632	6.68754	4.68932	3.96395	7.84457	3.1718	4.87426	4.16538	4.82378	4.66486	4.57628	5.1572	4.46264	5.99413	8.37635	4.43122	5.36022	4.1799	3.52584	4.86777	5.01083	4.26022	3.46784	4.12894	6.33539	5.73641	6.24024
MIMAT0015377	NA	0.2034	NA	NA	0.407	NA	NA	NA	NA	0.2747	NA	0.1184	NA	NA	0.1666	NA	0.51405	0.177	NA	0.348237	NA	NA	NA	NA	0.2278	NA	0.1314	NA	NA	0.1876	0.1343	0.2667	NA	NA	NA	NA	0.5557	NA	NA	NA	NA	0.3521	0.2559	0.1808	NA	0.2356	NA	NA	NA
MIMAT0003386	0.825729	1.0425	NA	NA	0.407	1.23198	1.43376	0.775581	0.7196	1.72557	0.2583	0.513724	0.4109	0.3859	0.892877	NA	2.07391	0.834285	1.54024	0.628517	2.0792	NA	0.563519	0.4403	0.2278	0.1948	0.737655	NA	1.55358	0.63736	1.56141	1.14951	1.16488	0.853241	0.2833	0.949959	1.5259	0.428499	0.1867	0.1441	NA	1.07437	1.9675	1.13873	1.59114	0.2356	0.874347	0.3337	1.48192
MIMAT0003385	NA	NA	0.534563	0.3144	0.407	0.973407	1.31542	0.7756	0.978254	NA	NA	NA	NA	NA	NA	NA	NA	NA	NA	NA	0.593836	0.277	0.563519	NA	0.891574	NA	0.1314	0.35733	0.435	NA	NA	NA	0.3201	NA	0.2833	0.697018	0.5557	NA	NA	0.609167	NA	0.500449	0.828831	0.1808	0.5334	NA	0.874392	NA	1.05375
MIMAT0022978	NA	NA	NA	NA	NA	NA	NA	NA	NA	NA	NA	NA	NA	NA	NA	NA	0.2798	NA	NA	NA	NA	NA	NA	NA	NA	NA	NA	NA	0.2338	NA	NA	NA	NA	NA	NA	NA	NA	NA	NA	NA	NA	NA	NA	NA	NA	NA	NA	NA	NA
MIMAT0022979	NA	0.2034	NA	NA	0.407	NA	NA	NA	NA	NA	NA	NA	NA	NA	NA	NA	NA	NA	NA	NA	NA	NA	NA	NA	NA	NA	NA	NA	NA	NA	NA	NA	NA	NA	NA	NA	NA	NA	NA	NA	NA	NA	NA	0.1808	NA	0.2356	NA	NA	NA
MIMAT0022975	0.995083	0.381635	1.48221	1.2993	2.77956	1.64141	0.711948	2.33177	1.3879	1.72559	1.46717	0.956911	0.7303	2.40401	1.15322	2.43711	2.14541	0.936231	1.94955	1.54136	3.05315	1.64016	1.54165	3.754	1.68866	2.52902	1.49143	2.72729	0.768735	0.6374	1.24245	1.49949	3.2014	0.853241	0.901528	NA	3.96043	1.14423	1.16581	0.3953	2.54119	1.25237	2.34337	2.57079	1.5366	1.37657	1.65191	1.20243	2.50134
MIMAT0022977	NA	NA	NA	NA	NA	NA	NA	NA	NA	NA	NA	NA	NA	NA	NA	NA	NA	NA	NA	NA	NA	NA	NA	NA	NA	NA	NA	NA	NA	NA	NA	NA	NA	NA	NA	NA	NA	NA	NA	NA	NA	NA	NA	NA	NA	NA	NA	NA	NA
MIMAT0022970	NA	NA	NA	NA	NA	NA	NA	NA	NA	NA	NA	NA	NA	NA	NA	NA	NA	NA	NA	NA	NA	NA	NA	NA	NA	NA	NA	NA	NA	NA	NA	NA	NA	NA	NA	NA	NA	NA	NA	NA	NA	NA	NA	NA	NA	NA	NA	NA	NA
MIMAT0003389	8.52928	9.73887	7.63323	8.18626	8.10892	7.53015	7.93376	7.83049	8.90083	9.33387	8.37678	7.82796	8.70441	8.32144	8.43186	8.17803	8.28813	8.86282	7.46632	7.41822	8.9015	7.61919	8.23858	7.68303	6.87621	9.06031	8.12094	7.0102	6.76634	7.51079	9.21986	7.63941	9.26939	8.63167	7.13478	8.08665	8.77332	6.84467	7.82	6.08136	6.54986	9.25628	9.32193	8.31856	8.24815	7.86097	8.05502	8.95725	8.50612
MIMAT0016847	3.1788	2.87951	4.82543	4.69147	5.02739	2.02973	3.43069	1.944	3.76676	3.46825	4.28043	2.85713	2.64887	2.22639	3.7664	1.9298	3.28901	3.09906	4.11744	2.6913	4.06941	3.58599	2.64526	4.53154	2.08738	1.72836	4.43277	3.36135	1.03962	2.91214	4.06259	2.01642	1.80091	3.49619	2.5296	2.33277	1.744	3.4171	2.82388	2.56992	4.03025	2.57923	2.5487	3.83	2.74486	3.78359	3.84108	2.3685	3.41727
MIMAT0003164	NA	NA	NA	NA	NA	NA	NA	NA	NA	NA	NA	NA	NA	NA	NA	NA	NA	NA	NA	NA	NA	NA	NA	NA	NA	NA	NA	NA	0.2338	NA	NA	NA	NA	NA	NA	NA	NA	NA	NA	NA	NA	NA	NA	NA	NA	NA	NA	NA	0.4422
MIMAT0003165	NA	NA	NA	0.3144	NA	0.2542	NA	NA	NA	0.2747	0.477301	NA	NA	NA	NA	NA	0.892258	NA	NA	NA	NA	0.277	0.3091	NA	0.424488	0.3665	0.1314	0.507495	0.2338	NA	0.47541	NA	NA	NA	NA	NA	NA	0.2301	0.1867	0.395285	NA	NA	NA	0.3415	NA	NA	0.1622	NA	NA
MIMAT0003163	1.91025	2.87946	0.5345	0.791266	1.39488	1.23199	2.13839	2.33173	2.37965	2.90728	1.65864	1.61042	0.7303	0.3859	1.1532	2.07434	3.19095	0.177	2.77851	1.15594	0.886558	0.709307	0.779725	3.08659	0.2278	2.11296	1.44164	0.767872	3.48614	1.74886	1.51289	1.94215	1.45369	1.59287	NA	1.66633	1.74396	0.898812	1.55321	0.609043	0.2859	1.80244	2.22863	1.37995	3.53897	0.615531	1.41487	1.49669	2.07986
MIMAT0003161	1.63074	2.8495	0.742171	1.78039	1.56346	0.8244	2.60976	1.12864	2.76998	3.13103	2.29919	1.79957	1.8623	1.1548	2.18583	2.07431	3.76832	2.54306	2.18397	1.73121	2.99288	1.73495	2.03775	0.777176	0.5975	1.29044	1.98407	1.17951	2.38487	3.17867	3.30435	3.08967	2.51605	1.59289	0.723276	2.5005	0.955881	2.03989	1.4836	1.30498	1.34141	2.85196	3.31123	2.161	1.64369	1.72505	2.22956	2.85728	3.4173
MIMAT0031074	NA	0.54022	NA	0.3144	NA	NA	NA	NA	NA	NA	NA	0.1184	NA	NA	0.315938	NA	NA	0.177	NA	NA	0.421694	NA	NA	NA	NA	NA	0.2518	NA	NA	0.1876	0.1343	NA	NA	0.265	NA	0.3902	NA	NA	NA	0.1441	NA	NA	0.2559	NA	NA	NA	NA	NA	NA
MIMAT0018935	NA	NA	NA	NA	NA	NA	NA	0.3072	NA	NA	NA	NA	NA	NA	NA	NA	NA	NA	NA	NA	NA	NA	NA	NA	NA	NA	NA	0.1897	NA	NA	NA	NA	NA	NA	NA	NA	NA	NA	NA	NA	0.2859	NA	NA	NA	NA	NA	NA	NA	NA
MIMAT0018934	NA	NA	NA	NA	NA	NA	NA	NA	NA	NA	NA	NA	NA	NA	NA	NA	0.514	NA	NA	NA	NA	NA	NA	NA	NA	NA	NA	NA	NA	NA	NA	NA	NA	NA	NA	NA	NA	NA	NA	NA	NA	NA	NA	NA	NA	NA	0.1622	NA	NA
MIMAT0018937	NA	NA	0.5345	0.3144	NA	NA	NA	NA	NA	NA	NA	NA	NA	NA	NA	NA	NA	NA	NA	0.1846	NA	NA	NA	NA	NA	NA	0.1314	NA	NA	NA	NA	NA	NA	NA	NA	NA	NA	0.2301	NA	NA	NA	NA	NA	0.1808	NA	0.2356	0.1622	NA	NA
MIMAT0018936	0.287682	NA	NA	0.3144	0.407	NA	NA	0.3072	NA	NA	NA	NA	NA	NA	NA	NA	NA	0.177	NA	NA	NA	0.277	0.3091	NA	NA	0.366399	NA	NA	NA	NA	NA	NA	0.3201	NA	0.2833	NA	NA	NA	NA	NA	NA	0.1868	0.2559	0.1808	NA	NA	NA	NA	1.05382
MIMAT0018930	NA	NA	NA	NA	NA	NA	NA	NA	NA	NA	NA	NA	NA	NA	NA	NA	NA	NA	NA	NA	NA	NA	NA	NA	NA	NA	NA	NA	NA	NA	NA	NA	NA	NA	NA	NA	NA	NA	NA	NA	NA	NA	NA	NA	NA	NA	NA	NA	NA
MIMAT0018933	NA	NA	NA	NA	NA	NA	NA	NA	NA	NA	NA	NA	NA	NA	NA	NA	NA	0.334638	NA	NA	NA	NA	NA	NA	NA	NA	NA	NA	NA	0.1876	NA	NA	NA	NA	NA	NA	NA	NA	NA	NA	NA	NA	NA	NA	0.1529	NA	NA	NA	NA
MIMAT0018932	0.287682	NA	0.534563	0.3144	NA	NA	NA	NA	0.4042	0.2747	0.2583	0.2279	NA	NA	NA	NA	NA	0.334638	0.347879	NA	0.2262	0.277	NA	0.777176	NA	NA	0.4661	0.5076	NA	0.1876	0.2572	0.2667	NA	NA	NA	NA	NA	NA	NA	0.395285	0.2859	NA	NA	0.48603	NA	0.2356	0.1622	NA	1.05375
MIMAT0016888	2.07046	NA	3.34948	1.14908	2.3887	4.08699	NA	2.46168	3.32981	1.72559	3.20727	1.68909	0.99168	2.48528	2.22408	3.61355	NA	3.2252	1.73002	1.1559	4.44042	NA	2.46972	4.96975	2.53331	0.1948	1.5395	2.6324	5.0222	1.25627	2.85688	1.69311	NA	1.85658	0.901528	1.35214	5.12249	1.44836	2.01443	2.62008	1.85978	2.06322	0.473175	2.20343	3.55276	2.98509	1.94736	NA	3.2641
MIMAT0018939	NA	NA	NA	NA	NA	NA	NA	NA	NA	NA	NA	0.1184	NA	NA	NA	NA	NA	NA	NA	NA	NA	NA	NA	NA	NA	NA	NA	NA	NA	NA	NA	NA	NA	NA	NA	NA	NA	NA	0.1867	NA	NA	NA	NA	NA	NA	NA	NA	NA	NA
MIMAT0018938	NA	NA	NA	NA	NA	NA	NA	NA	NA	NA	NA	NA	NA	NA	NA	NA	NA	NA	NA	NA	NA	NA	NA	NA	NA	NA	NA	NA	NA	NA	NA	NA	NA	NA	NA	NA	NA	NA	NA	NA	NA	NA	NA	NA	NA	NA	NA	NA	NA
MIMAT0028125	NA	NA	NA	0.3144	NA	NA	NA	0.3072	NA	NA	NA	NA	NA	NA	NA	NA	NA	NA	NA	NA	NA	NA	NA	NA	NA	0.366399	NA	NA	NA	NA	NA	NA	NA	NA	NA	NA	NA	NA	NA	NA	NA	NA	NA	NA	NA	NA	NA	NA	0.4422
MIMAT0028124	NA	NA	NA	NA	NA	NA	NA	NA	NA	NA	NA	0.1184	NA	NA	NA	NA	NA	NA	NA	NA	NA	NA	NA	NA	NA	NA	NA	NA	NA	NA	NA	NA	NA	NA	NA	NA	NA	NA	NA	NA	NA	NA	NA	NA	NA	NA	NA	NA	0.4422
MIMAT0028126	0.151	NA	NA	NA	NA	NA	NA	NA	0.4042	NA	NA	NA	NA	NA	NA	NA	NA	NA	NA	NA	NA	NA	NA	NA	NA	NA	NA	NA	NA	NA	NA	NA	NA	NA	NA	NA	NA	NA	NA	NA	NA	NA	NA	NA	NA	NA	NA	NA	NA
MIMAT0028120	NA	NA	NA	NA	NA	NA	NA	NA	0.4042	0.2747	NA	NA	NA	NA	NA	0.4869	NA	NA	NA	NA	NA	NA	NA	NA	NA	0.366399	NA	NA	0.2338	NA	NA	NA	NA	NA	NA	NA	NA	NA	NA	NA	NA	NA	NA	NA	NA	NA	NA	NA	NA
MIMAT0028123	0.151	NA	NA	NA	NA	NA	NA	NA	NA	NA	NA	NA	NA	NA	NA	NA	NA	NA	NA	NA	NA	NA	NA	NA	NA	NA	NA	NA	NA	NA	NA	NA	0.3201	NA	0.2833	NA	NA	NA	0.1867	0.1441	NA	0.1868	NA	NA	NA	NA	0.1622	1.0293	NA
MIMAT0028122	0.995021	NA	0.534563	NA	NA	NA	NA	0.5603	NA	NA	NA	0.1184	NA	NA	NA	NA	NA	NA	0.1844	NA	0.2262	NA	0.967691	NA	0.2278	0.1948	0.1314	NA	1.36935	NA	NA	NA	NA	NA	NA	NA	0.5557	0.2301	NA	0.506058	0.5243	NA	NA	NA	NA	0.438	0.440493	NA	NA
MIMAT0016848	NA	NA	NA	NA	NA	NA	NA	NA	NA	NA	NA	NA	NA	NA	NA	NA	NA	NA	NA	NA	NA	NA	NA	NA	NA	NA	NA	NA	NA	NA	NA	NA	NA	NA	NA	NA	NA	NA	NA	NA	NA	0.1868	NA	NA	NA	NA	NA	NA	NA
MIMAT0018962	1.21671	1.64138	1.59372	0.572394	1.85096	0.973369	1.04503	0.775581	1.84272	1.42114	1.2464	0.424588	1.8624	1.15486	1.73366	0.4869	1.19163	1.20488	1.78824	0.495156	1.51967	0.277	1.76099	1.4774	1.43856	1.0086	1.44171	1.49929	0.768682	0.760722	1.56141	0.2667	NA	1.38576	0.519996	NA	NA	0.428499	1.25204	1.47814	1.94447	0.352162	0.473175	2.11709	1.15703	0.773646	0.307993	NA	1.65629
MIMAT0019718	NA	NA	NA	NA	NA	NA	NA	NA	NA	NA	NA	NA	NA	NA	NA	NA	NA	NA	NA	NA	NA	NA	NA	NA	NA	NA	NA	NA	NA	NA	NA	NA	NA	NA	NA	NA	NA	NA	NA	NA	NA	NA	NA	NA	NA	NA	NA	NA	NA
MIMAT0019719	0.151	NA	NA	NA	NA	NA	0.2782	NA	NA	NA	NA	NA	NA	NA	NA	NA	NA	NA	NA	NA	NA	NA	NA	NA	NA	NA	NA	NA	NA	NA	NA	NA	NA	NA	NA	NA	NA	NA	0.1867	NA	NA	0.1868	NA	NA	NA	NA	NA	NA	NA
MIMAT0019712	0.633913	0.2034	NA	0.5725	NA	NA	NA	NA	NA	0.7042	NA	0.227816	NA	NA	NA	NA	1.43943	0.3345	0.347879	0.1846	0.2262	0.509286	NA	NA	NA	NA	0.817927	NA	NA	0.3536	0.1343	NA	0.803422	0.265	0.2833	NA	1.5259	NA	NA	NA	NA	NA	0.2559	0.1808	0.1529	NA	0.1622	0.3337	0.4422
MIMAT0019710	0.412528	NA	NA	NA	0.407	NA	NA	NA	NA	NA	NA	NA	NA	NA	NA	NA	NA	0.334638	NA	NA	0.2262	NA	NA	0.777176	NA	NA	NA	NA	0.2338	NA	NA	NA	NA	NA	NA	NA	NA	NA	NA	NA	NA	NA	NA	NA	0.1529	NA	NA	NA	NA
MIMAT0019711	NA	NA	NA	NA	NA	NA	NA	NA	NA	NA	NA	0.1184	NA	0.3859	NA	NA	NA	NA	NA	NA	NA	NA	NA	NA	NA	NA	NA	NA	NA	NA	NA	NA	NA	NA	NA	NA	NA	NA	NA	NA	NA	NA	NA	NA	NA	NA	NA	NA	NA
MIMAT0019716	2.03205	2.11463	2.56871	1.87924	2.47578	1.64141	2.13842	2.03029	1.84278	2.8664	0.985807	2.22624	3.60907	2.22638	NA	1.3817	1.04965	1.79885	2.34746	2.42417	0.2262	2.20132	2.89738	NA	NA	3.27442	0.362944	2.92714	0.611493	0.63741	NA	1.27585	0.3201	1.77388	NA	1.16499	NA	1.25289	1.6196	1.58315	NA	3.73356	4.46935	1.45208	0.834142	0.773589	NA	2.13205	NA
MIMAT0019717	NA	NA	0.2919	NA	NA	NA	NA	NA	NA	NA	NA	NA	0.99168	NA	NA	NA	0.2798	0.177	NA	NA	NA	0.277	0.3091	NA	NA	NA	NA	NA	0.2338	NA	NA	NA	NA	NA	NA	NA	NA	NA	NA	NA	NA	NA	0.4731	NA	0.1529	NA	NA	NA	NA
MIMAT0001630	NA	NA	NA	NA	NA	NA	NA	NA	NA	NA	NA	NA	NA	NA	NA	NA	NA	NA	NA	0.1846	NA	NA	NA	NA	NA	NA	NA	NA	NA	NA	NA	NA	NA	NA	NA	NA	NA	NA	NA	NA	NA	NA	NA	NA	NA	NA	NA	NA	NA
MIMAT0019715	NA	0.2034	NA	0.3144	NA	NA	0.2782	NA	NA	NA	NA	0.2279	0.4109	NA	NA	NA	NA	NA	0.749793	0.1846	NA	NA	NA	NA	NA	NA	NA	NA	NA	NA	NA	0.2667	NA	NA	NA	NA	NA	NA	NA	NA	0.2859	0.1868	NA	NA	0.1529	NA	NA	NA	NA
MIMAT0026718	0.633858	0.54022	0.2919	0.3144	NA	0.824397	1.04503	0.96287	0.719586	0.2747	0.667484	0.227816	NA	0.3859	0.794491	0.4869	1.04969	0.177	0.347879	NA	0.4217	0.277	NA	1.27952	1.01877	NA	0.562464	NA	1.71695	0.502435	0.909267	0.2667	0.995404	0.265	0.519996	0.697018	NA	0.6028	0.1867	0.3953	0.524406	NA	0.661904	0.1808	0.834189	NA	0.1622	1.20247	0.7801
MIMAT0018069	NA	NA	NA	NA	0.407	NA	NA	NA	NA	NA	NA	NA	NA	NA	NA	NA	NA	NA	NA	NA	NA	NA	NA	NA	NA	NA	NA	NA	NA	NA	NA	NA	NA	NA	NA	NA	NA	NA	NA	NA	NA	NA	NA	NA	NA	NA	NA	NA	NA
MIMAT0018068	0.633844	0.813098	1.69705	NA	0.407	1.23187	1.04503	0.3072	NA	0.505368	NA	0.424588	1.21292	0.3859	0.1666	0.4869	4.09181	0.334638	2.14021	0.348237	NA	0.277	NA	0.777176	0.2278	1.37318	0.1314	2.92709	1.15805	0.1876	0.1343	0.491705	NA	NA	0.2833	NA	NA	0.602796	0.75787	3.67428	0.2859	0.976395	0.828893	0.48598	0.417279	0.916029	NA	1.94966	NA
MIMAT0026719	NA	NA	NA	NA	NA	NA	NA	NA	NA	NA	NA	NA	NA	NA	NA	NA	NA	NA	NA	NA	NA	NA	NA	NA	NA	NA	NA	NA	NA	NA	0.1343	NA	NA	NA	0.2833	NA	NA	NA	NA	NA	NA	NA	NA	NA	NA	NA	NA	NA	NA
MIMAT0018065	NA	NA	NA	NA	0.724084	0.2542	NA	NA	NA	1.03474	NA	0.1184	NA	NA	NA	NA	NA	0.334638	NA	NA	0.421694	NA	NA	0.4403	0.2278	NA	NA	NA	NA	NA	NA	NA	NA	NA	0.2833	NA	NA	NA	NA	NA	0.2859	NA	NA	NA	NA	NA	NA	NA	NA
MIMAT0001631	6.0941	6.16402	7.19487	9.25569	11.3229	9.659	11.7335	9.6447	14.0697	8.45816	9.20187	6.83534	4.80829	5.68053	11.2943	8.07008	12.3212	9.88572	9.65109	10.5269	4.78051	9.30832	9.3546	8.76484	7.53963	6.25157	6.0071	9.53968	5.74448	9.83758	7.41594	10.8893	11.0988	6.89926	10.6663	7.92637	6.8596	6.13251	6.93465	16.1054	11.3582	11.1951	11.0851	8.71955	6.98648	10.0851	11.2596	9.40169	10.6517
MIMAT0019065	NA	NA	NA	NA	NA	NA	NA	NA	NA	NA	NA	NA	NA	NA	NA	NA	0.2798	NA	NA	NA	0.421694	NA	NA	NA	NA	NA	0.2518	NA	NA	NA	NA	NA	NA	NA	NA	NA	NA	NA	NA	NA	NA	NA	0.2559	NA	NA	NA	NA	NA	NA
MIMAT0019983	NA	NA	NA	NA	NA	NA	NA	NA	NA	NA	NA	NA	NA	NA	NA	NA	NA	NA	NA	0.1846	NA	NA	NA	NA	NA	NA	NA	NA	0.2338	NA	NA	NA	NA	NA	NA	NA	NA	NA	NA	NA	NA	NA	NA	NA	NA	NA	NA	NA	NA
MIMAT0004918	NA	NA	NA	NA	NA	NA	NA	NA	NA	NA	NA	NA	NA	NA	NA	0.4869	NA	NA	NA	NA	NA	NA	NA	1.05011	NA	NA	NA	NA	NA	NA	NA	NA	NA	NA	NA	NA	NA	NA	NA	NA	NA	NA	0.2559	NA	NA	NA	NA	NA	NA
MIMAT0018105	0.151	NA	NA	NA	NA	NA	NA	0.3072	NA	NA	NA	NA	NA	NA	NA	NA	NA	NA	NA	0.3482	NA	NA	0.3091	NA	NA	NA	NA	0.1897	NA	NA	NA	NA	NA	NA	NA	NA	NA	NA	NA	NA	NA	NA	0.2559	NA	NA	NA	NA	NA	0.4422
MIMAT0019067	NA	NA	NA	NA	NA	NA	NA	NA	NA	NA	NA	NA	NA	NA	NA	NA	NA	NA	NA	NA	NA	NA	NA	NA	NA	NA	NA	NA	NA	NA	NA	NA	NA	NA	NA	NA	NA	NA	NA	NA	NA	NA	NA	NA	NA	NA	NA	NA	NA
MIMAT0009451	3.37569	3.60925	4.41979	4.21211	3.38566	3.51175	4.0466	2.97851	4.58254	3.02349	4.76962	3.03333	3.04418	3.97435	3.03951	3.46407	3.83477	2.93642	3.37928	3.50743	3.88278	3.21043	3.52512	4.31584	4.06483	3.65167	2.68597	4.79213	3.46328	2.93851	3.37387	3.28262	3.3138	2.8582	2.86655	1.92424	3.87063	2.78207	3.71818	6.01496	1.9444	3.86256	3.09895	3.80265	3.56647	3.19527	2.82182	2.69273	3.64114
MIMAT0004916	0.151	NA	NA	NA	NA	NA	NA	NA	NA	NA	NA	NA	NA	NA	NA	NA	NA	NA	NA	NA	NA	NA	NA	0.4403	NA	0.3665	NA	NA	NA	NA	NA	NA	NA	NA	NA	NA	NA	NA	NA	NA	NA	NA	NA	0.1808	NA	NA	0.1622	NA	NA
MIMAT0015080	NA	NA	NA	NA	NA	NA	NA	NA	NA	NA	NA	0.1184	NA	NA	NA	NA	0.51405	NA	NA	NA	NA	0.277	NA	NA	NA	0.1948	NA	NA	NA	NA	NA	NA	NA	NA	NA	NA	NA	NA	NA	NA	0.2859	NA	NA	NA	NA	NA	NA	NA	NA
MIMAT0019069	NA	NA	NA	NA	NA	NA	NA	NA	NA	NA	NA	NA	NA	NA	NA	NA	NA	NA	NA	NA	NA	NA	NA	NA	NA	NA	NA	NA	NA	NA	NA	NA	NA	NA	NA	NA	NA	NA	NA	NA	NA	NA	NA	NA	NA	NA	NA	NA	NA
MIMAT0007399	0.151	0.3816	NA	0.3144	NA	NA	0.2782	NA	0.4042	NA	NA	0.1184	NA	NA	NA	NA	NA	0.177	0.347879	NA	NA	NA	NA	NA	NA	0.1948	NA	0.1897	NA	NA	0.2572	NA	NA	0.265	NA	NA	0.5557	NA	NA	0.275105	NA	0.1868	0.2559	NA	0.291137	0.2356	NA	NA	NA
MIMAT0019985	NA	NA	NA	NA	NA	NA	NA	NA	NA	NA	NA	NA	NA	NA	NA	NA	NA	NA	NA	0.1846	0.2262	NA	NA	NA	0.2278	0.5198	NA	0.1897	NA	NA	NA	NA	0.3201	NA	NA	NA	NA	NA	NA	0.275105	NA	NA	0.2559	NA	0.1529	0.438072	NA	0.3337	NA
MIMAT0019984	NA	NA	NA	NA	NA	NA	NA	NA	NA	NA	NA	NA	NA	NA	NA	NA	NA	NA	NA	NA	NA	NA	NA	NA	NA	NA	NA	NA	NA	NA	NA	NA	NA	NA	NA	NA	NA	NA	NA	NA	0.2859	NA	NA	NA	NA	NA	NA	NA	NA
MIMAT0018445	NA	NA	NA	NA	NA	NA	NA	NA	NA	NA	NA	NA	NA	NA	NA	NA	NA	NA	0.1844	NA	NA	NA	NA	NA	NA	NA	NA	NA	NA	NA	NA	NA	NA	NA	NA	NA	NA	NA	NA	NA	NA	NA	NA	NA	NA	NA	NA	NA	NA
MIMAT0018444	NA	NA	NA	0.3144	NA	NA	NA	NA	NA	NA	NA	NA	NA	NA	NA	NA	NA	NA	NA	0.1846	NA	NA	NA	NA	NA	NA	NA	NA	NA	NA	NA	NA	NA	NA	NA	NA	0.5557	NA	NA	NA	NA	NA	NA	NA	NA	NA	NA	NA	NA
MIMAT0018115	0.995036	0.683097	1.48231	0.572394	0.407	0.973333	0.511328	NA	1.84273	1.03472	0.2583	0.227816	0.73034	0.690059	0.574933	NA	3.54854	0.177	2.59545	0.628547	NA	0.509286	0.3091	1.05009	0.2278	0.658337	0.251825	1.69982	1.15801	0.63736	0.573181	0.2667	1.16483	1.26991	NA	0.3902	0.955881	0.89878	0.634809	2.28901	NA	1.16605	0.2559	0.341444	0.740596	0.2356	NA	0.832524	0.4422
MIMAT0018113	0.151	NA	NA	NA	NA	NA	NA	NA	NA	NA	NA	NA	NA	NA	NA	NA	NA	NA	NA	NA	0.4217	NA	NA	NA	NA	NA	NA	NA	NA	NA	NA	NA	NA	NA	NA	NA	NA	NA	NA	NA	NA	0.5005	NA	NA	NA	NA	0.1622	NA	NA
MIMAT0018112	0.412528	0.3816	0.2919	0.981186	0.724084	0.658118	0.2782	0.560331	1.19751	0.2747	0.477301	0.329594	NA	1.15486	0.1666	1.3817	0.715481	NA	NA	0.495156	0.2262	0.277	0.779725	0.777176	1.01881	0.3665	NA	0.76782	NA	0.3536	0.832308	0.686302	0.803435	0.4888	1.20299	NA	NA	0.758369	NA	0.705197	NA	0.500449	0.978385	0.341444	0.533379	NA	0.1622	0.3337	NA
MIMAT0018111	NA	NA	NA	NA	NA	NA	NA	NA	NA	NA	NA	NA	NA	NA	NA	NA	NA	NA	NA	NA	NA	NA	NA	NA	NA	NA	NA	NA	NA	NA	NA	NA	NA	NA	NA	NA	NA	NA	NA	0.609079	NA	NA	NA	NA	NA	NA	NA	0.3337	NA
MIMAT0018110	2.07046	1.14485	0.923613	1.149	1.71432	0.973405	0.5113	0.560331	1.70651	1.42116	0.2583	1.24424	2.30855	0.941075	0.794491	0.850288	0.715481	0.60596	1.39825	0.863085	0.747663	0.5093	1.65551	1.94677	1.13575	2.63357	0.251825	1.26639	1.15814	0.1876	0.75102	0.491705	1.3165	0.265	1.06011	NA	1.74392	0.898713	0.1867	2.05369	0.908079	2.01467	2.84989	1.13874	0.740693	1.56132	0.964907	1.94971	0.780183
MIMAT0005866	NA	NA	NA	NA	NA	NA	NA	NA	NA	NA	NA	NA	NA	NA	NA	NA	NA	NA	NA	NA	NA	NA	NA	NA	NA	NA	NA	NA	NA	NA	NA	NA	NA	NA	NA	NA	NA	NA	NA	NA	NA	NA	NA	NA	NA	NA	NA	NA	NA
MIMAT0018119	0.733006	1.04255	1.08483	2.21811	NA	0.82439	0.5113	2.18892	2.37963	0.505368	2.4098	0.513713	NA	1.34102	0.3159	1.14032	NA	1.95265	0.627863	0.348237	0.5939	0.709319	2.5307	0.777176	0.5975	NA	0.1314	1.56939	0.2338	0.1876	0.909327	0.2667	NA	NA	0.2833	0.3902	1.93332	0.758365	1.16582	0.395198	0.728927	0.634904	0.661904	0.48603	0.834189	0.615594	0.1622	NA	0.4422
MIMAT0019888	NA	NA	NA	NA	NA	NA	NA	NA	NA	0.505368	NA	NA	NA	NA	NA	NA	0.51405	NA	NA	NA	NA	NA	0.3091	NA	NA	NA	NA	NA	0.2338	NA	0.2572	NA	NA	NA	NA	NA	NA	NA	0.1867	NA	NA	NA	NA	NA	NA	NA	NA	NA	NA
MIMAT0019889	NA	NA	NA	0.5725	NA	NA	NA	0.3072	NA	NA	NA	NA	0.4109	NA	NA	0.4869	NA	NA	NA	NA	NA	NA	NA	NA	NA	NA	NA	NA	NA	NA	0.1343	NA	NA	NA	NA	NA	NA	NA	NA	NA	NA	0.500449	NA	0.1808	NA	NA	NA	NA	NA
MIMAT0000104	5.97514	6.51869	6.8301	6.12252	6.63556	5.3873	5.43705	4.70897	7.09269	6.03101	6.1578	5.68113	5.88237	6.975	5.54406	5.63145	5.77952	6.17752	5.85744	6.37067	6.03366	6.19775	5.83657	7.25439	5.8905	6.21271	6.13399	7.48674	6.60623	6.18312	5.82312	5.64203	6.06789	5.51619	5.96373	5.35995	6.46605	6.22875	6.10832	9.29411	6.42299	6.69431	7.53102	6.21304	4.97857	5.89566	7.03057	5.42295	7.74644
MIMAT0019882	0.151	NA	NA	NA	NA	NA	NA	NA	NA	NA	NA	NA	NA	NA	NA	0.4869	NA	NA	NA	NA	NA	NA	NA	NA	0.2278	NA	NA	NA	NA	NA	NA	NA	NA	NA	NA	NA	NA	NA	0.1867	0.1441	0.2859	NA	NA	NA	NA	NA	NA	NA	NA
MIMAT0019883	0.151	NA	NA	NA	0.7241	NA	0.2782	NA	NA	NA	NA	NA	NA	NA	NA	NA	NA	NA	NA	NA	NA	NA	NA	NA	NA	0.1948	0.1314	0.1897	NA	NA	NA	NA	NA	NA	NA	NA	NA	NA	NA	NA	NA	NA	NA	NA	NA	NA	NA	NA	NA
MIMAT0019880	1.68128	2.21212	3.03117	3.96452	3.14111	2.38942	1.99181	2.18885	3.5844	2.37713	2.24056	2.35242	3.85888	2.56219	2.22414	3.04008	3.08585	1.90319	2.80691	3.36182	3.72502	2.55316	3.07151	4.41572	2.65586	4.02927	2.1789	3.12606	1.36935	0.3536	2.14239	2.01642	2.31471	2.07942	1.56222	1.80107	3.56175	1.3539	2.70659	3.77741	2.69562	3.95543	3.41986	3.03769	3.21335	2.88471	2.1544	2.85726	3.36801
MIMAT0019881	NA	NA	NA	NA	NA	NA	NA	NA	NA	NA	NA	NA	NA	NA	NA	NA	NA	NA	NA	NA	NA	NA	NA	NA	NA	NA	NA	NA	NA	NA	NA	NA	NA	NA	NA	NA	NA	NA	NA	NA	NA	NA	NA	NA	NA	NA	NA	NA	NA
MIMAT0019886	NA	0.2034	NA	NA	NA	NA	NA	NA	NA	NA	NA	NA	NA	NA	NA	NA	NA	NA	NA	NA	NA	NA	NA	0.4403	NA	0.519831	0.1314	NA	0.2338	0.1876	NA	NA	NA	NA	NA	NA	NA	0.2301	NA	NA	NA	0.1868	NA	0.1808	NA	NA	NA	NA	0.4422
MIMAT0019887	NA	NA	NA	NA	NA	NA	NA	NA	NA	NA	NA	NA	NA	NA	NA	NA	NA	NA	NA	NA	NA	NA	NA	0.4403	NA	NA	NA	NA	NA	NA	NA	NA	NA	0.265	NA	NA	NA	NA	NA	NA	NA	NA	NA	NA	NA	NA	0.1622	NA	NA
MIMAT0019884	NA	NA	0.2919	NA	0.407	NA	NA	NA	NA	NA	NA	NA	NA	NA	NA	NA	NA	NA	NA	NA	NA	0.277	NA	NA	NA	NA	NA	NA	NA	NA	NA	NA	0.5819	NA	NA	NA	NA	NA	NA	NA	NA	NA	NA	NA	NA	NA	NA	NA	NA
MIMAT0019885	NA	NA	NA	NA	NA	NA	NA	NA	0.4042	0.2747	NA	NA	NA	NA	NA	NA	NA	0.177	0.1844	0.1846	0.2262	NA	NA	NA	NA	0.658419	NA	NA	NA	NA	NA	NA	NA	NA	NA	NA	NA	NA	NA	NA	0.2859	NA	0.2559	NA	NA	NA	0.440396	NA	NA
MIMAT0000721	2.43672	3.31221	1.48219	2.42852	0.407	1.45116	2.88365	2.52257	3.41973	3.52193	3.01064	2.02862	1.5738	1.34093	3.12289	2.20565	3.49473	3.18436	2.88886	2.04926	4.08393	2.44511	2.94294	2.96001	1.4385	2.59953	1.91273	1.87605	3.34339	3.38456	3.78469	2.82611	3.57661	2.33139	1.3329	3.7797	2.3866	1.2529	1.80215	2.49129	1.3414	2.61217	4.41784	2.69496	3.37757	2.70018	2.72126	2.95733	3.15216
MIMAT0000720	2.31396	3.79379	0.923613	2.55348	0.7241	0.9735	2.79805	2.18891	2.08192	3.54803	3.48506	2.39993	2.30853	0.941	3.82984	1.9298	3.74553	3.2452	2.88886	1.54139	4.70737	1.53863	2.64524	3.0247	1.0188	2.20635	2.8666	1.3482	2.69035	2.91215	4.06255	3.2212	3.12124	2.77561	0.5201	2.50048	2.51074	1.14423	1.55317	1.68086	1.67416	2.93258	4.02943	3.29488	2.67077	1.72508	1.99116	3.75407	4.58208
MIMAT0000723	NA	NA	NA	NA	NA	NA	NA	NA	NA	NA	NA	NA	NA	NA	NA	NA	NA	NA	NA	NA	NA	NA	NA	NA	NA	NA	NA	NA	0.434942	NA	NA	NA	NA	NA	NA	NA	NA	NA	0.757809	NA	NA	NA	0.2559	0.341444	NA	NA	NA	NA	NA
MIMAT0000722	1.82298	3.3976	1.69697	1.14906	0.407	0.470249	1.99181	1.94398	2.08194	3.13104	2.35558	1.2954	1.21292	0.3859	1.15322	1.58839	3.65036	1.12064	2.42271	0.628466	3.1109	0.884942	1.65545	2.66753	NA	0.519831	1.10052	1.34829	2.05908	2.61791	2.67046	3.01912	2.63623	1.14398	1.06004	2.50052	1.74392	0.898713	1.74387	2.19283	1.21088	3.12774	2.8499	2.2848	2.26367	0.773589	2.36902	2.57167	3.41725
MIMAT0000725	NA	NA	NA	NA	NA	NA	NA	NA	NA	NA	NA	NA	NA	NA	NA	NA	NA	NA	NA	NA	NA	NA	NA	NA	NA	NA	NA	NA	NA	NA	NA	NA	NA	NA	NA	NA	NA	NA	NA	NA	NA	NA	NA	NA	NA	NA	NA	NA	NA
MIMAT0000724	0.151	0.3816	NA	NA	NA	0.2542	NA	NA	NA	NA	NA	0.1184	NA	NA	0.1666	NA	NA	NA	0.347879	0.4951	NA	NA	0.3091	0.4403	NA	NA	NA	NA	0.910505	NA	0.370407	0.686302	0.3201	NA	0.2833	NA	NA	NA	4.9211	NA	0.524406	0.871335	NA	0.48603	0.2912	NA	0.1622	0.6046	NA
MIMAT0000727	5.29209	4.87344	4.81399	4.73177	4.84316	4.5692	4.67001	5.03556	5.96444	4.23481	5.32979	4.51747	5.0992	5.27482	5.8921	4.57781	5.08566	6.18529	5.87092	4.89706	5.4854	5.77538	5.84257	5.39385	5.02107	5.18124	5.05439	5.21424	5.01438	5.92401	6.21104	5.19918	6.11517	4.63194	5.0776	4.46731	5.3883	6.01786	4.53049	6.60653	5.10043	5.69287	6.76929	5.28274	5.2985	4.95318	5.74125	4.86337	5.10237
MIMAT0000726	NA	NA	NA	NA	NA	NA	NA	0.3072	NA	NA	0.2583	NA	NA	NA	NA	NA	NA	0.3345	NA	0.1846	NA	NA	NA	NA	NA	NA	NA	NA	0.2338	NA	NA	NA	NA	NA	NA	NA	NA	NA	1.25209	NA	NA	NA	0.2559	NA	NA	NA	NA	NA	NA
MIMAT0000729	0.287682	0.932355	NA	0.981266	NA	NA	0.888046	NA	0.978254	1.63106	0.835337	0.677044	0.73034	NA	0.794416	0.8503	1.43942	0.60597	0.749819	0.495156	2.13595	NA	0.3091	1.05009	0.2278	1.45165	0.1314	NA	1.26763	0.353589	0.832322	0.6863	0.581914	0.488795	0.2833	0.94989	0.955881	NA	0.500264	0.705243	0.2859	0.500505	1.11392	0.61739	0.533326	0.2356	0.440493	NA	2.67344
MIMAT0000728	7.79965	10.4114	15.4157	8.6426	16.694	11.739	7.83647	9.38534	7.22643	11.5588	10.4432	6.82235	8.08833	11.902	9.48505	10.1248	7.88643	6.26581	7.38155	9.24409	16.4874	8.84736	9.4144	13.0453	10.3033	7.41094	10.8874	9.55675	11.4649	8.17303	6.1046	8.05301	11.7755	9.25162	12.97	7.76067	8.30954	5.69577	11.3717	8.49564	7.11949	8.41495	14.4137	7.90639	7.63452	8.86776	12.6137	9.3177	15.3274
MIMAT0019082	NA	NA	NA	0.3144	NA	NA	NA	NA	0.4042	NA	NA	NA	NA	NA	NA	0.4869	NA	NA	NA	NA	NA	NA	NA	NA	NA	NA	NA	NA	NA	NA	NA	NA	NA	NA	NA	NA	NA	NA	0.1867	NA	NA	NA	NA	NA	NA	NA	NA	NA	NA
MIMAT0019080	NA	NA	NA	NA	NA	NA	NA	NA	NA	NA	NA	0.1184	NA	NA	NA	NA	NA	NA	NA	NA	NA	NA	NA	NA	NA	NA	NA	NA	NA	NA	NA	NA	NA	NA	NA	NA	NA	NA	NA	NA	NA	NA	NA	NA	NA	NA	NA	NA	NA
MIMAT0019081	NA	NA	NA	NA	NA	NA	NA	NA	NA	NA	NA	NA	NA	NA	NA	NA	NA	NA	NA	NA	NA	NA	NA	NA	NA	NA	NA	NA	NA	NA	NA	NA	NA	NA	NA	NA	NA	NA	NA	NA	NA	NA	NA	NA	NA	NA	NA	NA	NA
MIMAT0002839	NA	NA	NA	NA	NA	NA	NA	NA	NA	NA	NA	NA	NA	NA	NA	NA	NA	NA	NA	0.1846	NA	NA	NA	NA	NA	NA	NA	NA	NA	NA	NA	NA	NA	0.265	NA	NA	0.5557	NA	0.1867	NA	NA	NA	NA	0.3415	NA	NA	NA	NA	NA
MIMAT0002838	NA	NA	0.2919	NA	NA	NA	NA	0.3072	NA	0.5054	0.4774	NA	NA	NA	NA	NA	0.892241	0.724614	NA	0.967407	NA	NA	NA	NA	NA	NA	NA	0.6436	0.768682	NA	NA	NA	NA	NA	NA	0.3902	NA	NA	0.634904	NA	NA	0.1868	0.2559	0.737883	NA	0.2356	NA	NA	NA
MIMAT0002837	NA	NA	NA	NA	NA	NA	NA	NA	NA	NA	0.2583	NA	NA	NA	NA	NA	NA	0.6059	NA	NA	NA	NA	NA	NA	NA	NA	NA	NA	0.435	NA	NA	NA	NA	NA	NA	NA	NA	NA	0.1867	NA	NA	0.1868	NA	NA	NA	NA	NA	NA	NA
MIMAT0002836	NA	NA	NA	NA	NA	0.2542	NA	NA	NA	NA	NA	NA	NA	NA	NA	NA	NA	0.177	NA	0.1846	NA	NA	NA	NA	NA	NA	NA	NA	NA	NA	NA	NA	NA	NA	NA	NA	NA	NA	NA	NA	NA	NA	NA	NA	NA	NA	NA	NA	NA
MIMAT0002835	0.151	NA	1.36154	NA	0.7241	NA	NA	0.5603	NA	0.2747	0.2583	NA	NA	NA	NA	NA	1.65082	0.724614	NA	3.06516	0.5939	0.509286	1.1339	0.4403	NA	NA	0.1314	1.42576	3.26633	0.1876	0.1343	0.2667	NA	NA	0.723366	NA	0.5557	NA	1.4836	NA	0.2859	0.871297	0.4731	3.29491	0.740615	0.2356	0.3081	NA	NA
MIMAT0002834	NA	NA	NA	0.3144	NA	NA	NA	0.3072	0.4042	0.7042	NA	0.1184	0.4109	NA	NA	0.8503	1.0497	1.4992	0.1844	0.863	0.4217	0.277	0.7797	0.7772	NA	0.1948	NA	0.643588	0.435	NA	0.2572	0.2667	NA	0.6825	0.2833	NA	NA	NA	0.3521	NA	NA	0.5005	0.473175	2.1173	0.1529	0.2356	NA	NA	NA
MIMAT0002833	NA	NA	0.2919	NA	NA	NA	NA	NA	NA	0.5054	0.4774	NA	NA	NA	NA	NA	0.2798	0.4766	0.3478	0.967403	0.2262	NA	NA	0.4403	NA	NA	NA	0.1897	0.910564	NA	NA	NA	NA	NA	NA	NA	NA	NA	0.976247	NA	NA	NA	0.2559	0.3415	NA	NA	0.1622	NA	NA
MIMAT0002832	NA	NA	NA	NA	NA	0.2542	NA	NA	0.4042	NA	NA	NA	NA	NA	NA	NA	NA	NA	0.1844	NA	0.2262	NA	NA	NA	NA	NA	NA	NA	0.2338	NA	NA	NA	NA	0.265	NA	NA	NA	NA	0.3521	NA	NA	0.1868	NA	0.1808	NA	NA	NA	NA	NA
MIMAT0002830	0.151	NA	NA	0.3144	NA	NA	0.2782	NA	0.4042	NA	NA	NA	NA	NA	0.1666	NA	NA	0.936125	NA	NA	0.2262	NA	NA	NA	NA	NA	NA	NA	NA	0.1876	NA	NA	NA	0.265	NA	NA	NA	NA	0.1867	NA	0.2859	NA	0.2559	0.4861	NA	NA	NA	NA	NA
MIMAT0027681	NA	NA	NA	NA	NA	NA	NA	NA	NA	NA	NA	NA	NA	NA	NA	NA	NA	NA	NA	NA	NA	NA	NA	NA	NA	NA	NA	NA	NA	NA	NA	NA	NA	NA	NA	NA	NA	NA	NA	NA	NA	NA	NA	NA	NA	NA	NA	NA	NA
MIMAT0027680	NA	NA	0.2919	NA	NA	NA	NA	NA	NA	NA	NA	NA	NA	NA	NA	NA	NA	NA	NA	NA	NA	NA	NA	NA	NA	NA	NA	NA	NA	NA	NA	NA	NA	NA	NA	NA	NA	NA	NA	NA	NA	NA	NA	NA	NA	NA	NA	NA	0.4422
MIMAT0027683	NA	NA	NA	NA	NA	NA	NA	0.3072	NA	NA	0.2583	NA	NA	NA	NA	NA	0.2798	NA	NA	NA	NA	NA	NA	NA	NA	0.784854	NA	NA	0.2338	NA	NA	NA	NA	NA	NA	NA	NA	NA	NA	NA	NA	NA	NA	NA	NA	NA	NA	NA	NA
MIMAT0027682	0.5275	NA	0.534563	0.791175	0.407	0.2542	0.712	NA	1.3878	0.704188	0.2583	0.1184	0.73034	0.69	0.1666	0.4869	NA	0.334638	NA	NA	0.2262	NA	0.3091	NA	NA	2.52904	NA	0.882181	0.6115	NA	NA	0.2667	NA	0.265	NA	NA	0.5557	NA	0.500264	NA	0.2859	0.635007	0.473175	0.341444	0.1529	0.2356	0.307993	0.832524	0.4422
MIMAT0027685	NA	NA	NA	NA	NA	NA	NA	NA	NA	NA	NA	NA	NA	NA	NA	NA	NA	NA	NA	NA	NA	NA	NA	NA	NA	NA	NA	NA	NA	NA	NA	NA	NA	NA	NA	NA	NA	NA	NA	NA	NA	NA	NA	NA	0.1529	NA	NA	NA	NA
MIMAT0027684	2.43668	1.89735	0.923724	1.55983	0.98388	2.09623	2.33366	1.41201	0.978243	1.52993	0.835337	1.48371	2.10262	1.34106	1.56487	0.4869	1.04969	0.60597	2.26803	0.863129	1.5197	NA	0.779725	0.4403	0.752066	2.33597	2.37731	0.767872	1.7169	0.76073	1.18165	1.14946	1.99322	1.38581	0.2833	1.16504	1.93331	0.2301	1.91215	0.705161	0.728927	3.03345	0.2559	1.22367	1.29503	0.916004	NA	2.29392	1.65621
MIMAT0027687	NA	NA	0.2919	NA	NA	NA	NA	NA	NA	NA	NA	NA	NA	0.3859	NA	NA	NA	NA	NA	NA	NA	NA	NA	NA	NA	0.3665	NA	NA	NA	NA	NA	NA	NA	NA	NA	NA	NA	NA	NA	NA	0.2859	NA	NA	NA	NA	NA	NA	NA	NA
MIMAT0027686	NA	NA	NA	NA	NA	NA	NA	NA	NA	NA	NA	NA	NA	NA	NA	NA	NA	NA	NA	NA	NA	NA	NA	NA	NA	NA	NA	NA	NA	NA	NA	NA	NA	NA	NA	NA	NA	NA	NA	NA	NA	NA	NA	NA	NA	NA	NA	NA	NA
MIMAT0027689	0.2877	NA	0.2919	NA	NA	NA	0.2782	NA	NA	0.2747	0.2583	NA	NA	NA	0.1666	NA	0.2798	NA	NA	NA	NA	NA	NA	NA	NA	NA	NA	0.1897	0.2338	NA	NA	NA	NA	NA	NA	NA	NA	NA	NA	0.1441	NA	NA	NA	0.1808	NA	NA	NA	0.6046	0.4422
MIMAT0027688	0.151	NA	0.2919	NA	NA	0.2542	NA	0.3072	0.4042	0.2747	NA	NA	0.4109	NA	NA	NA	0.2798	NA	NA	NA	0.2262	NA	0.3091	0.4403	0.2278	0.3665	0.1314	0.507495	0.434942	NA	NA	NA	0.3201	NA	NA	NA	NA	NA	NA	NA	NA	0.1868	0.2559	NA	0.1529	0.2356	0.307993	0.6046	0.4422
MIMAT0000617	12.8984	12.5031	13.0709	12.2527	14.5005	13.6925	12.8959	13.5285	13.2044	13.1107	11.2658	12.5153	13.3028	14.1818	12.0253	13.0668	12.7104	13.0028	12.5977	12.8019	14.4414	12.8307	12.7816	14.1944	13.8214	14.0702	12.5878	13.6358	14.1808	11.4828	13.1335	12.682	14.0293	12.5112	13.3874	13.2619	12.2583	13.9454	13.7274	11.5657	15.0117	12.7721	12.6797	12.7652	12.9257	14.4598	13.0947	13.6109	14.67
MIMAT0027447	NA	NA	NA	NA	NA	NA	NA	NA	NA	NA	NA	NA	NA	NA	NA	0.4869	NA	NA	NA	0.1846	NA	NA	NA	NA	NA	0.1948	NA	NA	0.2338	NA	NA	NA	NA	NA	NA	NA	NA	NA	NA	NA	NA	NA	NA	NA	NA	NA	NA	NA	NA
MIMAT0027446	0.527492	NA	NA	NA	NA	NA	NA	NA	NA	NA	0.2583	NA	NA	NA	NA	NA	NA	NA	NA	NA	NA	NA	0.3091	NA	NA	NA	NA	0.1897	1.03958	NA	0.1343	NA	NA	NA	NA	NA	NA	NA	NA	NA	NA	NA	NA	NA	0.2912	NA	NA	NA	NA
MIMAT0027445	0.527441	NA	NA	NA	NA	NA	NA	NA	NA	NA	NA	NA	NA	0.3859	NA	NA	NA	0.334638	NA	NA	NA	0.709307	NA	NA	NA	0.658419	0.1314	NA	0.2338	NA	NA	NA	0.3201	NA	NA	NA	NA	0.2301	0.3521	NA	NA	0.1868	NA	NA	0.1529	NA	NA	NA	NA
MIMAT0027444	0.2877	NA	NA	NA	NA	NA	NA	NA	NA	NA	NA	NA	NA	NA	NA	NA	NA	NA	NA	NA	NA	NA	NA	NA	NA	0.1948	NA	NA	NA	NA	NA	NA	NA	NA	NA	NA	NA	NA	NA	NA	NA	NA	NA	NA	NA	NA	NA	NA	NA
MIMAT0027443	0.151	NA	NA	NA	NA	0.2542	NA	NA	NA	NA	NA	NA	NA	NA	NA	NA	NA	NA	NA	NA	NA	NA	NA	NA	NA	NA	NA	NA	NA	NA	NA	NA	NA	NA	NA	NA	NA	NA	NA	NA	NA	NA	NA	NA	NA	NA	NA	NA	NA
MIMAT0027442	NA	NA	NA	NA	NA	NA	NA	NA	NA	NA	NA	NA	NA	NA	NA	NA	NA	NA	NA	NA	NA	NA	NA	NA	NA	0.1948	NA	NA	NA	NA	NA	NA	NA	NA	NA	NA	NA	NA	NA	NA	NA	NA	NA	NA	NA	NA	NA	NA	NA
MIMAT0027441	NA	NA	NA	NA	NA	NA	NA	NA	NA	NA	NA	NA	0.4109	NA	NA	NA	NA	NA	0.1844	NA	NA	NA	NA	NA	NA	NA	NA	NA	NA	NA	NA	NA	NA	NA	NA	NA	NA	NA	NA	NA	NA	NA	NA	NA	NA	NA	NA	NA	NA
MIMAT0027449	0.151	0.2034	NA	0.5725	NA	NA	NA	NA	NA	NA	NA	NA	NA	NA	0.3159	NA	NA	NA	0.347879	NA	0.2262	NA	0.3091	NA	NA	NA	NA	NA	NA	NA	NA	NA	NA	NA	NA	NA	NA	0.2301	NA	NA	NA	0.1868	NA	NA	0.1529	NA	NA	NA	NA
MIMAT0027448	NA	NA	NA	NA	NA	NA	NA	NA	NA	NA	NA	NA	NA	NA	NA	NA	NA	NA	NA	NA	NA	NA	NA	NA	NA	NA	NA	NA	NA	NA	NA	NA	NA	NA	NA	NA	NA	0.2301	NA	NA	NA	NA	NA	NA	NA	NA	NA	NA	NA
MIMAT0027669	NA	NA	NA	NA	NA	NA	NA	NA	NA	NA	NA	NA	NA	0.3859	NA	NA	NA	NA	NA	NA	0.2262	NA	NA	NA	NA	0.366399	0.1314	NA	NA	NA	NA	NA	NA	NA	NA	NA	NA	NA	NA	NA	NA	NA	0.2559	NA	NA	NA	NA	NA	NA
MIMAT0027668	NA	NA	NA	NA	NA	0.2542	NA	NA	NA	0.505368	NA	0.1184	NA	NA	0.3159	NA	NA	NA	NA	0.1846	0.2262	0.277	0.3091	NA	NA	NA	0.1314	0.1897	0.2338	NA	NA	NA	NA	NA	NA	NA	NA	NA	NA	0.609079	NA	NA	NA	NA	NA	0.615531	NA	NA	NA
MIMAT0027667	0.151	NA	NA	NA	NA	NA	NA	NA	NA	NA	0.2583	NA	NA	NA	NA	NA	NA	NA	NA	NA	NA	0.277	NA	NA	NA	NA	NA	NA	NA	NA	NA	NA	NA	NA	NA	NA	NA	NA	NA	NA	NA	NA	NA	NA	NA	NA	NA	NA	NA
MIMAT0027666	NA	NA	NA	NA	NA	NA	NA	NA	NA	NA	NA	NA	NA	NA	NA	NA	NA	NA	NA	NA	NA	NA	NA	NA	NA	0.1948	NA	NA	NA	NA	NA	NA	NA	NA	NA	NA	NA	NA	NA	NA	NA	NA	NA	NA	NA	NA	NA	NA	NA
MIMAT0027665	NA	NA	NA	NA	NA	0.2542	NA	NA	NA	NA	0.2583	NA	NA	NA	NA	NA	0.2798	NA	NA	NA	0.2262	NA	NA	NA	NA	NA	NA	NA	NA	NA	NA	NA	NA	NA	NA	NA	NA	NA	NA	0.1441	0.2859	NA	NA	0.1808	0.1529	NA	NA	NA	NA
MIMAT0027664	NA	0.2034	NA	NA	NA	NA	NA	NA	NA	NA	NA	NA	NA	0.3859	NA	NA	0.2798	0.177	NA	NA	0.2262	0.277	0.3091	NA	0.2278	NA	NA	NA	NA	0.3536	0.1343	NA	NA	0.488795	NA	NA	NA	NA	NA	NA	NA	NA	0.2559	NA	NA	NA	0.1622	NA	NA
MIMAT0030021	2.03205	1.77498	1.8839	1.43541	1.56344	1.80947	1.43373	1.41203	1.38783	1.52993	1.46725	1.01904	0.99168	1.50583	1.1532	1.38167	1.19165	1.2842	0.862293	1.15594	1.4317	1.04151	2.03774	2.58411	1.34447	2.16042	0.466157	1.76101	3.31818	1.07793	0.982364	0.491705	0.803435	1.49304	1.56224	1.80105	1.26882	2.85285	0.976267	1.30504	1.21094	1.25237	1.73496	1.0483	1.42076	1.37648	1.47783	1.20248	1.28368
MIMAT0030020	0.733019	0.381635	1.59359	1.78038	1.20398	1.10842	1.43372	0.3072	0.719586	1.17536	1.82752	NA	0.73034	3.72957	0.3159	0.4869	1.32085	0.724678	0.749851	0.750512	0.421694	0.277	1.76098	1.2795	1.13577	1.10881	1.28113	2.53075	1.71691	0.502445	1.11826	0.491705	0.5819	1.14394	1.66453	0.949959	1.26884	0.758365	1.41046	0.70509	0.729019	0.976355	0.97849	0.48598	0.740596	1.56126	1.13103	1.20244	1.65624
MIMAT0027661	NA	NA	NA	NA	0.407	NA	NA	NA	0.4042	NA	NA	NA	NA	NA	NA	NA	NA	NA	NA	NA	NA	NA	NA	NA	NA	0.1948	NA	0.1897	NA	NA	NA	NA	NA	NA	NA	NA	NA	NA	NA	NA	NA	NA	NA	NA	NA	NA	NA	NA	NA
MIMAT0027660	NA	NA	NA	NA	NA	NA	NA	NA	NA	NA	NA	NA	NA	NA	NA	NA	NA	NA	NA	NA	NA	NA	NA	NA	NA	NA	NA	NA	NA	NA	NA	NA	NA	NA	NA	NA	NA	NA	NA	NA	NA	NA	NA	NA	NA	NA	NA	NA	NA
MIMAT0022984	NA	NA	NA	NA	NA	NA	NA	NA	NA	NA	NA	NA	NA	NA	NA	NA	NA	NA	NA	NA	NA	NA	NA	NA	NA	NA	NA	NA	NA	NA	NA	NA	NA	NA	0.2833	NA	NA	0.2301	NA	NA	NA	NA	NA	NA	NA	NA	NA	NA	NA
MIMAT0026640	NA	NA	NA	NA	NA	NA	NA	NA	NA	NA	NA	NA	NA	NA	NA	NA	NA	NA	NA	NA	0.2262	NA	NA	NA	NA	NA	NA	NA	NA	NA	NA	NA	NA	NA	NA	NA	NA	NA	NA	NA	NA	NA	NA	NA	NA	NA	NA	NA	NA
MIMAT0026641	2.31403	1.14485	NA	0.3144	NA	0.2542	NA	NA	NA	NA	1.65852	0.1184	NA	NA	3.38202	NA	NA	NA	0.627863	NA	1.43172	NA	0.5635	NA	NA	NA	1.33668	0.1897	NA	NA	0.573217	NA	NA	1.14398	NA	NA	NA	NA	NA	NA	NA	NA	NA	0.617436	0.1529	NA	NA	NA	NA
MIMAT0009206	NA	NA	NA	NA	NA	NA	NA	NA	NA	NA	NA	NA	NA	NA	NA	NA	NA	NA	NA	NA	NA	NA	NA	NA	NA	NA	NA	NA	NA	NA	NA	NA	NA	NA	NA	NA	NA	NA	NA	NA	NA	NA	0.2559	NA	NA	NA	NA	NA	NA
MIMAT0009201	NA	NA	0.742171	NA	0.7241	0.470249	0.511328	0.5603	0.719586	0.2747	0.2583	NA	NA	1.5058	0.794416	0.4869	1.04965	0.60597	0.627894	0.348237	2.34319	0.509286	0.3091	0.777176	NA	0.658392	0.893927	0.3574	NA	0.1876	1.05188	0.2667	0.3201	1.14398	NA	NA	0.5557	NA	0.1867	NA	NA	0.3521	1.45762	0.84899	0.533326	0.438072	0.1622	0.604529	NA
MIMAT0009203	NA	NA	0.2919	NA	NA	NA	NA	NA	NA	0.5054	NA	NA	NA	NA	NA	NA	0.51405	NA	NA	NA	NA	0.277	NA	2.19187	NA	NA	0.2518	NA	NA	NA	NA	NA	2.74717	NA	NA	NA	NA	NA	NA	NA	NA	NA	1.35189	NA	NA	NA	0.1622	NA	3.36804
MIMAT0003885	2.17993	2.58403	3.76085	3.6376	3.55524	4.35496	4.04658	3.71179	4.46072	2.6424	3.20727	1.76366	1.40456	3.35036	3.38202	3.61352	3.08585	3.94053	2.14005	3.45451	4.62046	3.3367	3.36705	3.54931	5.17241	3.01526	2.42932	4.18172	4.0119	2.68171	3.31855	2.21878	3.57665	2.89778	2.86653	2.03772	3.44209	2.88691	3.10443	5.02316	4.43284	2.61221	3.72523	3.08388	4.23112	3.70727	3.76735	2.43945	3.55565
MIMAT0003884	0.825759	0.381635	0.742226	0.7913	NA	0.4703	0.5113	0.3072	1.70648	0.704216	1.12208	0.1184	NA	1.15486	0.574933	0.850288	0.715481	0.60597	0.862214	0.863004	0.886639	0.5093	0.779709	1.05011	1.83412	1.29039	0.562484	1.08703	0.768682	0.502445	0.832322	0.491705	0.995483	0.488795	0.5201	0.94989	0.5557	1.1442	0.634838	2.12496	0.908079	1.33376	1.23781	1.30389	0.533326	0.773562	1.27998	0.3337	NA
MIMAT0003887	1.86729	0.381635	1.48223	0.3144	1.85099	1.72786	1.64467	0.3072	0.978243	0.704216	0.985889	0.424588	0.99168	1.50588	0.688849	2.07432	1.74598	1.49924	0.862404	0.750587	1.12979	1.42948	1.65551	3.67555	1.01885	2.01312	0.817888	1.69989	1.46439	0.502445	1.24245	1.27581	0.995415	0.682491	0.519996	0.697018	2.82962	0.602883	1.16584	1.10812	0.2859	1.85842	2.54874	1.58645	1.00461	1.64546	1.70552	0.3337	2.6734
MIMAT0003886	4.75126	3.88534	3.73681	3.2879	4.36142	3.93173	3.88987	2.63703	3.62271	3.97104	3.91831	3.51578	3.79181	5.03955	3.72692	4.15863	4.24616	4.18788	3.57351	4.0613	3.89925	4.45673	4.08807	6.23333	4.13671	5.37965	3.5693	4.42767	3.46332	4.42986	3.85446	3.78585	4.27683	4.31868	3.10354	3.74672	4.93568	4.56369	3.76293	3.37165	4.0495	4.23503	6.02313	4.23999	3.33026	4.47806	5.11623	3.44491	4.90924
MIMAT0003881	NA	0.2034	NA	NA	NA	NA	NA	NA	NA	0.2747	NA	NA	NA	0.3859	NA	NA	NA	NA	NA	NA	NA	NA	NA	NA	NA	0.1948	0.1314	NA	0.611441	NA	0.257156	NA	0.803422	NA	NA	NA	NA	NA	NA	NA	NA	NA	NA	0.1808	NA	NA	NA	0.3337	NA
MIMAT0003880	1.63077	1.41438	2.4553	2.29167	3.77726	3.55967	2.84149	3.14258	3.23385	2.19081	2.74128	0.956891	1.72525	2.5622	1.97739	1.76917	2.97237	2.44273	1.89772	2.34885	4.39459	1.90773	2.89738	3.36168	3.12046	2.69934	1.91274	3.51113	3.98009	2.01984	1.97346	2.15446	3.74647	1.68622	2.5296	1.1651	3.61804	2.2113	1.41043	1.30505	2.42828	2.28403	3.90417	2.86329	2.22966	2.6192	2.43407	2.04374	3.90564
MIMAT0003883	2.31405	NA	NA	NA	NA	NA	NA	NA	NA	NA	NA	NA	NA	NA	NA	NA	NA	NA	NA	NA	NA	0.277	0.3091	NA	NA	NA	NA	NA	1.55358	NA	NA	0.2667	0.3201	NA	0.2833	NA	NA	NA	NA	NA	NA	NA	2.9974	NA	NA	0.2356	NA	NA	NA
MIMAT0003882	8.67664	NA	0.742171	1.149	NA	0.4703	1.54301	0.3072	1.19751	1.89787	1.36113	NA	0.4109	0.3859	0.4512	0.4869	0.51405	0.3345	0.3478	0.6284	0.886558	1.3115	0.7797	1.05009	NA	0.51974	0.466135	1.4258	7.12024	1.415	0.664869	0.4917	0.581914	NA	1.84967	NA	0.5557	0.758365	0.500264	0.395285	0.908079	0.871379	7.74584	0.737883	0.640784	1.37654	0.307993	NA	NA
MIMAT0004606	3.0881	3.09932	1.48218	2.82541	1.97572	1.23197	3.31213	2.63707	3.50434	4.81029	3.9183	2.30324	1.98747	1.5058	5.33684	2.20567	4.74929	4.01231	3.26122	3.2831	5.14131	3.03528	4.18599	4.03092	2.25186	0.901072	3.74373	1.98239	2.60944	4.50242	5.24717	3.6289	3.57662	3.66625	2.16099	4.01964	2.62504	2.66893	2.15534	1.47822	2.30583	3.0089	5.01084	4.05528	4.45361	2.77686	3.579	3.29996	5.20413
MIMAT0004607	0.412545	NA	NA	NA	0.7241	NA	0.2782	NA	NA	NA	NA	0.513782	NA	NA	0.451222	NA	1.32087	0.3345	0.6278	1.1559	0.4217	NA	NA	1.47739	NA	0.519831	0.251825	NA	0.435	NA	0.1343	0.2667	NA	0.265	NA	NA	2.51076	NA	0.1867	0.609043	0.2859	0.1868	1.11397	1.04846	0.1529	NA	0.1622	NA	0.780183
MIMAT0004604	7.5967	8.23327	5.70995	6.15741	5.51255	5.97402	7.75783	7.364	6.95661	8.51966	7.1276	6.87585	5.71146	5.33084	7.31313	6.46117	9.2154	6.28278	7.42915	6.48057	7.74644	5.55273	6.73604	8.32065	4.13672	5.42406	7.13642	5.46439	7.38157	6.64619	7.33021	7.74014	6.7155	7.82684	4.24878	6.62247	7.40287	4.59501	5.92028	4.99497	4.68717	6.93173	7.74193	7.55945	8.63656	5.49723	5.82241	7.3931	8.78709
MIMAT0004605	1.14662	0.2034	NA	NA	0.407	NA	0.711948	0.5603	NA	0.2747	NA	0.1184	NA	NA	0.984955	NA	NA	NA	0.3478	0.3482	0.2262	0.709319	NA	0.4403	NA	NA	NA	NA	0.2338	NA	0.1343	NA	0.3201	0.265	0.2833	NA	NA	NA	1.16584	NA	NA	NA	1.1139	0.1808	0.834142	2.66026	1.28	NA	1.48192
MIMAT0004602	2.86597	1.775	3.1082	3.09579	3.51469	2.80197	1.82867	0.7756	2.18815	2.19079	2.04879	1.90221	1.98749	3.66129	1.83614	2.7268	3.97883	2.66679	2.96632	2.66049	3.27171	3.27494	0.563519	4.618	2.35192	4.47614	3.02704	4.07751	2.23117	2.0198	1.9372	2.65064	3.03641	1.85657	1.93401	1.35218	3.44207	1.44833	3.87587	2.43633	4.41816	3.27918	4.40468	3.12858	1.53659	1.16456	3.45923	1.849	4.46983
MIMAT0004603	4.2883	9.27173	4.02206	4.6641	3.51465	3.21511	4.60849	2.88892	6.16631	4.83168	2.51252	5.64214	4.8418	1.78792	4.93074	1.38167	6.32525	4.58296	5.33609	7.28952	3.89923	5.2417	4.00467	4.50914	1.24386	3.70062	5.24783	0.882262	2.87471	6.61581	5.16323	5.23851	1.57891	6.02063	7.57653	4.36229	3.16807	3.01588	3.1044	3.08057	5.25747	6.51626	5.46833	4.62282	5.15195	2.06786	6.89142	5.99373	6.12634
MIMAT0004600	4.3676	4.38083	4.11833	6.21528	8.79843	6.8681	8.79092	7.36402	12.4809	7.31418	6.25731	4.86961	3.79183	3.47496	9.40963	5.55958	8.05849	7.54247	6.92963	8.53151	3.05313	7.1583	7.70633	5.40602	5.8311	4.71732	3.69141	7.21376	3.84524	7.61971	5.11934	8.06288	7.79993	4.86945	8.77997	5.92207	4.40642	3.7678	4.78308	13.864	8.8053	9.01625	7.90377	6.49521	4.56683	7.90436	8.25265	7.33144	8.22581
MIMAT0004601	5.60829	4.98798	3.31737	4.19298	2.97167	4.67094	5.7985	4.32081	4.89632	5.87476	4.33751	6.2583	4.50756	2.56224	6.87391	5.27553	5.52847	5.06015	5.59801	4.77289	5.57549	4.41438	5.3199	4.91962	3.5366	3.53053	6.1261	2.72732	3.39257	4.94113	5.9355	5.34325	5.56096	6.79573	3.39893	4.94569	4.43807	4.03451	3.84846	1.81619	3.28771	5.64585	5.82012	5.3266	7.29869	3.7073	3.72902	4.86334	5.3634
MIMAT0019231	0.2877	NA	NA	NA	NA	NA	NA	NA	NA	NA	NA	NA	0.4109	NA	0.1666	NA	NA	NA	NA	NA	NA	NA	NA	NA	NA	NA	NA	NA	NA	0.1876	NA	NA	NA	NA	NA	NA	NA	NA	NA	NA	NA	NA	NA	NA	NA	NA	NA	NA	NA
MIMAT0019230	0.2877	NA	NA	NA	NA	NA	NA	NA	NA	0.2747	NA	NA	NA	NA	NA	NA	NA	NA	NA	NA	0.2262	NA	NA	NA	NA	0.1948	NA	NA	0.2338	NA	0.2572	NA	NA	NA	NA	0.3902	NA	NA	NA	NA	0.2859	NA	0.2559	NA	NA	NA	NA	NA	NA
MIMAT0019233	NA	NA	NA	NA	NA	0.2542	NA	NA	NA	NA	NA	NA	NA	NA	NA	NA	0.514	NA	NA	NA	NA	NA	NA	NA	NA	NA	NA	NA	NA	NA	NA	NA	NA	NA	NA	NA	NA	NA	NA	NA	NA	0.3521	0.2559	NA	NA	NA	NA	NA	NA
MIMAT0019232	0.995084	NA	NA	NA	1.97573	NA	NA	NA	NA	0.2747	NA	NA	NA	NA	NA	NA	NA	NA	NA	0.1846	0.421694	1.18276	NA	NA	NA	1.0087	0.2518	NA	NA	0.1876	0.257156	NA	0.803435	0.265	1.20292	NA	NA	NA	NA	0.1441	NA	0.1868	1.23783	NA	0.1529	NA	0.777559	NA	1.28363
MIMAT0019235	NA	NA	NA	NA	NA	NA	0.2782	NA	NA	NA	NA	NA	NA	NA	NA	NA	NA	NA	NA	NA	NA	NA	NA	NA	NA	0.3665	NA	0.1897	NA	NA	NA	NA	NA	NA	0.2833	NA	NA	NA	NA	NA	NA	NA	NA	NA	NA	NA	NA	NA	NA
MIMAT0019234	NA	NA	NA	NA	NA	NA	NA	NA	NA	NA	NA	NA	NA	NA	NA	NA	NA	NA	NA	NA	NA	NA	NA	NA	NA	NA	NA	NA	NA	0.1876	NA	NA	0.3201	NA	NA	NA	NA	NA	NA	NA	NA	NA	NA	NA	NA	NA	NA	NA	NA
MIMAT0019236	NA	NA	NA	NA	NA	NA	NA	NA	NA	NA	NA	NA	NA	NA	0.1666	NA	NA	NA	NA	NA	NA	NA	NA	NA	NA	NA	NA	NA	NA	NA	NA	NA	NA	NA	NA	NA	NA	NA	NA	NA	NA	NA	NA	NA	NA	NA	NA	NA	NA
MIMAT0031120	NA	NA	NA	NA	NA	NA	NA	NA	NA	NA	NA	NA	NA	NA	NA	NA	NA	NA	NA	NA	NA	NA	NA	NA	NA	NA	NA	NA	NA	NA	NA	NA	NA	NA	NA	NA	NA	NA	NA	NA	NA	NA	NA	NA	NA	NA	NA	NA	NA
MIMAT0002851	NA	NA	NA	NA	NA	NA	NA	0.775609	NA	NA	NA	NA	NA	NA	NA	NA	NA	NA	NA	0.863154	NA	0.709307	NA	NA	NA	NA	0.362967	NA	1.03954	NA	NA	NA	NA	NA	NA	NA	NA	NA	0.500264	NA	NA	0.500505	NA	2.07196	NA	0.615594	NA	NA	NA
MIMAT0004284	0.151	NA	NA	NA	NA	NA	0.2782	NA	NA	0.505368	NA	NA	NA	0.3859	0.315938	NA	NA	NA	NA	NA	0.4217	0.277	0.3091	1.05011	0.752066	1.52589	NA	NA	1.15813	NA	0.1343	NA	1.45366	0.265	NA	NA	NA	NA	0.757782	NA	0.2859	0.634955	0.4731	NA	NA	NA	1.13103	NA	0.4422
MIMAT0002850	NA	NA	NA	NA	NA	NA	NA	NA	NA	NA	NA	NA	NA	NA	NA	NA	NA	NA	NA	NA	0.2262	NA	NA	NA	NA	NA	NA	NA	NA	NA	NA	NA	NA	NA	NA	NA	NA	NA	NA	NA	NA	NA	NA	NA	NA	NA	NA	NA	NA
MIMAT0004518	3.80954	3.80947	4.7312	5.04011	6.52249	4.87422	5.03072	4.79778	5.92661	3.06024	4.23611	3.77218	3.258	4.00225	3.65863	3.83258	5.32013	4.17749	5.19284	4.93617	5.73572	4.37074	4.34712	4.88518	5.25872	4.18646	3.47343	5.32462	3.41652	2.91212	4.17588	4.37132	4.45078	4.06422	4.05521	3.6066	4.49932	3.76779	3.50644	8.07547	5.48627	3.6407	4.86476	5.49412	3.968	4.18631	4.10331	3.3743	5.36342
MIMAT0004512	0.151	0.2034	NA	NA	NA	NA	0.2782	NA	NA	NA	NA	0.1184	0.4109	1.5058	0.4512	NA	NA	0.724564	0.1844	0.1846	0.2262	NA	0.3091	NA	NA	0.5198	0.652675	NA	0.2338	0.353589	0.47541	NA	0.3201	0.265	0.2833	0.3902	NA	0.2301	NA	0.1441	0.2859	0.1868	0.473175	0.1808	0.2912	0.6155	NA	NA	NA
MIMAT0004513	2.6291	1.64135	2.39506	2.72267	2.19697	2.09625	3.45888	2.69105	2.46653	1.7256	2.74127	2.39996	1.72524	2.70475	5.00413	0.4869	3.7223	3.43119	3.58989	2.14141	3.3698	3.03523	2.98703	2.89227	3.63913	1.00873	3.65912	2.87278	1.71693	3.72479	3.77442	2.78419	2.85013	4.21285	2.08921	2.57763	2.82961	2.54617	2.24218	4.73523	4.57231	2.57922	3.06584	2.66495	3.29785	2.18511	1.9912	1.35704	2.19731
MIMAT0004510	0.412545	0.2034	0.2919	0.3144	0.983893	0.2542	NA	0.3072	0.4042	NA	NA	NA	NA	NA	NA	NA	NA	NA	0.1844	0.1846	0.747606	NA	0.3091	NA	0.2278	NA	NA	0.35733	0.611493	0.1876	NA	NA	0.3201	0.488795	0.2833	NA	0.5557	NA	NA	NA	0.2859	0.3521	NA	0.1808	NA	NA	0.1622	NA	0.4422
MIMAT0004511	0.825694	4.6305	1.3616	1.8792	0.724084	1.45122	3.91041	1.12859	2.18819	1.8143	1.24653	2.08789	1.86232	0.690059	3.46434	0.8503	4.41488	2.21843	1.78811	4.66068	3.27169	2.60427	2.0377	2.66756	0.752066	0.658502	2.35053	0.1897	1.63759	3.51292	3.15429	2.50346	NA	3.97455	4.21546	2.14292	0.9559	1.3539	0.500368	0.795318	3.82249	2.82415	2.92556	2.47005	3.59345	0.615594	3.81692	2.04372	2.40701
MIMAT0004516	0.912868	NA	NA	0.3144	NA	NA	NA	NA	NA	NA	NA	NA	NA	NA	0.1666	NA	NA	NA	NA	NA	NA	NA	NA	NA	NA	NA	NA	NA	0.768728	NA	NA	NA	NA	NA	NA	NA	NA	NA	NA	NA	NA	NA	0.473175	NA	NA	NA	NA	NA	NA
MIMAT0004517	0.151	0.3816	1.36156	0.3144	0.983893	0.4703	0.711948	NA	0.4042	NA	0.2583	NA	0.4109	NA	NA	0.850288	1.04965	0.177	1.06383	0.495189	1.75565	0.277	NA	2.30036	1.01886	0.1948	0.466135	NA	0.2338	NA	0.1343	NA	0.5819	1.26991	0.519996	NA	1.26884	0.2301	NA	0.609079	0.728927	0.1868	0.473175	0.48603	0.1529	NA	0.561752	NA	0.780183
MIMAT0004514	2.46581	1.24037	3.66211	2.87413	1.85094	4.03706	3.00333	2.0303	1.8428	1.42113	2.11561	0.677095	1.86232	2.22643	2.06438	1.58841	2.34088	1.03126	2.3856	1.6707	2.39073	1.9869	3.18952	2.7464	1.52681	2.41628	1.67502	3.36133	2.33548	1.4882	0.909333	1.01096	2.45201	2.77563	1.84963	1.5178	3.5031	1.44839	2.10988	1.1769	2.09997	1.55347	1.11397	1.97748	2.94663	1.56125	1.70556	NA	1.48196
MIMAT0004515	3.14324	3.3976	4.34217	3.45737	4.29113	4.47234	4.91343	3.21809	3.98873	3.0602	3.7602	2.61671	3.04414	4.27782	4.37205	3.1745	3.60033	3.44857	3.47085	3.45454	3.84914	3.66028	4.16694	5.43011	3.20317	2.69928	4.02298	3.69458	4.02756	4.11998	3.91175	2.94501	3.4836	4.22845	2.90885	2.50055	4.61449	3.24365	3.4345	4.6593	4.47608	3.08133	4.30907	3.47889	4.82769	2.88477	3.92261	2.50704	5.60579
MIMAT0003393	6.6484	6.84366	7.43441	7.21031	8.38692	8.04568	9.14974	6.61904	8.83387	7.41519	8.24127	5.55816	7.11265	7.31208	8.0856	7.57646	8.88668	8.51099	7.44278	7.50319	7.50889	6.74519	7.61437	7.66285	7.1868	6.60872	6.37841	8.40411	8.64158	8.34185	7.77332	6.52625	9.35395	6.17354	7.38565	6.57624	7.63884	6.86195	7.1493	10.7683	9.91005	6.92351	8.2484	6.57826	6.84208	8.79013	8.38593	7.8954	7.80777
MIMAT0022967	0.2877	NA	NA	0.3144	NA	NA	NA	NA	NA	0.2747	0.2583	0.227816	NA	NA	NA	NA	NA	0.177	0.1844	NA	0.2262	NA	NA	0.4403	NA	0.1948	NA	NA	NA	NA	NA	NA	NA	NA	NA	NA	NA	0.2301	NA	NA	NA	NA	NA	0.1808	0.1529	NA	NA	0.3337	NA
MIMAT0022966	NA	NA	NA	NA	NA	NA	NA	NA	NA	NA	NA	NA	NA	NA	NA	0.4869	NA	NA	NA	0.1846	NA	NA	NA	NA	NA	NA	NA	NA	NA	NA	NA	0.2667	NA	NA	NA	NA	NA	NA	NA	NA	NA	NA	NA	NA	NA	NA	NA	NA	NA
MIMAT0022965	NA	NA	NA	NA	NA	NA	NA	NA	NA	0.2747	NA	NA	NA	NA	NA	NA	NA	NA	NA	NA	NA	NA	NA	NA	NA	NA	NA	NA	NA	NA	NA	NA	NA	NA	NA	NA	NA	NA	NA	NA	NA	NA	NA	NA	NA	NA	NA	NA	NA
MIMAT0025485	0.2877	0.2034	NA	NA	NA	NA	NA	NA	0.4042	NA	0.2583	0.1184	0.4109	0.3859	NA	0.4869	0.7155	NA	0.1844	0.1846	0.2262	NA	NA	NA	0.2278	0.3665	0.1314	0.3574	NA	0.1876	NA	NA	NA	NA	NA	NA	NA	0.2301	NA	0.70518	NA	0.3521	0.473175	NA	0.1529	0.2356	NA	0.6046	NA
MIMAT0026625	NA	0.54022	NA	NA	NA	0.2542	0.511328	NA	NA	NA	0.2583	0.329594	0.7303	NA	0.315938	NA	NA	0.177	NA	0.495189	0.421694	0.277	0.3091	NA	0.2278	NA	0.362967	0.1897	0.910547	NA	0.1343	0.491705	0.3201	NA	NA	NA	NA	NA	NA	NA	NA	0.500449	0.473175	NA	0.291137	NA	0.1622	NA	0.780183
MIMAT0018940	NA	NA	NA	NA	NA	NA	NA	0.3072	NA	NA	NA	NA	NA	NA	NA	NA	NA	NA	NA	0.1846	NA	NA	NA	NA	NA	NA	NA	NA	NA	NA	0.370407	NA	NA	NA	NA	NA	NA	0.2301	0.1867	NA	NA	NA	NA	NA	NA	0.438	NA	NA	NA
MIMAT0018941	0.287682	NA	NA	NA	NA	NA	NA	NA	NA	NA	NA	NA	NA	NA	NA	NA	NA	NA	NA	NA	NA	0.277	NA	NA	NA	0.1948	NA	NA	NA	NA	NA	NA	NA	NA	NA	NA	NA	NA	NA	NA	0.2859	NA	NA	NA	NA	NA	NA	NA	NA
MIMAT0018942	NA	NA	NA	NA	NA	NA	NA	NA	NA	NA	NA	NA	NA	NA	NA	NA	NA	NA	NA	NA	NA	NA	0.3091	NA	NA	0.1948	NA	NA	NA	NA	NA	NA	NA	0.265	NA	NA	NA	NA	NA	NA	0.2859	NA	NA	NA	NA	NA	NA	NA	NA
MIMAT0004685	NA	NA	NA	NA	NA	NA	NA	NA	NA	NA	NA	NA	NA	NA	NA	NA	NA	NA	NA	NA	NA	NA	NA	NA	NA	NA	NA	NA	NA	NA	NA	NA	NA	NA	NA	NA	NA	NA	NA	NA	NA	NA	NA	NA	NA	NA	NA	NA	NA
MIMAT0018944	NA	NA	NA	NA	NA	NA	NA	NA	NA	NA	NA	0.1184	0.4109	NA	NA	NA	0.2798	NA	NA	0.1846	NA	0.277	NA	0.4403	NA	NA	NA	NA	NA	NA	NA	NA	NA	NA	NA	NA	NA	NA	NA	NA	NA	0.1868	NA	0.1808	NA	NA	NA	NA	NA
MIMAT0018947	NA	NA	NA	NA	NA	0.82439	NA	NA	NA	NA	NA	0.424662	NA	NA	NA	NA	NA	NA	0.1844	NA	0.2262	NA	NA	NA	NA	0.1948	0.1314	NA	NA	NA	0.1343	NA	NA	NA	NA	NA	NA	NA	NA	NA	NA	NA	0.2559	NA	0.1529	NA	0.1622	NA	NA
MIMAT0018948	NA	NA	NA	NA	NA	NA	NA	NA	NA	NA	NA	NA	NA	NA	NA	NA	NA	NA	NA	NA	NA	NA	NA	NA	NA	NA	NA	NA	NA	NA	0.2572	NA	NA	NA	NA	NA	NA	NA	NA	NA	NA	NA	NA	NA	NA	NA	NA	NA	NA
MIMAT0018949	NA	NA	NA	NA	0.407	NA	NA	NA	NA	NA	NA	0.1184	NA	NA	NA	NA	NA	NA	NA	NA	NA	NA	NA	NA	NA	NA	NA	NA	NA	NA	NA	0.2667	NA	NA	NA	NA	NA	NA	NA	NA	NA	NA	NA	NA	NA	NA	NA	NA	NA
MIMAT0026621	NA	NA	NA	NA	NA	NA	NA	NA	NA	NA	NA	NA	NA	NA	NA	NA	NA	NA	NA	NA	NA	NA	NA	NA	NA	NA	NA	NA	NA	NA	NA	NA	NA	NA	NA	NA	NA	NA	NA	NA	NA	NA	NA	NA	NA	NA	NA	NA	NA
MIMAT0004681	2.75242	1.24037	2.12544	3.09577	2.38872	2.87952	2.6098	1.85212	2.90062	1.42113	2.24056	1.86883	1.57379	1.1548	3.2209	1.9298	2.14541	2.72492	2.68986	2.04922	2.43669	2.32832	2.5891	3.02467	1.76325	2.16035	1.75863	2.63242	1.99681	2.205	2.67051	1.69313	3.12126	2.89775	2.01366	0.9499	1.74396	2.41202	2.01441	1.0361	2.79002	2.24247	3.09894	2.57077	2.56567	2.81373	1.85547	2.69277	2.30598
MIMAT0018199	NA	NA	NA	NA	NA	NA	NA	NA	NA	NA	NA	NA	NA	NA	NA	NA	NA	NA	NA	NA	NA	NA	NA	NA	NA	NA	NA	NA	NA	NA	NA	NA	NA	NA	0.2833	NA	NA	NA	NA	NA	NA	NA	NA	NA	NA	NA	NA	NA	NA
MIMAT0027426	NA	NA	NA	NA	0.407	NA	NA	NA	NA	NA	NA	NA	0.73034	NA	NA	NA	0.2798	NA	0.1844	NA	0.2262	NA	NA	NA	NA	0.901165	NA	0.1897	NA	NA	0.1343	0.2667	NA	NA	NA	NA	NA	NA	NA	0.275105	NA	NA	0.473175	NA	0.1529	0.2356	0.1622	0.3337	0.4422
MIMAT0019705	NA	NA	NA	NA	NA	NA	NA	NA	NA	NA	NA	NA	NA	NA	NA	NA	NA	NA	NA	NA	NA	NA	NA	NA	NA	NA	NA	NA	NA	NA	0.1343	NA	NA	NA	NA	NA	NA	NA	NA	NA	NA	NA	NA	NA	NA	NA	NA	NA	NA
MIMAT0027429	NA	NA	NA	NA	NA	NA	NA	NA	NA	NA	NA	NA	NA	NA	NA	NA	NA	NA	NA	0.1846	NA	NA	NA	NA	NA	NA	NA	0.1897	NA	NA	0.1343	NA	0.3201	NA	NA	NA	NA	NA	NA	NA	0.2859	NA	NA	NA	NA	NA	NA	NA	0.4422
MIMAT0019707	NA	NA	NA	NA	NA	NA	NA	NA	0.4042	NA	0.2583	NA	NA	NA	NA	NA	NA	NA	NA	NA	NA	NA	NA	NA	0.2278	0.1948	NA	0.1897	NA	NA	NA	NA	NA	NA	NA	NA	NA	NA	NA	0.1441	0.2859	NA	NA	NA	NA	NA	NA	NA	NA
MIMAT0019706	NA	NA	0.742226	NA	0.98388	1.10842	0.888068	NA	NA	NA	0.2583	NA	NA	NA	NA	0.4869	0.892241	0.724784	0.1844	NA	0.2262	0.277	NA	NA	0.2278	1.00873	0.251825	0.507495	NA	0.353589	0.1343	NA	1.16483	0.265	0.2833	0.3902	1.74391	0.2301	0.1867	0.506139	NA	0.976398	NA	0.1808	0.291137	0.438072	0.3081	NA	NA
MIMAT0019701	NA	NA	NA	NA	NA	NA	NA	NA	NA	NA	NA	NA	NA	NA	NA	NA	NA	NA	NA	NA	NA	NA	NA	0.4403	NA	NA	NA	NA	0.6115	NA	NA	NA	NA	NA	NA	NA	NA	NA	NA	NA	NA	NA	NA	NA	NA	NA	NA	NA	NA
MIMAT0019700	0.412528	NA	1.08492	NA	0.7241	0.658118	NA	0.775581	0.4042	0.7042	0.2583	NA	0.4109	0.3859	0.1666	0.4869	0.2798	0.177	0.749819	0.1846	NA	NA	0.3091	0.4403	0.2278	0.1948	0.1314	0.64355	0.6115	NA	0.1343	NA	NA	NA	NA	0.3902	NA	NA	0.3521	0.1441	NA	0.1868	NA	0.61739	NA	0.615594	NA	0.3337	0.780183
MIMAT0019703	NA	NA	NA	NA	NA	NA	NA	NA	NA	NA	NA	NA	NA	NA	NA	NA	NA	NA	NA	NA	NA	NA	NA	NA	NA	NA	NA	NA	NA	NA	NA	NA	NA	NA	NA	NA	NA	NA	NA	NA	NA	NA	NA	NA	NA	NA	0.1622	NA	NA
MIMAT0019702	NA	NA	NA	NA	NA	NA	NA	NA	NA	NA	NA	NA	NA	NA	NA	NA	NA	0.3345	NA	NA	NA	NA	NA	NA	0.4245	NA	NA	NA	NA	NA	NA	NA	NA	NA	NA	NA	NA	NA	NA	NA	0.2859	NA	NA	NA	NA	NA	NA	NA	NA
MIMAT0019709	NA	0.2034	NA	0.3144	NA	NA	0.2782	NA	NA	NA	NA	NA	NA	NA	0.315938	NA	NA	0.177	0.627863	NA	0.2262	NA	NA	NA	NA	0.1948	NA	0.1897	0.2338	NA	NA	NA	0.3201	NA	NA	NA	NA	NA	NA	NA	NA	0.1868	NA	NA	NA	NA	NA	0.3337	0.4422
MIMAT0019708	NA	0.5402	NA	0.3144	NA	NA	NA	NA	NA	NA	NA	NA	NA	NA	NA	NA	NA	NA	NA	NA	NA	NA	NA	NA	NA	NA	NA	NA	NA	NA	NA	NA	0.3201	NA	NA	NA	NA	0.2301	NA	0.395285	0.5243	NA	NA	NA	NA	NA	NA	NA	NA
MIMAT0007892	0.287682	0.2034	NA	NA	NA	NA	NA	NA	NA	NA	NA	NA	NA	NA	NA	NA	NA	NA	NA	NA	NA	NA	0.3091	NA	NA	0.3665	NA	NA	NA	NA	NA	NA	NA	NA	NA	NA	NA	NA	NA	0.2752	NA	NA	NA	NA	NA	NA	NA	NA	NA
MIMAT0007890	0.2877	NA	0.2919	NA	NA	NA	NA	NA	NA	NA	NA	NA	NA	NA	NA	NA	NA	NA	NA	NA	NA	NA	NA	NA	NA	NA	NA	NA	NA	NA	NA	NA	NA	NA	NA	NA	NA	NA	NA	NA	NA	NA	NA	NA	NA	NA	NA	NA	NA
MIMAT0007891	0.151	NA	NA	NA	NA	NA	NA	NA	NA	NA	NA	NA	NA	NA	NA	NA	NA	NA	NA	NA	NA	NA	NA	0.4403	NA	NA	NA	NA	NA	NA	NA	NA	NA	NA	NA	NA	NA	NA	NA	NA	NA	NA	0.4731	NA	NA	0.2356	NA	NA	NA
MIMAT0009448	NA	NA	NA	NA	NA	NA	NA	NA	NA	NA	NA	NA	NA	NA	NA	NA	NA	NA	NA	NA	NA	NA	NA	NA	NA	NA	NA	NA	NA	NA	NA	NA	NA	NA	NA	NA	NA	NA	NA	NA	NA	NA	NA	NA	NA	NA	NA	NA	NA
MIMAT0018122	NA	NA	NA	NA	NA	NA	NA	NA	NA	NA	NA	NA	NA	NA	NA	NA	NA	NA	NA	NA	NA	NA	NA	NA	NA	NA	NA	NA	NA	NA	0.1343	NA	0.3201	NA	NA	NA	NA	NA	NA	0.1441	NA	0.1868	NA	NA	NA	NA	NA	NA	NA
MIMAT0018120	0.633872	0.683115	1.22981	NA	0.724084	NA	0.511328	NA	0.978243	0.704216	0.477301	0.329594	0.4109	NA	NA	0.850288	0.2798	1.03157	NA	0.348237	0.4217	0.277	0.779709	0.7772	0.2278	2.25085	0.1314	0.882262	1.03958	0.1876	0.257156	0.2667	NA	0.265	0.2833	NA	0.955881	NA	0.75787	NA	0.524406	1.48391	1.11397	0.48598	NA	0.615531	0.561662	0.3337	0.4422
MIMAT0018121	NA	NA	0.2919	NA	NA	NA	NA	NA	NA	0.2747	NA	NA	NA	NA	NA	NA	NA	NA	NA	NA	NA	NA	NA	NA	NA	NA	NA	0.1897	NA	NA	NA	NA	NA	NA	NA	NA	NA	NA	NA	NA	NA	NA	NA	NA	NA	NA	NA	NA	NA
MIMAT0014982	NA	NA	NA	NA	NA	NA	NA	NA	NA	NA	NA	NA	NA	NA	NA	NA	NA	NA	NA	NA	NA	NA	NA	NA	NA	NA	NA	NA	NA	NA	NA	NA	NA	NA	NA	NA	NA	NA	NA	NA	NA	NA	NA	0.3415	NA	NA	NA	NA	NA
MIMAT0019895	NA	NA	NA	NA	NA	NA	NA	NA	NA	NA	NA	NA	NA	NA	NA	NA	NA	NA	0.1844	0.1846	NA	0.277	NA	0.4403	NA	NA	NA	NA	0.2338	NA	0.1343	NA	NA	NA	NA	NA	NA	NA	NA	0.275105	NA	NA	NA	NA	NA	NA	NA	0.3337	NA
MIMAT0019894	0.527492	NA	1.22978	0.3144	NA	NA	NA	0.3072	NA	NA	NA	NA	NA	NA	NA	NA	NA	NA	0.1844	NA	NA	0.5093	0.563519	0.4403	NA	0.784828	NA	0.767872	NA	NA	0.370407	NA	0.3201	NA	0.519996	0.3902	NA	NA	NA	0.2752	NA	0.757937	NA	0.1808	0.2912	0.2356	0.3081	NA	NA
MIMAT0019897	NA	0.2034	NA	NA	NA	0.2542	NA	NA	NA	NA	NA	NA	NA	NA	NA	NA	NA	NA	NA	NA	NA	0.277	NA	NA	NA	NA	NA	NA	NA	NA	NA	NA	NA	NA	NA	NA	NA	NA	NA	NA	NA	NA	NA	NA	0.1529	NA	NA	NA	NA
MIMAT0019896	0.151	0.54022	NA	NA	NA	NA	NA	NA	0.719586	NA	0.2583	0.227816	NA	NA	NA	NA	0.715481	0.476611	0.1844	0.348237	0.421694	NA	0.563519	0.4403	NA	0.1948	NA	0.1897	NA	NA	NA	0.2667	0.3201	NA	0.519996	NA	NA	NA	0.500368	0.275105	NA	0.1868	NA	NA	0.1529	0.2356	0.1622	0.6046	0.4422
MIMAT0019891	NA	NA	NA	NA	NA	NA	NA	NA	0.4042	0.2747	NA	0.1184	NA	NA	NA	NA	NA	NA	NA	NA	NA	NA	NA	NA	NA	NA	NA	NA	NA	NA	NA	NA	NA	0.265	NA	NA	NA	NA	NA	NA	NA	NA	NA	NA	0.1529	NA	0.1622	NA	NA
MIMAT0019890	NA	NA	0.2919	NA	0.407	0.2542	0.2782	NA	0.4042	0.2747	0.2583	NA	NA	0.3859	0.1666	NA	NA	NA	0.494705	0.1846	0.2262	NA	NA	NA	0.2278	0.1948	NA	0.507495	NA	0.1876	NA	NA	NA	NA	NA	NA	0.5557	NA	0.1867	0.275105	NA	0.634955	NA	NA	0.291137	NA	NA	NA	0.780183
MIMAT0019893	NA	NA	NA	NA	NA	NA	NA	NA	NA	NA	NA	NA	NA	NA	NA	NA	NA	NA	NA	NA	NA	NA	NA	0.4403	NA	NA	NA	NA	NA	0.1876	0.257156	NA	NA	NA	NA	NA	0.5557	NA	NA	0.1441	NA	NA	0.2559	NA	NA	NA	NA	NA	NA
MIMAT0019892	NA	NA	NA	NA	NA	NA	NA	NA	NA	NA	NA	NA	NA	NA	NA	NA	NA	NA	NA	NA	NA	NA	NA	NA	NA	NA	NA	NA	NA	NA	NA	NA	NA	0.265	NA	NA	NA	NA	NA	0.1441	NA	NA	0.2559	NA	NA	NA	NA	NA	NA
MIMAT0019899	NA	NA	NA	NA	NA	NA	NA	NA	NA	NA	NA	NA	NA	NA	NA	NA	NA	NA	0.1844	NA	NA	NA	NA	NA	NA	NA	NA	NA	NA	NA	NA	NA	NA	NA	NA	NA	NA	NA	NA	NA	NA	NA	NA	NA	NA	NA	NA	NA	NA
MIMAT0019898	NA	NA	NA	NA	NA	NA	0.2782	NA	NA	NA	NA	NA	NA	NA	NA	NA	NA	NA	NA	NA	NA	NA	NA	NA	NA	NA	NA	NA	NA	NA	NA	NA	NA	NA	NA	NA	NA	NA	NA	NA	NA	NA	NA	NA	NA	NA	NA	NA	NA
MIMAT0005924	0.151	0.381635	NA	0.3144	0.407	0.470249	1.18656	NA	1.38779	NA	0.2583	0.329594	0.4109	0.3859	0.3159	0.4869	1.04965	0.3345	0.3478	0.75054	0.593836	0.709319	0.779709	0.777176	NA	0.366399	0.251825	0.1897	0.910541	0.502445	0.47541	0.857751	4.63516	1.00595	NA	0.3902	1.93336	NA	NA	2.4913	3.28768	1.07435	0.978382	0.341444	0.834189	0.2356	0.307993	0.3337	0.780183
MIMAT0005925	NA	NA	NA	NA	NA	NA	NA	NA	NA	NA	NA	NA	NA	NA	NA	NA	NA	NA	NA	NA	NA	NA	NA	NA	NA	NA	NA	NA	NA	NA	NA	NA	NA	NA	NA	NA	NA	NA	NA	NA	NA	NA	NA	NA	NA	NA	NA	NA	NA
MIMAT0005926	NA	NA	NA	NA	NA	NA	NA	NA	NA	NA	NA	NA	NA	NA	NA	NA	NA	NA	NA	NA	NA	NA	NA	NA	NA	NA	NA	NA	NA	NA	NA	NA	NA	NA	NA	NA	NA	NA	NA	NA	NA	NA	NA	NA	NA	NA	NA	NA	NA
MIMAT0005920	1.07283	2.65516	4.54974	1.67437	4.90722	3.94982	2.13847	3.63115	0.719586	4.25081	1.12209	3.25642	2.92402	4.67412	1.93183	2.72682	3.6256	2.21843	3.4708	3.70152	5.83777	2.44513	3.49484	5.55586	2.8735	4.17499	3.44848	2.0816	3.79125	0.760767	1.86172	1.8638	3.27728	1.38582	2.68374	1.16499	1.93337	1.3539	3.29929	0.880172	3.99109	4.0306	5.24292	1.58647	2.79214	1.94037	2.19246	4.86338	3.72173
MIMAT0005921	0.151	NA	NA	NA	NA	NA	NA	NA	NA	NA	NA	NA	NA	NA	NA	NA	NA	NA	NA	NA	NA	NA	NA	NA	NA	NA	NA	NA	NA	NA	NA	NA	NA	NA	NA	NA	NA	NA	NA	NA	NA	NA	NA	NA	NA	NA	NA	NA	NA
MIMAT0005922	NA	NA	NA	NA	NA	NA	NA	NA	NA	NA	NA	NA	NA	NA	NA	NA	NA	NA	NA	NA	NA	NA	NA	NA	NA	NA	NA	NA	NA	NA	NA	NA	NA	NA	NA	NA	NA	NA	NA	NA	NA	NA	NA	NA	NA	NA	NA	NA	NA
MIMAT0005923	1.52404	0.381635	0.534563	7.62057	NA	NA	1.18652	8.62283	8.23252	6.70021	2.2992	3.82537	8.26095	NA	0.451222	NA	0.51405	0.177	0.1844	0.628466	0.2262	0.277	NA	8.25977	0.2278	0.1948	0.652735	NA	0.768728	4.67702	NA	0.2667	0.3201	NA	0.2833	1.80104	NA	2.50284	0.1867	NA	NA	6.4077	1.11388	0.1808	1.15712	0.2356	0.440396	NA	NA
MIMAT0005929	NA	NA	0.5345	NA	0.407	NA	NA	NA	NA	0.2747	NA	NA	NA	0.3859	0.1666	0.4869	NA	0.177	NA	0.628517	0.421694	0.5093	NA	1.27953	NA	NA	NA	0.1897	NA	NA	0.1343	NA	NA	NA	NA	NA	NA	NA	0.757774	0.3953	NA	0.3521	0.2559	0.341444	NA	NA	0.1622	0.3337	0.4422
MIMAT0004508	0.151	NA	0.2919	0.3144	NA	0.2542	0.5113	0.3072	0.4042	NA	NA	NA	0.4109	NA	NA	NA	NA	NA	0.1844	0.1846	NA	0.277	0.3091	1.27951	0.2278	NA	NA	NA	NA	NA	NA	NA	NA	0.853241	NA	NA	NA	NA	NA	NA	NA	NA	0.2559	0.1808	0.1529	NA	0.1622	NA	NA
MIMAT0021045	NA	NA	NA	NA	NA	NA	NA	NA	NA	NA	NA	NA	NA	NA	NA	NA	NA	NA	NA	NA	NA	NA	NA	NA	NA	NA	NA	NA	NA	NA	NA	NA	NA	NA	NA	NA	NA	NA	NA	NA	NA	NA	0.2559	NA	NA	NA	NA	NA	NA
MIMAT0021044	0.527492	1.49404	0.742171	0.981215	0.9839	0.8244	0.5113	0.5603	1.55596	0.2747	1.56604	0.6771	NA	0.941075	0.68893	0.4869	1.32079	0.724669	0.4946	0.750479	NA	0.509286	1.13397	1.47738	0.4245	1.1089	1.10049	0.767866	1.03962	0.760767	0.664902	0.491705	0.803422	0.488795	0.901499	0.6971	NA	0.8988	0.871197	3.13331	0.908103	0.1868	0.8288	0.1808	0.740744	0.773589	0.673649	0.3337	1.05375
MIMAT0021041	NA	NA	0.534563	NA	NA	0.2542	NA	0.3072	NA	0.2747	NA	NA	NA	0.690059	NA	NA	NA	NA	0.1844	NA	NA	NA	0.3091	NA	NA	NA	NA	NA	NA	0.1876	0.1343	NA	0.3201	NA	NA	NA	NA	0.2301	NA	0.275105	NA	NA	0.4731	0.1808	NA	NA	0.1622	NA	NA
MIMAT0021040	NA	NA	NA	0.3144	NA	NA	0.511328	NA	NA	0.2747	NA	NA	0.4109	0.3859	NA	0.850288	0.2798	0.334638	0.3478	0.628466	0.421694	NA	NA	1.05009	0.2278	0.658392	NA	0.1897	NA	0.1876	0.1343	NA	NA	NA	NA	NA	0.5557	NA	NA	0.275105	NA	0.1868	0.2559	1.13873	0.1529	0.438072	NA	NA	NA
MIMAT0021043	0.151	NA	NA	NA	NA	NA	NA	NA	0.4042	NA	NA	NA	NA	NA	NA	NA	0.51405	NA	NA	0.1846	NA	NA	NA	NA	NA	NA	NA	NA	NA	NA	NA	0.2667	NA	NA	NA	NA	NA	NA	NA	0.506058	0.2859	NA	0.2559	0.1808	NA	NA	0.1622	NA	NA
MIMAT0021042	NA	NA	NA	NA	NA	NA	NA	NA	NA	0.2747	NA	NA	NA	NA	NA	NA	NA	NA	NA	NA	NA	NA	NA	NA	NA	NA	NA	NA	NA	NA	NA	NA	NA	NA	NA	NA	NA	NA	NA	NA	NA	NA	NA	NA	NA	NA	NA	NA	NA
MIMAT0000264	16.7961	16.4348	9.79837	13.0672	13.8302	16.5793	16.355	17.3405	9.34648	15.6278	16.0594	15.3738	17.1464	14.4181	14.6252	17.8191	14.7061	15.3667	15.7269	16.9729	12.0702	14.0372	16.5071	12.8952	16.0324	13.5345	12.8291	17.0466	13.5572	14.743	14.8813	16.4823	11.074	14.5756	15.8674	17.3072	14.3622	16.7759	14.4122	14.6961	14.5975	14.7477	14.5001	16.758	16.7678	16.0431	14.5305	16.6721	13.8541
MIMAT0000265	2.95077	1.8375	0.534563	0.3144	NA	1.10851	2.45049	0.5603	0.4042	2.25562	1.46717	2.25234	0.4109	0.69	3.7135	0.850288	2.56614	1.12064	2.14006	1.06476	1.60271	1.18276	2.89739	6.23332	0.424488	0.366399	2.40348	0.507558	1.03967	3.4036	2.77702	1.78099	2.94633	5.43109	0.2833	2.03774	0.5557	1.77417	3.83454	NA	1.34135	1.61982	2.96193	1.76714	5.15645	0.2356	1.13107	2.13205	3.59906
MIMAT0000266	13.3973	14.1173	6.98876	13.816	9.80205	13.9905	14.5724	13.5334	14.3102	14.4021	13.6345	11.8691	13.7286	13.559	12.4371	14.4054	15.4815	12.7209	13.5642	14.1131	9.49517	12.5485	14.8223	13.4519	13.7403	14.2368	8.97755	14.9096	9.79927	12.3664	13.4094	13.8838	7.46058	13.4996	13.295	14.501	14.3709	14.2321	10.8689	13.6715	12.4636	12.0964	11.4482	14.179	12.1236	14.1138	11.4441	12.834	11.0146
MIMAT0000267	10.3582	7.0848	8.2634	9.19459	12.0078	10.6448	10.9161	8.87402	11.6741	10.7186	7.87979	7.10651	7.07085	10.7376	8.8079	10.4006	11.4907	6.26579	8.40591	10.1901	10.2895	9.49892	10.227	10.5623	9.63966	10.108	7.86951	11.7523	9.77635	7.59189	7.82697	10.3265	10.3405	8.73495	10.0323	10.5843	9.13103	9.30467	7.4871	10.0617	12.0032	6.65726	9.9525	10.4671	10.3864	11.5656	11.0858	8.97452	12.1432
MIMAT0000260	NA	NA	0.923676	NA	NA	NA	NA	NA	NA	NA	0.4774	NA	NA	0.3859	NA	NA	0.51405	NA	NA	NA	0.4217	0.277	NA	0.4403	NA	NA	NA	0.35733	0.2338	0.1876	NA	NA	0.5819	0.488795	NA	NA	NA	NA	NA	0.275105	0.2859	NA	NA	0.341444	NA	NA	0.307993	NA	1.05382
MIMAT0000261	14.1781	11.5728	13.3711	11.1961	13.0597	13.447	12.7316	12.8734	13.8609	12.8656	10.6171	11.9044	14.5622	12.2539	10.6876	13.063	12.2105	11.2502	12.4993	11.8567	13.2597	10.4998	14.2209	13.6601	11.496	12.735	10.1543	12.3497	17.0725	9.21434	11.1618	10.3434	13.8945	12.4299	10.6705	11.6148	12.6035	11.477	13.8712	13.328	14.0499	12.9666	12.9896	12.312	9.60994	11.9581	12.3802	13.347	13.539
MIMAT0000262	7.10217	0.683097	0.7421	1.97168	0.407	3.46217	3.31209	NA	2.08195	4.34314	4.32347	0.891828	1.40462	NA	2.29784	3.04008	5.76826	4.16705	2.14001	0.75054	0.2262	2.79236	0.779725	3.89909	2.25178	2.45483	1.83776	2.12872	2.23118	2.11542	6.61739	4.41315	3.51531	3.1805	0.5201	2.57764	5.08298	0.758369	1.33345	4.12013	7.44028	2.61221	2.54877	5.05828	4.85021	4.29465	0.561752	0.3337	1.05375
MIMAT0000263	6.4927	7.00368	5.59421	7.04459	5.58292	7.34421	8.84998	7.99383	6.85953	6.88566	7.81971	6.22238	6.42637	6.80339	8.9138	6.58093	8.47933	8.50067	6.4454	7.89765	9.08184	7.01208	7.62492	8.03283	5.13777	3.66819	8.83086	5.57487	7.97985	8.8892	8.95528	7.45971	6.35732	8.99308	6.29008	8.20827	7.48842	6.12897	6.2746	4.43243	5.12789	7.31651	9.20297	8.48211	8.86063	6.2282	7.61182	7.5151	6.64362
MIMAT0000268	0.527441	NA	0.2919	NA	NA	0.2542	NA	0.3072	0.4042	NA	0.2583	NA	NA	NA	0.794491	NA	NA	NA	0.1844	NA	0.2262	NA	0.5635	0.4403	NA	NA	0.1314	NA	NA	NA	0.573242	NA	NA	NA	NA	NA	NA	NA	NA	NA	0.2859	0.500449	0.473175	0.617436	NA	NA	NA	NA	0.4422
MIMAT0000269	3.79819	4.20253	3.21662	3.42503	2.29601	2.80201	1.7396	2.11174	2.46657	2.19084	3.23759	3.35616	3.48719	3.26084	2.36791	2.20567	2.27862	3.74381	4.33768	2.04926	2.64681	1.90768	2.58906	3.50465	2.57531	4.5757	3.18666	3.21614	0.910499	3.17871	2.75634	1.94216	2.08055	2.85819	2.41683	1.51781	4.08554	2.41211	3.82047	2.01675	0.908079	5.12939	3.36654	2.69499	2.69588	2.91898	1.13114	3.5448	2.07983
MIMAT0002808	2.52232	3.31217	3.61007	4.09364	1.97577	2.63295	2.75322	2.84193	1.70645	2.54202	6.63006	2.98738	4.52829	4.08279	3.5422	3.87263	3.76837	3.34117	4.04784	2.91663	1.43167	0.277	3.6944	3.41091	3.33126	2.25084	2.05193	3.63052	1.9318	2.01984	3.79488	2.86683	2.31465	2.9738	0.901499	1.66636	3.1681	0.602796	3.50645	0.795307	2.54123	2.98392	1.64831	2.11722	3.56646	2.12768	1.70554	3.2216	3.03081
MIMAT0002809	9.34816	9.93389	9.80814	10.9165	7.17399	9.89105	10.4673	9.02494	10.6361	8.62686	10.9101	9.22222	9.98933	10.7612	10.1229	8.76467	7.42264	10.4818	9.59981	8.80411	9.0019	9.56008	10.7746	9.79947	11.0426	8.89003	10.5217	10.149	8.9157	10.7151	11.2815	8.48042	10.1832	9.56985	10.6774	8.89547	10.832	9.70866	9.90094	6.99191	11.0484	9.82699	9.15914	8.44113	10.8539	10.5376	8.92279	8.54973	7.51998
MIMAT0002806	NA	NA	NA	NA	0.407	NA	NA	0.3072	0.4042	0.5054	NA	0.2279	NA	NA	0.1666	NA	NA	0.177	0.347879	NA	NA	NA	NA	NA	NA	NA	NA	NA	NA	1.25629	NA	NA	NA	0.488795	NA	NA	NA	NA	NA	0.1441	1.94437	NA	0.2559	0.1808	1.22769	0.2356	NA	NA	NA
MIMAT0002807	0.82573	0.932366	0.534563	1.5598	1.85092	1.45122	1.18653	1.12861	1.55593	0.704216	1.5661	0.424662	NA	0.69	0.984955	0.4869	1.99861	1.0314	1.15495	1.1559	1.12982	1.18273	1.28308	2.3004	1.52677	2.16037	1.44165	1.42577	1.26757	1.2563	0.750994	1.01096	0.5819	0.853241	0.2833	1.16499	1.52584	0.602796	0.500368	1.47817	1.57155	0.976398	1.96744	1.30385	0.921853	1.2744	0.5618	1.6239	0.780183
MIMAT0002804	NA	NA	NA	NA	NA	NA	NA	0.3072	NA	NA	NA	0.1184	NA	NA	NA	NA	NA	NA	0.3478	NA	NA	NA	NA	0.4403	NA	NA	0.362944	NA	0.2338	NA	NA	NA	NA	NA	NA	NA	NA	NA	NA	NA	NA	NA	0.4731	NA	0.1529	NA	0.673649	NA	0.7801
MIMAT0002805	0.151	NA	0.2919	0.5725	NA	0.470249	1.04499	NA	0.4042	NA	NA	0.2279	0.4109	NA	NA	NA	0.2798	0.334638	0.1844	NA	0.2262	NA	0.779709	NA	0.4245	NA	NA	0.35733	0.434942	0.3536	NA	NA	NA	0.4888	NA	NA	NA	0.4284	0.871165	NA	0.2859	0.500449	0.4731	NA	0.1529	NA	0.1622	NA	NA
MIMAT0027472	NA	NA	NA	NA	NA	NA	NA	NA	NA	NA	NA	NA	NA	NA	NA	NA	NA	NA	NA	NA	NA	NA	NA	NA	NA	NA	NA	NA	NA	NA	0.1343	NA	NA	NA	NA	NA	NA	NA	NA	NA	NA	NA	NA	NA	NA	NA	NA	NA	NA
MIMAT0027473	0.151	NA	NA	NA	NA	NA	NA	NA	NA	NA	NA	NA	NA	NA	NA	0.4869	NA	NA	0.1844	NA	NA	NA	NA	NA	0.2278	NA	NA	NA	0.434942	NA	NA	NA	NA	0.4888	NA	NA	NA	NA	NA	0.2752	NA	0.500449	NA	0.1808	NA	0.438072	NA	NA	NA
MIMAT0027470	0.151	NA	NA	NA	NA	NA	NA	NA	NA	NA	NA	NA	NA	NA	NA	NA	NA	NA	NA	NA	NA	NA	NA	NA	NA	NA	NA	NA	0.434942	NA	NA	NA	NA	NA	NA	NA	NA	NA	NA	NA	NA	NA	NA	NA	NA	NA	0.1622	NA	NA
MIMAT0027471	NA	0.2034	NA	NA	NA	NA	NA	NA	NA	NA	NA	NA	NA	NA	NA	NA	NA	NA	NA	NA	NA	NA	NA	0.4403	NA	NA	NA	NA	NA	NA	NA	NA	NA	NA	NA	NA	NA	NA	0.1867	NA	NA	NA	NA	NA	NA	NA	0.1622	NA	NA
MIMAT0027476	0.151	NA	NA	NA	NA	NA	NA	0.3072	NA	NA	NA	NA	NA	NA	NA	NA	0.2798	NA	NA	0.1846	NA	NA	NA	NA	NA	NA	NA	NA	NA	NA	NA	NA	NA	NA	NA	NA	NA	NA	NA	0.1441	NA	NA	NA	NA	NA	NA	NA	NA	0.4422
MIMAT0027477	NA	NA	NA	NA	NA	NA	NA	NA	NA	NA	0.2583	NA	NA	NA	NA	NA	0.2798	NA	NA	0.1846	0.2262	NA	NA	NA	NA	NA	NA	NA	NA	NA	NA	NA	NA	NA	NA	0.3902	NA	0.2301	NA	NA	NA	NA	NA	NA	NA	0.2356	NA	NA	NA
MIMAT0027474	NA	NA	NA	NA	NA	NA	0.2782	NA	NA	NA	NA	NA	NA	NA	NA	NA	0.2798	NA	NA	NA	NA	NA	NA	NA	NA	NA	0.1314	NA	0.2338	NA	NA	NA	NA	NA	NA	NA	NA	NA	NA	0.1441	NA	NA	0.2559	NA	NA	0.2356	NA	NA	NA
MIMAT0027475	NA	NA	0.2919	NA	0.407	0.2542	0.2782	NA	NA	NA	NA	NA	NA	NA	NA	NA	NA	NA	NA	NA	0.2262	NA	NA	0.4403	NA	NA	NA	NA	NA	NA	NA	NA	NA	NA	NA	NA	NA	NA	NA	NA	0.2859	0.3521	0.2559	NA	NA	0.438	NA	NA	NA
MIMAT0027478	NA	0.2034	NA	NA	NA	NA	NA	NA	NA	NA	NA	NA	NA	NA	NA	NA	NA	NA	NA	NA	NA	NA	NA	NA	NA	NA	NA	NA	NA	NA	NA	0.2667	NA	NA	NA	NA	NA	NA	NA	NA	NA	NA	NA	NA	NA	NA	NA	NA	NA
MIMAT0027479	NA	0.2034	NA	NA	NA	NA	NA	0.3072	NA	NA	NA	NA	NA	NA	NA	NA	0.2798	NA	NA	NA	NA	NA	NA	NA	NA	NA	NA	NA	NA	NA	NA	NA	NA	NA	NA	NA	NA	NA	NA	NA	0.2859	NA	NA	0.1808	NA	NA	NA	NA	NA
MIMAT0027658	NA	NA	NA	NA	NA	NA	NA	NA	NA	NA	NA	NA	NA	NA	NA	NA	NA	NA	NA	NA	NA	NA	NA	NA	NA	NA	NA	NA	NA	NA	NA	NA	NA	NA	NA	NA	NA	NA	NA	NA	NA	NA	NA	NA	NA	NA	NA	NA	NA
MIMAT0027659	0.412528	0.2034	0.742171	NA	0.7241	0.2542	0.2782	NA	0.4042	NA	0.2583	0.1184	NA	0.3859	0.4512	NA	NA	0.3345	0.3478	0.1846	NA	0.5093	NA	NA	NA	0.3665	0.2518	0.64355	NA	NA	0.1343	NA	NA	NA	0.2833	NA	NA	NA	NA	0.795318	NA	0.1868	0.2559	NA	NA	0.2356	0.307993	NA	0.7801
MIMAT0019973	0.825747	NA	1.08488	1.14892	2.09061	0.973369	0.2782	NA	0.719586	1.03473	0.477301	1.93482	0.4109	0.3859	0.1666	0.850288	0.892241	1.35958	1.32163	0.495156	0.4217	0.277	0.5635	1.27952	0.752056	2.45483	0.2518	0.35733	0.434942	0.1876	0.370366	1.14946	0.3201	1.00589	1.20286	0.3902	1.26882	0.428499	0.634713	1.24229	0.2859	1.07439	1.81673	0.952061	0.417336	0.773646	0.440396	NA	2.30604
MIMAT0027652	NA	NA	NA	NA	NA	NA	NA	NA	NA	NA	NA	NA	NA	NA	NA	NA	NA	NA	NA	NA	NA	NA	NA	NA	NA	NA	NA	NA	NA	NA	NA	NA	NA	NA	NA	NA	NA	NA	NA	NA	NA	NA	NA	NA	NA	NA	NA	NA	NA
MIMAT0027653	NA	NA	NA	NA	NA	NA	0.2782	NA	NA	NA	NA	NA	NA	NA	NA	NA	NA	NA	NA	NA	NA	NA	NA	NA	0.2278	NA	NA	NA	NA	NA	NA	NA	NA	NA	NA	NA	NA	NA	NA	NA	NA	NA	NA	NA	NA	NA	NA	NA	NA
MIMAT0027650	0.995068	0.54022	0.534563	NA	0.407	NA	NA	0.3072	NA	0.2747	NA	0.227816	0.73034	NA	NA	0.4869	NA	0.177	0.1844	0.348237	0.4217	0.277	NA	0.4403	0.2278	1.00876	NA	0.35733	0.768682	0.1876	0.1343	0.2667	0.3201	NA	0.2833	0.3902	0.5557	NA	0.634904	0.1441	0.524406	0.976469	0.661904	0.341444	0.291137	0.773589	NA	NA	NA
MIMAT0027651	NA	NA	NA	NA	NA	NA	NA	NA	NA	NA	NA	NA	0.4109	0.941075	NA	NA	0.51405	0.177	NA	NA	0.2262	NA	NA	NA	0.2278	NA	NA	0.1897	NA	NA	NA	NA	NA	NA	NA	NA	NA	NA	NA	NA	NA	NA	0.473175	NA	NA	NA	NA	NA	NA
MIMAT0027656	0.151	NA	NA	NA	NA	NA	NA	NA	NA	NA	NA	NA	NA	NA	NA	NA	NA	NA	NA	NA	NA	NA	NA	NA	0.424488	NA	NA	NA	0.2338	NA	NA	NA	NA	NA	NA	NA	NA	NA	NA	NA	NA	NA	NA	NA	NA	NA	NA	NA	NA
MIMAT0027657	NA	NA	NA	NA	NA	NA	NA	NA	NA	NA	NA	NA	NA	NA	NA	NA	NA	NA	NA	NA	NA	NA	NA	NA	NA	NA	NA	NA	NA	NA	NA	NA	NA	NA	NA	NA	NA	NA	NA	NA	NA	NA	NA	NA	NA	NA	NA	NA	NA
MIMAT0027654	0.912834	NA	NA	0.3144	0.983893	0.6582	0.2782	0.560331	0.719586	0.704216	0.477301	0.227816	NA	NA	NA	NA	0.715524	0.334638	0.627894	0.628517	0.2262	NA	NA	1.05009	0.424488	0.51974	0.1314	0.64355	0.2338	NA	NA	0.2667	0.3201	0.265	NA	0.697018	0.5557	0.428499	0.351984	0.506058	NA	1.41071	1.11397	0.48598	0.1529	0.773589	0.561662	NA	1.81169
MIMAT0027655	NA	NA	NA	NA	NA	NA	NA	NA	NA	NA	NA	NA	NA	NA	NA	NA	NA	NA	NA	NA	NA	NA	NA	NA	NA	NA	NA	NA	NA	NA	NA	NA	NA	NA	NA	NA	NA	NA	NA	NA	NA	NA	0.2559	0.1808	NA	NA	NA	NA	NA
MIMAT0025858	NA	NA	NA	NA	NA	NA	NA	NA	NA	NA	0.2583	NA	NA	NA	NA	NA	NA	NA	NA	NA	NA	NA	NA	NA	NA	NA	NA	NA	NA	NA	NA	NA	NA	NA	NA	NA	NA	NA	NA	NA	NA	NA	NA	NA	NA	NA	0.1622	NA	NA
MIMAT0000066	10.0077	9.37401	10.1195	9.94336	9.30078	9.89776	9.10192	8.55616	11.1696	10.7229	8.82334	9.00351	8.89217	11.8848	10.0727	10.1295	9.63633	9.93173	9.52459	9.70378	10.1799	9.74871	9.58212	11.0435	9.64029	11.4685	10.2528	10.2991	9.91715	9.90266	10.1115	9.68006	10.0687	9.56872	9.13989	9.00417	10.2741	9.29245	10.8611	8.98903	11.9205	10.3492	11.3289	9.78557	9.24767	8.76797	11.2362	9.32475	10.9296
MIMAT0000067	12.8431	13.7508	13.1848	13.6783	11.0893	12.5878	12.9992	12.297	14.7757	13.5624	13.0774	13.5066	12.9566	13.3643	13.8462	12.2813	12.247	13.5622	13.5902	12.9147	12.9614	12.3146	13.6036	12.6931	13.4907	13.8071	12.6726	13.517	10.1391	13.2366	13.8718	12.4435	12.3539	12.8789	12.2409	13.12	12.377	13.35	13.6608	14.3015	13.7105	14.0208	12.9864	12.9633	11.7629	13.9474	13.5613	13.379	13.2326
MIMAT0000064	11.4147	15.1596	9.50891	11.1497	9.91109	9.75188	12.0905	9.61443	11.8015	12.1783	10.352	12.0222	11.1479	9.40845	12.6047	9.01463	12.8769	11.5504	12.3057	12.8053	11.5052	11.282	11.0644	11.1824	8.69128	10.0456	11.9049	8.67958	9.62894	12.4702	12.394	11.5248	8.17462	12.227	13.047	10.793	10.1609	9.72765	10.3303	8.97045	12.4283	12.8731	11.7558	10.9954	12.3667	8.70988	12.9461	12.1756	12.176
MIMAT0000065	7.70898	7.40781	8.18882	8.13967	7.37432	7.84873	7.84315	7.61868	8.82364	7.98958	7.70642	7.21271	7.02776	8.66335	7.75295	7.44639	8.12192	7.80408	7.95258	7.78521	8.92587	7.51454	8.22709	9.09555	8.59371	8.49261	7.88412	8.52353	6.71896	6.92207	7.72429	7.40545	7.60565	8.51083	6.93689	6.59492	8.29451	7.045	7.77522	8.95004	9.23591	8.14449	8.64442	8.44943	7.47319	8.37039	7.9339	7.42834	8.99105
MIMAT0000062	14.7391	15.4558	15.1011	15.1715	14.5819	13.9435	14.4834	13.9518	15.7017	15.0631	14.1318	14.8594	15.2621	15.4259	15.3382	14.1456	14.9739	14.4914	15.3507	15.0678	14.6255	14.1846	14.9525	14.473	15.898	15.2916	15.3591	15.829	13.0035	14.8436	14.8886	14.6192	14.1488	14.5017	14.5635	14.9987	14.3708	14.8138	14.9824	15.8402	14.7139	15.5683	14.5907	14.6548	14.2866	15.2323	15.3045	14.9655	15.4068
MIMAT0000063	13.6803	14.4092	13.7293	13.913	13.6525	13.0135	13.5968	13.0885	13.8194	13.9376	12.8264	13.785	14.3668	14.4839	13.6567	13.3777	15.1455	13.2355	14.6763	14.5077	14.1174	13.7875	13.5113	13.8992	15.2309	14.4131	14.9581	15.815	11.3297	14.0569	13.5155	13.8771	13.5322	12.6711	14.1692	13.8635	13.8116	13.4665	14.1866	14.8729	13.1965	14.9794	14.2349	13.6994	13.8806	13.69	14.2857	14.5371	14.7899
MIMAT0000068	6.14448	7.24021	7.40602	8.19468	7.89842	7.61625	7.95863	7.86026	8.82879	8.19046	8.01718	5.43516	6.68844	8.18372	7.5633	7.00733	7.97625	7.52216	6.66671	8.09848	8.86046	7.54098	7.95165	8.07165	8.04281	7.10786	6.5831	7.77015	7.04921	7.65794	7.95338	7.56556	8.28098	7.04516	6.9007	7.80144	8.39054	7.88661	6.66681	9.92869	6.87747	6.45393	7.04841	7.50433	7.68475	7.23903	8.58641	5.95792	8.35947
MIMAT0000069	9.18982	9.74625	9.74662	10.0191	10.9971	8.93124	9.81717	9.10852	10.8002	9.24193	9.36732	7.9979	8.93552	9.18049	9.39473	8.78187	10.4365	9.62488	10.0054	9.41508	11.0644	9.37602	9.47529	9.86281	10.4368	9.44286	8.6827	10.1379	8.41417	8.74208	9.71829	9.31783	9.73531	8.8101	8.06565	8.48459	9.73002	8.68035	9.32128	13.0723	10.4479	9.18611	9.52407	9.84565	8.63009	9.34284	9.44983	8.4545	10.8461
MIMAT0000318	7.93003	8.8081	11.6399	9.39735	12.9056	10.9525	10.1866	9.8389	9.86071	9.7399	8.34579	9.17455	9.88662	9.41756	8.91379	8.81565	10.0532	8.97405	9.02861	9.88704	12.1345	9.00549	9.80193	13.1136	10.2413	8.15627	10.0725	9.54863	11.1581	8.9577	11.287	10.381	10.7786	8.5463	9.22866	9.20202	9.07053	10.5326	8.3341	7.57549	11.8504	8.89546	10.942	9.8085	9.66404	9.86894	11.502	8.92753	11.8903
MIMAT0004611	3.80958	2.54718	4.02208	3.25148	3.55529	1.45116	1.54302	2.03034	3.62271	2.19085	3.32487	1.99803	2.40148	2.63521	1.62338	2.54027	2.4006	1.95265	3.24054	2.46044	1.68116	2.79234	2.69934	4.2632	1.60994	4.55816	2.76907	3.91227	0.6115	1.80729	1.56146	2.50338	3.45119	1.77385	2.08922	1.80104	2.92201	2.03987	2.51054	6.45929	0.728927	3.87618	4.48189	2.36175	1.53661	2.84966	3.12708	2.13202	3.59903
MIMAT0004610	3.78664	3.17382	2.04933	3.21411	1.20397	1.10854	1.18653	1.85215	2.83677	NA	1.65856	1.61041	1.40465	1.65379	2.55981	0.4869	0.715481	2.60624	2.8347	1.24169	0.2262	2.06196	1.8592	1.94679	2.02807	0.51974	1.28112	2.12871	0.2338	2.24787	1.7821	1.78101	0.3201	1.14394	1.76003	2.24094	1.26884	0.758369	2.28368	1.17681	NA	4.42337	1.55605	3.08383	1.74348	0.916	1.20744	2.21527	0.780183
MIMAT0004613	1.73007	0.2034	1.22976	NA	0.407	0.2542	0.2782	0.96287	0.978254	0.878909	0.477301	0.5138	0.4109	NA	0.315938	1.38167	1.43936	0.334638	0.494634	0.1846	1.12988	1.18281	0.563519	1.65139	1.24383	NA	0.562402	NA	0.434942	0.353589	0.982409	1.14951	1.80089	0.853241	0.2833	0.3902	NA	1.02667	NA	0.395285	2.30583	0.1868	1.35188	1.30396	0.640784	0.773562	0.777524	0.3337	0.7801
MIMAT0004612	NA	NA	0.534563	0.3144	0.407	0.2542	0.711973	NA	NA	NA	0.2583	NA	0.4109	NA	NA	0.4869	0.2798	NA	NA	NA	0.747602	NA	0.3091	0.777176	NA	0.1948	0.251825	NA	0.2338	NA	0.1343	NA	0.803435	0.265	0.519996	0.3902	NA	NA	0.3521	0.1441	0.5243	0.5005	0.2559	0.341444	0.1529	NA	0.3081	0.6046	NA
MIMAT0004615	1.52405	2.06329	1.79347	1.67434	0.7241	1.34572	1.82869	1.94392	3.32979	2.05174	1.24653	1.93483	0.4109	1.5058	2.90452	0.850288	1.65084	1.79874	1.99958	1.47207	1.51973	0.509286	2.19649	2.66752	1.52678	1.0087	2.26727	0.882326	0.910505	1.41497	2.85687	2.33944	0.995415	2.44261	2.63417	2.14293	0.955881	1.69935	1.07413	0.506139	1.67413	1.74408	1.45761	1.82265	2.94661	1.27439	1.5962	2.29394	2.30594
MIMAT0004614	8.26986	8.83609	8.88562	7.98462	8.02836	8.35342	7.68368	7.56724	8.61811	7.92005	8.01826	6.84294	8.48311	7.64169	6.87538	8.70899	8.49229	7.87152	7.89755	8.1672	7.46246	8.75071	8.03414	6.6775	8.25961	8.84675	7.95232	8.6086	6.53954	7.94562	6.69959	8.19673	7.80954	7.37283	8.42113	8.13363	8.49947	7.67839	8.5899	7.18655	8.45427	8.49282	7.7742	7.61559	7.27491	8.32643	9.04066	8.75919	8.3372
MIMAT0000088	11.6221	10.5108	12.426	9.23251	10.5681	11.823	9.78065	10.8565	12.3587	10.5175	10.4128	11.429	10.3905	10.9491	10.6778	9.92606	10.2542	10.4481	11.0511	9.81131	10.0214	10.691	10.1793	12.0544	9.05264	12.8137	12.5665	6.95241	12.0098	9.46257	9.36077	9.83015	11.6774	11.5038	7.69153	8.71957	12.1738	8.13219	13.3321	10.141	10.551	11.9139	9.56525	9.87403	10.7625	9.73934	11.6913	11.0419	11.4718
MIMAT0000089	7.78098	2.62005	6.51698	9.19522	8.10209	7.05323	7.37904	6.66699	5.29128	7.19329	4.53349	4.10191	5.45395	6.85781	5.89209	7.43971	7.27693	6.38996	6.32792	7.04753	7.06717	5.01486	6.91809	5.55586	5.70901	7.85664	5.6387	6.50935	6.37501	3.73986	3.67875	6.77123	4.78567	6.92583	5.11416	4.72628	6.14055	3.8906	5.95604	3.60126	5.47212	4.85406	4.77559	6.58828	5.89714	7.94854	3.54997	5.55662	4.60355
MIMAT0000084	11.3963	11.0821	11.0682	11.7926	10.9263	10.1925	10.8581	11.2594	11.2482	10.4681	11.5008	10.5879	11.5778	11.5268	10.4785	11.6614	12.7099	11.3236	11.4182	11.166	10.7128	10.3731	10.9546	10.7771	11.8618	11.9578	10.342	11.4719	9.31418	11.1959	10.747	11.2403	11.0233	11.0796	10.075	11.0006	11.622	10.833	11.1932	10.3692	11.0379	10.978	11.0782	11.8853	10.0427	11.9704	11.1868	10.7733	10.8237
MIMAT0000085	6.88499	6.49467	6.52048	6.90202	8.14094	6.2362	6.83468	5.51888	6.92626	6.99409	6.69706	6.7054	6.52258	6.30728	7.19153	5.54727	7.6594	6.0918	6.55614	6.68577	7.40868	6.60787	6.70665	7.2544	6.49633	6.46024	6.87446	6.93266	6.29318	6.3397	6.8741	6.98979	7.85202	6.97055	5.63251	5.61887	5.97797	5.97489	5.70407	6.07686	6.82549	6.77667	7.75623	6.93228	6.68	5.69293	6.4557	6.471	7.97754
MIMAT0000086	12.6173	12.6223	13.3112	13.4941	11.7448	11.6102	12.8921	12.0029	12.0899	12.0048	13.5507	13.148	13.2399	12.988	13.6373	11.8159	12.7508	13.6031	14.0033	11.1199	12.0747	12.3344	12.8306	12.7738	11.865	12.439	13.2733	12.6563	10.8203	12.9555	13.184	11.9383	12.2564	12.6135	11.6003	11.537	13.7318	11.2955	13.775	10.5434	13.0836	13.4354	12.3237	12.3679	12.0555	12.2552	11.1295	12.6433	12.4514
MIMAT0000087	12.2961	11.5795	14.0303	11.592	12.4622	14.1906	12.4955	13.1286	14.7663	12.7168	12.7308	12.3395	11.1442	13.8535	13.3994	11.9956	12.055	13.3115	11.7337	12.3497	12.1395	12.9168	12.4333	13.6882	11.4595	13.614	14.6732	9.0989	14.7699	12.6942	12.1025	11.6403	13.5513	13.4577	10.6081	11.8047	14.1958	11.2919	14.5378	12.1151	13.1142	12.5719	11.9077	12.1701	13.2652	12.8628	14.4632	11.7244	13.4121
MIMAT0000080	11.8413	12.0407	10.5134	11.4823	10.6558	10.4391	10.9573	10.6509	12.3248	11.0547	10.6647	11.0844	11.8687	11.3167	11.4166	11.587	12.4496	11.5167	11.4008	10.9432	11.1633	10.1928	11.5044	10.5843	12.1716	12.1686	10.6436	11.42	9.946	11.0735	11.1064	11.0053	10.9428	10.6108	10.4851	11.1545	10.9364	11.1932	11.4114	10.7389	11.2925	11.4043	10.9319	11.6352	9.95988	12.4454	11.3786	11.5833	11.2281
MIMAT0000081	12.9989	12.9293	14.182	13.7374	13.7414	13.4428	13.5244	13.8009	14.5075	12.9155	13.6522	12.879	14.1051	13.3216	13.2569	13.0195	13.7157	13.7368	13.4784	14.4489	13.853	13.2319	13.2823	14.3062	12.2625	12.8079	12.6134	14.4005	13.3699	12.4147	13.4766	12.4133	13.8235	13.8467	12.9698	12.0991	13.7104	12.6483	13.3279	15.8053	13.8612	14.0822	14.1631	13.9465	13.0445	12.2308	13.337	13.8297	12.6017
MIMAT0000082	11.7374	11.3801	10.8636	11.0924	11.3408	10.4633	11.4499	10.0885	11.1582	10.3027	10.9686	11.6489	11.1584	10.2727	12.2979	9.49816	11.7878	11.4956	12.4732	10.0329	11.0639	10.7776	11.0845	10.9963	11.0782	10.2315	11.6526	11.6372	9.64676	11.5406	11.8111	10.2519	10.8709	11.2313	10.3331	10.6357	10.7978	10.7853	11.6754	11.3666	11.8837	12.112	11.429	10.9751	10.7992	11.335	10.355	11.1577	11.4007
MIMAT0000083	9.02749	9.35648	9.23445	9.97693	9.36563	9.67165	10.3174	9.15014	9.99884	8.93018	9.3221	9.10337	8.76898	9.23439	10.3291	8.38449	10.4399	9.37936	10.0719	8.77658	10.7526	8.58403	9.27119	9.7107	10.2771	8.11625	8.64233	9.66512	9.18012	9.2001	9.93782	8.79992	9.34134	9.73051	8.22372	8.696	9.02313	8.67784	9.83609	10.6781	11.2984	9.11743	9.92628	9.31777	9.45837	9.43365	8.97906	9.17494	9.57296
MIMAT0004505	1.28368	0.2034	1.22981	0.981215	1.39481	0.658163	0.888068	0.3072	2.08198	0.2747	1.46722	1.01911	1.40456	1.1548	0.1666	1.58839	0.7155	1.12071	0.966556	0.863004	1.89385	1.04157	0.779709	1.80663	1.13577	1.45165	0.893834	0.988297	1.63757	0.3536	0.8323	0.857745	1.16489	1.38585	0.519996	0.6971	1.52586	0.7584	0.9762	0.395285	1.67416	1.3337	1.45762	1.70939	0.4174	2.00555	0.874319	1.20243	1.28368
MIMAT0004504	6.1624	1.64138	5.72228	7.53975	7.14436	6.3666	5.89962	4.88147	3.73209	5.45245	4.32345	2.76935	4.48647	6.51504	3.33027	6.83037	5.88778	5.42251	4.73478	5.52041	5.04812	3.636	5.64324	4.90252	3.98914	6.31846	4.50719	5.39381	6.10681	2.65016	2.83733	6.23101	4.07894	5.12419	3.76407	3.96333	5.75762	2.78206	4.36618	2.62015	3.46986	4.30734	3.72518	5.41506	4.70315	6.69382	2.86957	4.26443	3.72174
MIMAT0004507	2.84391	2.65514	3.38086	3.57997	2.77956	3.43673	2.4505	3.32443	3.80064	3.06023	2.17941	1.998	2.85998	1.5058	1.37366	2.2056	2.14537	1.74363	3.1099	3.49004	2.99284	1.64014	2.40611	2.58415	3.71626	1.52596	1.1005	2.95353	2.47898	2.01979	1.82244	1.59955	2.45202	3.49621	2.35704	1.165	3.09064	1.91312	0.6348	1.2423	3.77708	2.676	1.81665	3.31441	2.26363	3.60588	1.85544	2.69272	1.48187
MIMAT0004506	2.34567	1.70976	1.2298	2.0586	2.09059	1.232	1.31541	0.962886	1.8428	1.42113	1.56608	1.48376	0.7303	1.6537	1.1532	1.3817	2.89149	1.20481	2.3475	2.53023	2.56635	1.3115	2.0377	3.54932	1.68865	1.90588	1.28111	1.81971	0.9106	0.353589	1.30078	1.78097	1.69418	2.00886	1.4521	1.6664	2.3866	1.25284	1.07415	1.17683	1.85975	1.80239	3.06592	2.83658	1.22768	1.87214	0.6737	1.2025	2.0799
MIMAT0004501	4.60849	4.98799	6.03007	6.1672	5.16487	6.48616	4.54417	5.13637	5.31489	3.35457	4.17473	4.93969	6.04236	3.97434	4.43876	5.33409	6.69064	4.62937	5.99945	5.59561	4.11248	3.73101	4.90249	4.67958	4.29594	4.51318	3.96247	6.75439	1.9969	4.99237	3.07301	4.98464	3.23976	5.64969	4.49079	5.87702	4.52896	3.85657	4.46878	4.1965	3.99104	5.70823	3.28278	6.54357	3.31407	6.06582	4.16203	5.05623	5.4369
MIMAT0004500	4.247	4.01257	5.24774	4.82146	5.65937	4.22718	4.70572	4.11882	4.63981	3.32466	3.88038	3.06319	2.48873	4.10865	4.48679	3.79136	5.54842	2.83453	4.92804	4.68381	4.95641	4.51128	3.96103	5.18322	4.60055	3.27444	3.98871	5.60436	3.50866	3.49531	3.34651	3.98392	4.12075	4.79801	3.78697	3.18196	4.66882	3.55083	4.27648	6.04279	5.33783	3.25852	4.74458	4.59916	4.12418	3.68755	3.67624	4.30299	5.14687
MIMAT0004503	2.43673	1.70971	3.83072	2.61207	2.09058	2.87954	3.249	2.18886	2.28708	1.97689	3.5347	1.2442	2.40145	3.66127	2.85659	2.20568	2.71463	2.66678	2.49433	1.89902	3.48357	2.20124	2.53067	3.203	2.35186	2.56469	3.15613	2.81632	2.60945	2.77248	2.60255	2.65062	3.16185	3.18044	2.08919	1.92422	4.23704	1.97788	1.8582	1.30502	3.25495	1.91245	2.28724	2.36176	3.16019	1.47186	2.11529	0.604529	2.40698
MIMAT0004502	12.4753	11.3368	11.7177	11.7517	13.9381	12.536	12.6409	11.7897	11.599	11.8015	11.8673	11.8435	12.1741	11.3365	11.8263	11.6764	12.3305	11.4424	12.2645	11.9848	12.6732	11.1987	11.7965	12.1942	11.5352	12.1863	11.4242	11.9841	11.962	10.5159	11.9246	11.862	12.7322	11.813	10.412	10.5247	11.5257	10.0453	11.4238	11.2992	11.3697	12.4319	12.9181	12.305	12.6841	10.8878	10.4268	12.645	12.5627
MIMAT0029782	0.633844	NA	0.2919	NA	NA	0.2542	0.888068	NA	NA	0.878898	0.2583	0.752217	0.4109	1.15491	0.1666	NA	NA	NA	NA	0.495189	NA	0.884942	0.563519	0.4403	NA	0.366399	0.1314	0.76782	0.2338	NA	NA	NA	NA	0.682491	NA	0.3902	NA	1.35392	0.351984	1.58305	NA	0.500505	NA	0.1808	0.417336	NA	NA	1.49656	0.4422
MIMAT0004509	3.65386	2.50925	3.89731	3.51998	4.2423	4.18198	4.11903	4.0168	4.62102	3.13102	3.48504	2.22618	3.258	4.10867	3.20186	3.56536	4.35582	3.48265	3.10993	4.60506	4.88369	3.21044	4.10823	5.14007	3.03276	3.31689	2.50394	4.73998	4.52327	2.82998	3.41409	3.25225	4.84923	3.77649	2.98989	2.5776	4.34103	3.61332	3.48881	4.6351	5.36114	2.85202	4.55514	4.16676	3.58002	2.98509	4.2368	3.40998	3.36805
MIMAT0019755	0.412545	NA	NA	NA	NA	NA	NA	NA	0.4042	NA	0.2583	NA	NA	0.3859	0.1666	NA	NA	0.177	0.1844	NA	NA	NA	NA	NA	0.424488	NA	NA	NA	NA	0.1876	0.1343	NA	NA	NA	0.2833	NA	NA	NA	NA	NA	0.2859	NA	NA	0.3415	NA	0.2356	0.1622	NA	NA
MIMAT0014979	NA	NA	0.534563	0.3144	NA	1.10845	0.88809	0.3072	NA	NA	0.985819	0.677043	0.7303	NA	0.574913	0.4869	0.892279	1.62659	0.494634	0.967407	0.2262	1.18278	NA	1.27951	0.424488	NA	1.03481	0.507495	0.611493	1.55791	1.05188	0.686302	0.581914	1.59282	0.2833	0.6971	0.955881	0.2301	0.757782	0.1441	0.2859	0.757984	1.23779	1.04842	0.417336	0.6155	0.4405	0.8325	NA
MIMAT0014978	0.151	NA	NA	NA	NA	NA	NA	NA	NA	NA	NA	NA	NA	NA	NA	NA	NA	NA	0.1844	NA	NA	NA	NA	NA	NA	0.1948	NA	NA	NA	NA	NA	NA	0.3201	0.265	NA	NA	NA	NA	NA	NA	0.2859	NA	NA	NA	NA	NA	0.1622	NA	NA
MIMAT0014977	NA	NA	NA	NA	NA	NA	NA	NA	NA	NA	NA	NA	NA	NA	NA	NA	NA	NA	NA	0.3482	NA	NA	NA	NA	NA	NA	0.1314	NA	NA	NA	NA	0.2667	0.581914	NA	NA	NA	NA	NA	NA	NA	NA	NA	NA	NA	NA	NA	NA	NA	NA
MIMAT0027451	0.151	0.2034	NA	NA	NA	NA	NA	NA	NA	NA	NA	NA	NA	0.69	NA	NA	0.514	NA	NA	NA	NA	NA	NA	NA	0.2278	NA	NA	NA	0.2338	NA	NA	NA	NA	NA	NA	NA	NA	NA	NA	0.1441	NA	NA	NA	NA	NA	0.2356	NA	NA	NA
MIMAT0003180	1.91027	3.39756	0.742226	2.05859	0.724084	1.34572	2.96452	1.75403	1.9673	2.31762	2.17947	2.14484	0.73034	1.15486	2.72921	2.32604	3.62559	2.40767	2.26806	1.47209	2.99286	1.18276	2.03771	3.14595	0.752066	2.41628	2.32329	1.26635	2.33542	2.85787	3.5404	2.55418	2.38499	2.00883	0.901418	2.33275	1.74396	0.758365	1.07415	2.05376	1.34141	2.76668	3.39344	2.28479	2.98785	1.37652	2.33541	2.63346	3.72175
MIMAT0031095	NA	NA	NA	NA	NA	NA	NA	NA	NA	NA	NA	NA	NA	NA	NA	NA	NA	NA	NA	NA	NA	NA	NA	NA	NA	NA	NA	NA	NA	NA	NA	NA	NA	NA	NA	NA	NA	NA	NA	NA	NA	NA	NA	NA	NA	NA	NA	NA	NA
MIMAT0003340	1.3476	2.16422	1.48227	1.55984	2.29604	0.470249	1.04501	1.27729	2.37961	2.12297	1.56607	0.95685	0.4109	1.5058	1.56484	0.850288	2.07387	2.17737	0.627959	1.06474	2.48119	0.509286	1.13399	1.27953	0.891565	1.90589	1.79871	0.882278	1.03967	0.760738	2.34996	1.27585	2.899	1.38576	1.20286	1.80101	1.74396	1.14423	1.07415	0.795318	0.908022	1.68333	2.39752	1.52087	1.47983	1.47186	1.41488	1.20243	2.50141
MIMAT0018953	NA	NA	NA	NA	NA	NA	NA	NA	NA	NA	NA	NA	NA	NA	NA	NA	NA	NA	NA	NA	NA	NA	NA	NA	NA	NA	NA	NA	NA	NA	NA	NA	NA	NA	NA	NA	NA	NA	NA	NA	NA	NA	NA	NA	NA	NA	0.1622	NA	NA
MIMAT0018952	NA	NA	NA	NA	NA	NA	NA	NA	NA	NA	NA	NA	NA	NA	NA	NA	NA	NA	NA	NA	NA	NA	NA	NA	NA	NA	NA	NA	NA	NA	NA	NA	NA	NA	NA	NA	NA	NA	0.1867	NA	NA	NA	NA	NA	NA	NA	NA	NA	NA
MIMAT0018951	NA	0.2034	0.2919	NA	NA	NA	NA	NA	0.4042	NA	NA	NA	NA	NA	NA	NA	0.514	NA	NA	NA	NA	NA	NA	NA	NA	0.6585	NA	NA	NA	0.1876	NA	NA	NA	NA	0.7234	NA	0.9559	NA	NA	0.275105	NA	0.3521	0.6619	0.1808	NA	0.2356	0.1622	0.3337	NA
MIMAT0018950	0.2877	0.813124	NA	NA	NA	0.470249	NA	NA	NA	NA	NA	0.597716	0.7303	NA	NA	NA	NA	NA	NA	NA	NA	NA	NA	0.4403	NA	0.1948	NA	0.1897	NA	NA	0.1343	NA	NA	0.488795	NA	NA	NA	NA	0.757809	0.1441	NA	0.1868	NA	0.737824	0.417336	NA	NA	NA	NA
MIMAT0018957	NA	NA	NA	NA	NA	NA	NA	NA	NA	NA	NA	NA	NA	NA	NA	NA	NA	NA	NA	NA	NA	NA	NA	NA	NA	NA	NA	NA	NA	0.1876	NA	NA	NA	NA	NA	NA	NA	NA	NA	NA	NA	NA	NA	NA	NA	NA	NA	NA	NA
MIMAT0023709	NA	NA	NA	NA	NA	NA	NA	NA	NA	NA	NA	NA	NA	NA	NA	NA	NA	NA	NA	NA	NA	NA	NA	NA	NA	NA	NA	NA	NA	NA	NA	NA	NA	NA	NA	NA	NA	NA	NA	NA	NA	NA	NA	NA	NA	NA	NA	NA	NA
MIMAT0030429	0.527492	NA	0.2919	NA	0.407	0.470249	0.511328	0.3072	NA	0.2747	0.667484	0.513788	NA	NA	NA	NA	0.2798	NA	0.627863	NA	1.23761	NA	0.5635	NA	0.4245	1.59662	0.362967	1.08705	0.2338	0.1876	0.257156	NA	NA	0.265	0.2833	NA	1.5259	NA	NA	NA	NA	NA	0.661904	0.1808	0.1529	0.438072	0.307993	0.6046	0.4422
MIMAT0030428	NA	NA	NA	NA	NA	NA	NA	NA	NA	0.2747	NA	NA	NA	NA	NA	NA	NA	0.177	NA	NA	NA	NA	NA	NA	NA	NA	NA	NA	NA	NA	NA	NA	NA	NA	NA	NA	NA	NA	NA	NA	NA	NA	NA	NA	NA	NA	NA	NA	NA
MIMAT0027678	0.2877	NA	NA	0.3144	NA	NA	NA	NA	NA	NA	NA	NA	NA	NA	NA	NA	NA	NA	NA	NA	0.2262	NA	NA	NA	NA	NA	0.1314	NA	NA	NA	NA	NA	NA	NA	NA	NA	NA	NA	NA	NA	NA	NA	NA	NA	NA	NA	NA	NA	NA
MIMAT0027679	NA	NA	NA	NA	NA	NA	NA	NA	NA	NA	NA	NA	NA	NA	NA	NA	0.2798	NA	NA	NA	NA	NA	NA	NA	NA	NA	NA	NA	NA	NA	NA	NA	NA	NA	NA	NA	NA	NA	NA	0.1441	0.2859	NA	NA	NA	NA	NA	NA	NA	NA
MIMAT0026921	NA	NA	NA	NA	NA	0.2542	NA	NA	NA	NA	NA	NA	NA	NA	NA	NA	NA	NA	NA	NA	0.4217	NA	NA	0.777176	NA	NA	NA	NA	NA	NA	NA	NA	0.3201	NA	NA	NA	NA	NA	NA	NA	NA	NA	NA	NA	NA	NA	0.1622	NA	NA
MIMAT0023701	NA	NA	NA	NA	NA	NA	NA	NA	NA	NA	NA	NA	NA	NA	NA	NA	NA	NA	NA	NA	NA	NA	NA	NA	NA	NA	NA	NA	NA	NA	NA	NA	NA	NA	NA	NA	NA	NA	NA	NA	NA	NA	NA	NA	NA	NA	NA	NA	NA
MIMAT0019770	NA	NA	NA	NA	NA	NA	NA	NA	NA	0.2747	NA	0.1184	NA	NA	NA	NA	NA	NA	NA	NA	NA	NA	NA	NA	NA	0.1948	0.1314	0.1897	NA	NA	NA	NA	0.3201	NA	NA	NA	NA	NA	0.1867	NA	0.2859	NA	0.473175	NA	0.1529	NA	0.1622	NA	NA
MIMAT0027674	NA	NA	NA	NA	NA	NA	NA	NA	NA	NA	NA	0.1184	NA	NA	NA	NA	NA	NA	NA	NA	0.2262	NA	NA	NA	NA	NA	NA	NA	NA	NA	NA	NA	NA	NA	NA	NA	NA	NA	NA	NA	NA	NA	NA	NA	NA	NA	NA	NA	NA
MIMAT0019772	0.151	NA	0.923613	0.5725	0.407	NA	0.711948	NA	NA	NA	NA	0.1184	NA	NA	0.1666	NA	0.51405	NA	0.494705	NA	0.2262	0.277	0.3091	1.05011	0.2278	0.1948	NA	0.1897	0.768774	0.1876	0.573247	NA	0.581914	0.265	NA	NA	0.5557	NA	NA	2.59523	1.06744	0.1868	NA	0.48603	0.1529	NA	0.1622	NA	1.28363
MIMAT0019773	NA	NA	NA	NA	NA	NA	NA	NA	NA	NA	NA	NA	NA	NA	NA	NA	NA	0.177	NA	NA	NA	NA	NA	NA	NA	0.1948	NA	NA	NA	NA	NA	NA	NA	NA	NA	NA	NA	NA	NA	NA	NA	NA	NA	NA	NA	NA	NA	NA	NA
MIMAT0019774	0.2877	0.3816	NA	NA	NA	0.2542	NA	NA	0.4042	NA	NA	NA	NA	NA	NA	NA	NA	NA	NA	0.1846	0.2262	NA	NA	NA	NA	NA	NA	NA	NA	NA	0.1343	NA	NA	NA	0.2833	NA	NA	NA	NA	NA	NA	NA	NA	0.1808	NA	NA	0.3081	NA	NA
MIMAT0019775	0.151	0.3816	NA	0.572394	NA	NA	NA	NA	0.978254	NA	NA	NA	NA	NA	NA	NA	NA	NA	NA	NA	NA	NA	NA	0.4403	NA	NA	NA	0.1897	NA	0.1876	NA	NA	NA	NA	NA	NA	NA	NA	NA	NA	NA	NA	NA	NA	NA	NA	0.1622	NA	NA
MIMAT0019776	0.412545	0.54022	1.0848	0.3144	0.407	0.4703	0.712	0.5603	0.4042	0.5054	0.2583	NA	NA	0.941	0.451222	1.38169	0.514	0.724669	0.627863	1.06476	1.01333	0.5093	0.5635	0.4403	0.2278	1.96049	0.652735	0.507558	1.26764	0.353589	0.370407	0.2667	1.4537	0.265	0.5201	NA	0.5557	NA	1.25211	0.609043	1.06744	0.757937	1.23779	1.04847	0.1529	1.16457	0.307993	1.0293	0.4422
MIMAT0019777	NA	NA	NA	NA	NA	NA	NA	NA	NA	NA	NA	NA	NA	NA	NA	NA	NA	0.177	NA	NA	NA	NA	NA	NA	NA	NA	NA	NA	NA	NA	NA	NA	NA	NA	NA	NA	NA	NA	NA	NA	NA	NA	0.2559	NA	NA	NA	NA	NA	0.4422
MIMAT0019778	0.151	NA	NA	0.3144	NA	NA	NA	NA	NA	NA	NA	NA	0.4109	NA	NA	NA	NA	NA	NA	NA	NA	NA	NA	NA	NA	NA	NA	NA	NA	NA	NA	NA	NA	NA	NA	NA	NA	NA	NA	NA	NA	NA	0.661904	NA	NA	NA	NA	NA	NA
MIMAT0019779	0.151	0.3816	NA	NA	NA	NA	NA	NA	NA	NA	NA	NA	NA	NA	NA	NA	NA	NA	NA	NA	NA	NA	NA	NA	NA	0.3665	0.1314	NA	NA	NA	NA	NA	NA	0.265	0.2833	NA	NA	NA	NA	NA	NA	0.976409	0.2559	0.1808	NA	NA	0.1622	0.3337	NA
MIMAT0027676	NA	NA	NA	NA	NA	NA	NA	NA	NA	0.2747	NA	NA	NA	NA	NA	NA	NA	NA	NA	NA	NA	NA	NA	NA	NA	NA	NA	NA	NA	NA	NA	NA	NA	NA	NA	NA	NA	NA	NA	NA	NA	NA	NA	NA	NA	NA	NA	NA	NA
MIMAT0007889	0.151	NA	NA	NA	NA	NA	NA	NA	NA	NA	NA	NA	NA	0.3859	NA	NA	NA	0.177	NA	NA	0.2262	NA	0.3091	0.7772	NA	NA	NA	NA	0.768735	NA	NA	NA	NA	NA	NA	NA	NA	NA	NA	NA	NA	NA	0.2559	NA	NA	0.2356	NA	NA	NA
MIMAT0007888	NA	NA	NA	NA	NA	NA	NA	NA	NA	NA	NA	NA	NA	NA	NA	NA	NA	NA	NA	NA	NA	NA	NA	NA	NA	NA	NA	NA	NA	NA	NA	NA	0.3201	NA	NA	NA	NA	NA	NA	NA	NA	0.1868	NA	NA	NA	NA	0.307993	NA	NA
MIMAT0027677	0.4126	NA	0.2919	NA	NA	NA	NA	NA	NA	NA	NA	NA	NA	NA	NA	NA	0.514	0.177	0.1844	NA	NA	NA	NA	NA	0.2278	NA	0.2518	0.1897	0.2338	NA	0.1343	NA	0.5819	NA	NA	NA	NA	NA	0.5004	NA	NA	NA	NA	NA	NA	NA	0.1622	NA	NA
MIMAT0007881	NA	NA	NA	NA	NA	NA	NA	NA	NA	NA	NA	0.1184	NA	NA	NA	NA	NA	NA	NA	NA	NA	NA	NA	NA	NA	NA	NA	NA	0.2338	NA	NA	NA	NA	NA	NA	NA	NA	NA	0.1867	0.1441	NA	NA	0.661904	NA	NA	NA	NA	NA	0.4422
MIMAT0007883	NA	NA	NA	NA	NA	NA	NA	NA	NA	NA	NA	NA	NA	NA	NA	NA	NA	NA	NA	NA	NA	NA	NA	NA	0.2278	NA	NA	NA	NA	NA	NA	NA	NA	NA	NA	NA	NA	NA	0.1867	NA	NA	NA	NA	NA	NA	NA	NA	NA	NA
MIMAT0007882	NA	NA	NA	NA	0.724084	NA	NA	NA	NA	NA	NA	NA	NA	NA	NA	NA	NA	NA	NA	NA	NA	NA	NA	NA	NA	NA	NA	NA	NA	NA	NA	NA	NA	NA	NA	NA	NA	NA	NA	NA	NA	NA	NA	NA	NA	NA	NA	NA	NA
MIMAT0007885	1.91022	1.0425	NA	NA	NA	0.4703	0.2782	0.3072	NA	NA	0.4774	0.1184	0.4109	0.3859	2.58941	NA	NA	0.177	0.3478	NA	1.82638	NA	0.9677	0.4403	NA	NA	1.58613	0.1897	0.6115	0.1876	0.664902	0.4917	NA	0.8533	0.2833	NA	NA	NA	NA	NA	0.2859	0.1868	0.2559	0.48603	NA	0.2356	NA	NA	NA
MIMAT0007884	0.412528	NA	NA	NA	NA	0.658163	NA	NA	NA	NA	NA	0.1184	0.4109	0.941124	NA	1.92979	0.715481	0.334638	0.627863	0.1846	NA	NA	0.563519	0.7772	0.2278	2.20634	NA	0.507558	NA	NA	0.1343	NA	NA	NA	0.5201	NA	0.5557	NA	0.976215	NA	NA	0.500449	0.473175	NA	NA	1.04559	NA	0.604529	0.780183
MIMAT0007887	0.825742	0.2034	NA	NA	NA	NA	NA	NA	NA	NA	NA	NA	NA	NA	2.10604	NA	NA	NA	NA	NA	0.5939	NA	0.3091	NA	NA	0.1948	0.89391	0.1897	NA	NA	0.257156	NA	NA	0.265	NA	NA	NA	NA	NA	NA	NA	NA	NA	NA	NA	0.438072	NA	NA	NA
MIMAT0007886	NA	NA	NA	NA	NA	NA	NA	NA	NA	NA	NA	NA	NA	NA	NA	NA	NA	NA	NA	NA	NA	NA	NA	NA	NA	NA	NA	NA	NA	NA	NA	NA	NA	NA	NA	NA	NA	NA	NA	NA	NA	NA	NA	NA	NA	NA	NA	NA	NA
MIMAT0030427	NA	NA	NA	NA	NA	NA	NA	NA	NA	NA	NA	NA	NA	NA	NA	NA	NA	NA	NA	NA	NA	NA	NA	NA	NA	NA	NA	NA	NA	NA	NA	NA	NA	NA	NA	NA	NA	NA	NA	NA	NA	NA	NA	NA	NA	NA	NA	NA	NA
MIMAT0005798	0.287682	NA	NA	NA	NA	0.2542	NA	NA	NA	1.42116	0.477301	NA	NA	NA	0.315938	NA	0.51405	NA	NA	NA	0.593831	NA	NA	NA	NA	NA	0.1314	NA	NA	NA	0.475373	0.2667	0.3201	NA	NA	NA	NA	0.2301	NA	NA	NA	0.1868	0.661904	0.1808	0.740642	0.2356	NA	0.3337	1.05382
MIMAT0007401	NA	NA	NA	NA	NA	NA	NA	NA	NA	NA	NA	NA	0.4109	NA	NA	NA	NA	NA	NA	NA	NA	NA	NA	NA	NA	NA	NA	NA	NA	NA	NA	NA	NA	NA	NA	NA	NA	NA	NA	NA	NA	NA	NA	NA	NA	NA	NA	NA	NA
MIMAT0007400	0.732962	0.2034	0.5345	NA	0.407	NA	0.5113	0.3072	1.19755	NA	0.477301	0.424595	NA	NA	NA	NA	0.2798	0.177	NA	NA	NA	0.509286	0.3091	NA	NA	NA	0.362967	0.507558	NA	NA	0.370366	0.2667	0.3201	0.4888	NA	NA	0.5557	0.2301	0.351984	0.275105	0.2859	0.634955	0.2559	NA	NA	NA	0.1622	NA	NA
MIMAT0019954	0.151	0.2034	0.923676	0.981186	0.7241	0.2542	0.511328	NA	0.719586	1.17534	0.2583	1.0191	0.73034	NA	0.1666	NA	0.892241	0.177	0.4946	0.750512	1.12982	NA	NA	1.47739	0.2278	1.10883	NA	0.643588	NA	0.502435	0.664845	0.686306	0.3201	NA	0.5201	NA	0.5557	0.428499	0.1867	0.880172	1.06746	1.74408	2.39758	0.848935	0.834081	0.2356	0.1622	0.604529	NA
MIMAT0019955	NA	NA	0.2919	0.3144	NA	NA	NA	NA	NA	0.505368	NA	NA	NA	0.3859	0.1666	NA	NA	NA	0.3478	0.1846	NA	0.277	NA	1.05011	NA	NA	NA	0.35733	NA	NA	NA	0.2667	NA	NA	NA	NA	NA	NA	NA	NA	0.2859	0.500449	1.11394	0.48603	NA	NA	NA	NA	0.4422
MIMAT0019956	NA	NA	NA	NA	NA	NA	NA	NA	NA	NA	NA	NA	NA	NA	NA	NA	NA	NA	NA	NA	NA	NA	NA	NA	NA	NA	NA	0.1897	NA	NA	NA	NA	NA	NA	NA	NA	NA	NA	NA	NA	0.2859	0.500449	NA	NA	NA	NA	NA	NA	NA
MIMAT0019957	1.14656	0.540252	0.923676	NA	0.724084	0.973435	0.511328	NA	NA	0.2747	NA	NA	NA	NA	NA	NA	1.32084	NA	0.1844	0.75054	NA	0.884953	0.3091	1.27952	0.2278	0.1948	0.562416	1.56934	1.71691	0.353589	0.1343	NA	0.803435	0.265	0.7234	0.3902	NA	0.2301	0.1867	0.1441	1.461	0.500505	0.2559	0.48603	0.640749	NA	1.05051	1.49662	NA
MIMAT0019950	NA	NA	NA	NA	NA	NA	NA	NA	NA	NA	NA	0.1184	NA	NA	0.1666	NA	NA	NA	NA	0.1846	0.2262	NA	NA	NA	NA	NA	0.1314	NA	NA	NA	NA	NA	NA	0.265	NA	NA	NA	NA	0.1867	NA	NA	NA	NA	0.1808	0.1529	NA	NA	NA	NA
MIMAT0019951	NA	NA	NA	NA	NA	0.2542	NA	NA	NA	NA	NA	NA	NA	NA	NA	NA	NA	0.177	NA	NA	NA	NA	NA	NA	NA	NA	0.251825	NA	NA	NA	NA	NA	NA	NA	NA	NA	NA	NA	NA	NA	NA	NA	NA	NA	NA	NA	NA	0.3337	NA
MIMAT0019952	NA	NA	NA	NA	NA	NA	NA	NA	NA	NA	NA	NA	NA	NA	NA	NA	NA	NA	NA	NA	NA	NA	NA	NA	NA	NA	NA	NA	NA	NA	NA	NA	NA	NA	NA	NA	NA	NA	NA	NA	NA	NA	NA	NA	NA	NA	NA	NA	0.4422
MIMAT0019953	NA	NA	NA	NA	NA	NA	NA	NA	NA	NA	NA	NA	NA	NA	NA	NA	NA	NA	NA	NA	NA	NA	NA	NA	NA	NA	NA	NA	NA	NA	NA	NA	NA	NA	NA	NA	NA	NA	NA	NA	NA	NA	NA	NA	NA	NA	NA	NA	NA
MIMAT0019958	1.14659	0.54022	NA	0.3144	1.39481	0.470249	NA	NA	NA	1.30348	NA	0.513713	0.4109	0.690059	0.451222	NA	0.7155	0.60596	NA	1.06474	0.4217	0.5093	NA	NA	1.13572	1.0087	NA	NA	NA	0.1876	0.370407	1.01101	1.31649	0.265	0.519996	NA	0.9559	NA	0.3521	0.1441	1.21086	2.19969	NA	0.341444	NA	1.16456	NA	1.62389	1.28368
MIMAT0019959	NA	NA	NA	NA	NA	NA	NA	NA	NA	NA	NA	NA	NA	NA	NA	NA	NA	NA	NA	NA	NA	NA	NA	NA	NA	NA	NA	NA	NA	NA	NA	NA	NA	NA	NA	NA	NA	NA	NA	NA	NA	NA	NA	NA	NA	NA	NA	NA	NA
MIMAT0005800	1.40883	0.93234	NA	NA	NA	NA	NA	NA	NA	NA	0.2583	0.1184	NA	NA	2.14647	NA	NA	NA	0.749851	NA	1.95831	NA	0.3091	0.7772	NA	0.519831	1.83772	NA	0.2338	0.760784	0.982346	0.2667	NA	1.0059	NA	NA	NA	NA	NA	0.1441	NA	0.1868	NA	0.617454	NA	NA	NA	NA	NA
MIMAT0005936	0.2877	NA	NA	0.3144	NA	0.2542	NA	NA	NA	NA	NA	NA	NA	0.3859	NA	NA	0.2798	NA	NA	NA	0.2262	0.277	NA	NA	NA	NA	NA	NA	NA	NA	0.1343	NA	0.3201	NA	0.2833	NA	NA	0.428499	NA	NA	NA	NA	0.2559	NA	0.1529	NA	0.3081	NA	NA
MIMAT0005933	2.24853	0.932342	1.48225	1.14908	1.39488	1.34574	1.31538	2.18887	1.55596	0.878923	0.477301	0.823745	0.7303	0.69	0.79449	1.14032	2.07391	0.6059	1.06384	0.628517	1.33798	0.885025	1.85921	1.27951	1.52679	1.45167	0.466187	1.17949	1.15817	0.502435	0.751051	1.27585	1.31649	0.853241	1.33293	1.51782	0.9559	1.14427	1.48358	0.705231	0.908079	0.75798	2.03732	0.9522	1.2277	1.64548	0.4405	0.3337	0.7801
MIMAT0005930	0.912919	0.2034	0.2919	0.572394	0.407	NA	NA	NA	NA	0.704188	NA	0.1184	NA	0.690059	NA	NA	NA	NA	NA	NA	0.2262	0.277	1.283	0.4403	0.4245	1.52598	0.1314	0.3574	0.910564	NA	0.475366	NA	1.16488	NA	NA	NA	0.5557	NA	0.1867	0.1441	NA	0.976432	NA	NA	0.1529	0.2356	0.307993	NA	0.4422
MIMAT0028215	NA	0.2034	NA	NA	NA	NA	NA	NA	NA	NA	NA	NA	NA	NA	NA	NA	NA	NA	NA	0.348237	NA	0.5093	NA	1.05011	NA	NA	NA	NA	NA	0.1876	NA	0.2667	NA	NA	NA	NA	NA	NA	NA	0.1441	NA	0.500449	NA	NA	NA	NA	0.1622	NA	NA
MIMAT0028214	NA	NA	NA	NA	NA	NA	NA	NA	NA	NA	NA	NA	NA	NA	NA	NA	NA	NA	NA	NA	NA	NA	NA	1.05011	NA	NA	0.1314	NA	NA	NA	NA	NA	NA	NA	NA	NA	NA	NA	NA	NA	NA	0.1868	NA	NA	NA	NA	NA	NA	NA
MIMAT0028213	NA	NA	NA	NA	NA	NA	NA	NA	NA	NA	NA	NA	NA	NA	NA	NA	0.2798	NA	NA	NA	NA	NA	NA	NA	0.4245	NA	NA	NA	NA	NA	NA	NA	NA	NA	NA	NA	NA	NA	NA	NA	NA	NA	NA	NA	NA	NA	NA	NA	NA
MIMAT0028212	NA	NA	NA	0.3144	NA	NA	NA	NA	NA	NA	NA	NA	NA	NA	NA	NA	NA	NA	NA	NA	NA	NA	NA	NA	0.2278	NA	NA	NA	NA	NA	NA	NA	NA	NA	0.2833	NA	NA	NA	NA	NA	NA	NA	NA	NA	NA	NA	NA	NA	NA
MIMAT0005939	NA	NA	NA	NA	NA	NA	NA	NA	NA	NA	NA	NA	NA	NA	NA	NA	NA	NA	NA	NA	NA	NA	NA	NA	NA	NA	NA	NA	NA	0.1876	NA	NA	NA	NA	NA	NA	NA	NA	NA	NA	NA	NA	NA	NA	NA	NA	NA	NA	NA
MIMAT0021030	0.2877	NA	NA	NA	NA	NA	NA	NA	NA	NA	NA	0.1184	NA	0.3859	0.3159	NA	NA	NA	NA	NA	NA	NA	NA	NA	0.2278	NA	NA	NA	NA	NA	NA	NA	NA	NA	NA	NA	NA	NA	0.1867	NA	NA	NA	NA	NA	NA	NA	0.1622	NA	NA
MIMAT0021033	NA	NA	NA	NA	NA	NA	NA	NA	NA	NA	NA	NA	NA	NA	NA	NA	NA	NA	NA	NA	NA	NA	NA	NA	NA	NA	NA	NA	NA	NA	NA	NA	NA	NA	NA	NA	NA	NA	0.1867	NA	NA	NA	NA	NA	NA	NA	NA	NA	NA
MIMAT0021034	0.151	NA	NA	NA	NA	0.2542	NA	NA	NA	NA	0.2583	NA	NA	NA	0.315938	NA	NA	NA	0.1844	NA	NA	NA	NA	NA	NA	NA	NA	NA	0.2338	0.1876	NA	NA	NA	NA	NA	NA	NA	NA	NA	NA	NA	0.1868	NA	NA	NA	NA	NA	NA	NA
MIMAT0021039	NA	NA	NA	0.3144	NA	NA	NA	NA	NA	NA	NA	NA	NA	NA	NA	NA	NA	0.177	NA	NA	NA	NA	NA	0.777176	NA	0.366399	NA	NA	NA	NA	NA	0.2667	NA	NA	NA	NA	0.5557	NA	NA	0.2752	NA	NA	NA	NA	NA	NA	0.3081	NA	NA
MIMAT0000276	0.825741	0.54022	NA	0.572394	1.71437	1.72786	1.54303	0.3072	0.7196	1.89789	0.985832	0.227816	0.99168	1.5058	0.79449	2.4371	0.7155	1.56434	0.347879	1.06478	2.01994	1.1828	1.76096	1.47738	1.01881	0.519831	0.466135	1.26636	2.11875	0.979759	2.07723	NA	1.90026	0.853241	1.20295	1.16499	2.92199	1.53699	0.634838	1.42278	2.02424	0.871379	1.96749	1.52091	1.42079	1.94036	1.47788	NA	0.780183
MIMAT0000275	4.9753	5.21077	5.8399	4.05183	3.77722	3.69461	5.13045	3.92963	5.80669	4.26661	5.2353	4.84403	3.75703	3.35033	6.87843	4.90221	5.41	4.26821	4.47667	3.6554	6.74286	3.36665	4.33004	6.34528	2.57534	6.84299	6.38338	2.26148	5.86698	5.86339	5.70397	4.79715	4.77262	6.00715	3.83159	3.40987	3.77481	3.95635	4.27646	2.31971	5.80743	4.65474	5.41027	5.2477	5.86431	3.62673	6.34809	4.07691	3.36804
MIMAT0000274	2.43667	4.29442	2.19768	1.43541	1.20397	4.32752	3.04106	2.03032	1.84281	3.35458	2.97512	2.6367	0.99168	5.60072	3.85451	3.98664	1.54897	4.39889	1.84397	1.39926	1.2376	1.53868	2.19657	2.07452	1.0188	4.70934	3.46104	0.35733	7.71088	1.25629	1.89993	2.28039	3.79893	1.14398	2.16095	2.65078	5.33891	4.38427	3.27891	0.880069	NA	2.64442	4.02946	1.64929	3.36197	2.24027	3.68961	1.49662	4.39799
MIMAT0000273	0.151	0.6831	NA	0.3144	NA	NA	0.2782	NA	NA	0.5054	NA	0.5138	NA	1.1548	0.1666	NA	NA	0.6059	NA	NA	NA	NA	NA	NA	NA	1.00876	0.2518	NA	1.46439	0.1876	0.1343	NA	0.3201	NA	NA	NA	0.5557	0.8988	0.3521	NA	NA	0.352162	0.828831	NA	NA	0.6155	0.4405	NA	0.7801
MIMAT0000272	2.46581	2.34705	3.76086	2.29173	8.04448	1.34573	1.4337	1.41204	3.66014	1.72559	0.8354	1.86882	3.3541	1.65375	1.83613	1.38169	2.71462	2.21844	3.41656	1.84521	5.07016	2.06195	1.76099	2.07457	1.76316	2.37665	7.46859	2.81636	1.86364	2.11543	1.35679	1.39203	3.34937	1.59281	1.56224	1.51785	2.10077	1.91313	2.47515	6.01499	1.85979	3.62463	2.34341	1.64926	1.59118	2.8497	0.307993	2.43945	4.62469
MIMAT0000271	2.40695	2.8189	1.08488	2.55346	0.407	1.88667	3.82638	2.11177	2.83683	3.02348	2.97516	2.84003	3.64755	2.31796	3.7269	2.72684	4.91193	4.78767	3.58992	2.42413	4.44041	2.06192	2.89739	2.30042	1.34445	1.29039	3.81387	1.56932	2.94232	4.41119	4.89643	3.34164	2.89905	2.68802	0.519996	2.96958	4.08555	2.21124	3.03312	0.880043	0.908103	3.45315	3.95914	3.37133	2.72051	2.29345	2.40187	4.30296	3.90563
MIMAT0000270	6.96106	7.16309	8.59399	8.01075	5.85072	6.47366	6.91313	6.48782	7.75522	5.95988	8.01607	5.99162	6.76477	7.61484	7.0824	7.06901	8.21522	7.34821	6.41809	7.96068	6.44693	6.5174	6.68339	7.21682	6.24955	5.20404	5.55924	7.0566	6.26377	6.70686	7.22778	7.38803	8.17332	6.86725	6.08861	6.96135	7.54037	6.48691	6.72073	8.07096	5.39908	6.81258	8.24469	8.1361	7.17575	6.45807	8.12624	7.5754	6.67939
MIMAT0000279	6.00519	4.92468	5.20454	7.1596	6.25335	8.12052	7.57198	7.10772	7.06161	6.95314	6.85446	5.91393	6.92589	7.66798	6.01463	6.87545	7.64871	7.35857	7.69042	5.84889	5.07745	6.90915	6.47057	6.31968	4.66033	7.26533	7.02361	7.93169	5.62096	6.39076	7.47016	6.91651	5.3487	7.4313	5.8435	6.42278	7.89672	6.60696	6.65299	4.96126	6.1253	7.38493	5.46836	7.54201	6.4298	6.77319	6.9852	7.47975	5.38835
MIMAT0000278	7.63322	7.17976	6.62906	9.01206	7.90237	9.53257	9.32789	8.70055	8.92116	8.75289	8.70974	8.28507	8.782	9.47153	7.92698	8.48971	9.48211	9.38271	9.88597	7.76454	6.58858	8.34951	8.32497	7.93104	6.41484	9.34582	9.33469	10.3754	6.57194	8.84196	9.30376	9.05306	6.93646	9.75834	7.89728	9.02153	9.38837	8.75728	8.75772	7.61544	8.00529	9.60069	7.61339	9.33549	7.65142	8.62361	9.0203	9.59274	8.03782
MIMAT0002815	NA	NA	NA	NA	NA	NA	NA	NA	NA	NA	NA	NA	NA	NA	NA	NA	NA	NA	NA	NA	NA	NA	NA	NA	NA	NA	NA	NA	NA	NA	NA	NA	0.3201	NA	NA	NA	NA	NA	NA	0.1441	NA	NA	NA	NA	NA	NA	NA	NA	NA
MIMAT0002814	2.10784	3.82494	0.923676	2.05861	1.20397	0.9735	2.75326	2.03028	2.76996	3.67194	1.9787	1.83465	0.991713	0.3859	2.22412	1.76918	3.54851	2.09167	2.30837	1.95085	3.11094	1.0415	2.0377	2.07452	NA	0.519831	1.6312	1.08701	4.08849	2.51652	3.02195	3.18943	2.51607	1.00595	0.901499	2.3328	2.51075	1.14414	1.48366	2.82656	0.908079	3.00888	2.99742	2.50438	3.34623	1.27442	2.30098	2.85722	4.39801
MIMAT0002817	2.43671	3.53582	1.36156	2.4285	1.85094	1.23196	3.51362	2.84192	2.96179	3.78603	2.60845	2.05857	1.57379	1.65372	3.72693	2.54033	3.01121	3.00835	2.38561	2.14143	3.64892	1.53862	3.18952	3.67552	0.752012	3.13891	2.08478	1.2663	3.31814	3.01487	3.45316	2.55418	2.79956	2.33135	1.06013	2.03771	2.92196	1.97788	1.55321	2.54417	1.06746	3.23754	3.36656	2.86331	3.83866	1.80043	1.65189	2.90814	4.18704
MIMAT0002816	0.912919	1.24037	0.2919	0.572394	NA	1.10854	1.4337	1.27727	1.19755	1.89788	1.12208	0.677039	0.4109	NA	1.67961	0.4869	1.6508	1.3595	1.15494	0.628466	2.43665	0.509286	0.3091	1.47738	NA	1.45167	0.652708	NA	0.9106	0.874441	2.48182	1.27586	1.45366	0.4888	0.5201	0.949959	NA	0.758365	0.757809	0.795275	0.2859	1.48389	1.64826	1.04852	1.3593	1.04561	0.6737	1.20247	1.65621
MIMAT0002811	NA	NA	NA	NA	NA	NA	NA	NA	NA	NA	0.477301	NA	NA	NA	NA	NA	NA	NA	NA	NA	NA	NA	NA	NA	NA	NA	NA	NA	NA	NA	0.1343	NA	NA	NA	NA	NA	NA	NA	NA	0.1441	NA	NA	NA	NA	NA	NA	NA	NA	2.50138
MIMAT0002810	1.52407	NA	0.2919	NA	0.407	1.88667	0.2782	0.560331	NA	NA	2.35556	NA	0.4109	NA	0.3159	0.850288	0.51405	0.177	0.494634	0.3482	NA	0.885025	NA	1.27951	0.2278	0.1948	0.466135	NA	NA	0.353589	0.370407	NA	NA	NA	0.2833	NA	NA	NA	NA	0.395285	0.2859	0.758	NA	0.737883	0.1529	NA	1.05046	NA	6.36475
MIMAT0002813	1.86731	3.71282	0.923629	2.05859	1.2039	1.34574	3.43064	2.46173	3.32979	3.64797	2.4098	2.42317	2.4887	0.941124	2.95093	2.32599	4.45765	3.12084	3.24052	2.53025	3.48364	1.73494	2.75143	1.65139	0.5975	1.59663	1.91279	1.34829	3.65691	3.49534	3.21623	3.55604	2.99209	2.14664	1.66449	3.13171	1.744	1.7742	2.0629	2.25767	1.8598	3.08135	2.64138	2.50444	3.2813	1.64553	2.40195	4.43033	3.83484
MIMAT0002812	NA	NA	NA	NA	NA	NA	NA	NA	NA	NA	NA	NA	NA	NA	NA	NA	0.51405	NA	NA	NA	NA	NA	NA	NA	NA	0.366399	NA	0.35733	NA	0.1876	NA	NA	NA	NA	NA	NA	NA	NA	NA	NA	NA	NA	NA	NA	NA	NA	NA	NA	NA
MIMAT0002819	7.04425	6.59523	7.8166	6.37196	4.84313	6.25451	7.15198	7.46826	7.39669	6.58516	7.04433	3.46083	6.21871	8.17147	5.67079	7.72068	7.4669	5.26008	6.03887	6.8277	7.058	6.12523	7.26816	4.79535	4.61069	8.50419	6.70417	7.89214	5.58436	5.82502	4.93379	7.42096	7.19067	5.02049	5.54133	6.86469	8.71807	6.00234	7.71007	6.34457	6.9837	5.94351	6.55083	6.51646	5.37821	9.16385	7.34029	6.34734	6.60161
MIMAT0002818	0.995047	2.25853	NA	0.981186	0.724084	NA	0.888046	0.560331	1.19751	1.42114	0.835337	1.13607	NA	NA	0.794491	1.76916	1.99865	0.4766	0.347879	0.628517	1.82639	0.277	0.967691	0.4403	NA	1.45165	0.737616	0.507558	1.15814	1.3378	1.11825	1.94217	1.5789	0.6825	0.723366	1.51781	0.9559	0.428499	0.634838	1.85859	0.9081	1.07436	1.8167	1.04843	0.740693	0.615594	1.0505	1.49663	2.07986
MIMAT0027469	NA	NA	NA	NA	NA	NA	0.2782	NA	NA	NA	NA	NA	NA	NA	0.1666	NA	NA	0.177	NA	NA	NA	0.277	NA	NA	NA	NA	NA	NA	NA	NA	NA	NA	NA	NA	NA	NA	0.5557	0.2301	NA	NA	NA	NA	NA	NA	0.1529	NA	0.307993	NA	NA
MIMAT0027468	NA	NA	NA	NA	NA	NA	NA	NA	NA	NA	NA	NA	NA	NA	NA	NA	NA	NA	NA	NA	NA	NA	NA	NA	NA	NA	NA	NA	NA	NA	NA	NA	NA	NA	NA	NA	NA	NA	NA	NA	NA	NA	NA	NA	NA	NA	NA	NA	NA
MIMAT0027465	NA	NA	NA	NA	NA	NA	NA	NA	NA	NA	NA	NA	NA	NA	NA	NA	NA	NA	NA	0.1846	NA	NA	NA	NA	NA	NA	NA	NA	NA	NA	NA	NA	NA	NA	NA	NA	NA	NA	NA	0.1441	0.2859	NA	0.2559	NA	NA	NA	NA	NA	NA
MIMAT0027464	NA	NA	NA	NA	NA	NA	NA	NA	NA	NA	NA	NA	NA	NA	NA	NA	NA	NA	NA	NA	NA	NA	NA	NA	NA	NA	NA	NA	NA	NA	NA	NA	NA	NA	NA	NA	NA	NA	NA	0.275105	NA	NA	NA	NA	0.1529	NA	NA	NA	NA
MIMAT0027467	0.733	0.2034	1.88378	0.3144	0.724084	0.2542	0.5113	NA	1.1976	0.2747	0.2583	0.227816	0.9916	0.69	NA	0.850288	0.2798	0.177	0.347879	0.1846	0.747663	NA	0.3091	0.4403	0.891554	0.784928	0.1314	0.5076	1.03967	NA	0.1343	0.4917	0.8035	0.4888	NA	NA	0.5557	0.6028	0.1867	1.93984	0.728927	0.500449	0.4731	0.341444	NA	NA	0.307993	NA	0.4422
MIMAT0027466	NA	NA	NA	NA	0.407	NA	NA	NA	0.4042	NA	NA	NA	NA	NA	NA	NA	NA	NA	NA	NA	0.2262	NA	NA	0.777176	0.2278	0.1948	NA	0.1897	NA	NA	NA	NA	0.3201	NA	NA	0.3902	NA	NA	NA	0.6091	NA	0.1868	NA	0.1808	NA	NA	NA	NA	NA
MIMAT0027461	0.4126	NA	NA	NA	NA	NA	NA	NA	NA	NA	NA	NA	NA	NA	NA	NA	NA	NA	NA	NA	NA	NA	NA	NA	NA	NA	NA	NA	NA	NA	NA	NA	NA	NA	NA	NA	NA	NA	NA	NA	NA	NA	NA	NA	NA	NA	NA	0.6046	NA
MIMAT0027460	NA	NA	NA	NA	NA	NA	NA	NA	NA	NA	NA	NA	NA	NA	NA	NA	NA	NA	NA	NA	NA	NA	NA	NA	NA	NA	NA	NA	NA	NA	NA	NA	NA	NA	NA	NA	NA	NA	NA	NA	NA	NA	NA	NA	NA	NA	NA	NA	NA
MIMAT0027463	0.151	0.2034	NA	0.3144	NA	NA	NA	NA	NA	NA	NA	NA	NA	0.941075	0.1666	0.4869	NA	NA	0.4946	0.1846	NA	0.709319	0.3091	0.4403	0.2278	0.366399	0.1314	0.1897	0.768728	NA	NA	NA	0.803422	0.265	0.2833	NA	NA	NA	0.1867	0.506139	0.524406	0.1868	NA	0.61739	NA	NA	0.307993	NA	0.7801
MIMAT0027462	NA	NA	NA	NA	NA	NA	NA	NA	NA	NA	NA	NA	NA	NA	NA	NA	NA	NA	NA	NA	NA	NA	NA	NA	NA	NA	NA	NA	NA	NA	0.1343	NA	NA	0.265	NA	NA	NA	NA	NA	NA	NA	NA	0.2559	0.1808	NA	NA	NA	NA	NA
MIMAT0027645	NA	NA	NA	NA	NA	NA	NA	NA	NA	NA	NA	NA	NA	NA	NA	NA	NA	NA	NA	NA	NA	0.277	NA	NA	NA	NA	NA	NA	NA	NA	NA	NA	NA	NA	NA	NA	NA	NA	NA	NA	0.2859	NA	NA	NA	NA	NA	NA	NA	NA
MIMAT0027644	NA	NA	NA	NA	NA	NA	NA	NA	NA	NA	NA	NA	NA	NA	NA	NA	NA	NA	NA	NA	NA	NA	NA	NA	NA	NA	NA	NA	NA	NA	NA	NA	NA	NA	0.2833	NA	NA	NA	NA	NA	NA	NA	NA	NA	NA	NA	NA	NA	NA
MIMAT0027647	NA	NA	NA	NA	NA	NA	NA	NA	NA	NA	NA	NA	0.4109	NA	NA	NA	NA	NA	NA	NA	NA	NA	0.3091	NA	0.2278	NA	NA	NA	NA	0.1876	NA	NA	NA	NA	NA	NA	NA	NA	NA	NA	NA	NA	NA	NA	NA	0.2356	NA	NA	NA
MIMAT0027646	NA	NA	NA	NA	NA	NA	NA	NA	NA	NA	NA	NA	NA	NA	NA	NA	NA	NA	NA	NA	NA	NA	NA	NA	NA	NA	NA	NA	NA	NA	NA	NA	NA	NA	NA	NA	NA	NA	NA	NA	NA	NA	NA	NA	NA	NA	NA	NA	NA
MIMAT0000417	8.51936	8.95704	8.3171	9.28974	10.0206	7.91469	8.3239	7.48745	9.96053	8.25627	8.12649	7.4993	8.38419	8.55932	7.64147	8.79885	8.53871	8.30915	8.68836	8.85303	10.12	8.48523	8.39729	9.1841	9.11097	8.78992	7.63079	8.56054	8.43267	6.69337	8.5169	8.88292	9.04554	7.42287	6.93948	6.95778	8.85904	7.83844	7.80672	10.5425	9.6731	8.40261	9.06189	9.16101	7.59665	7.95678	8.37205	8.03507	10.1489
MIMAT0000416	2.84391	2.72291	2.19771	3.0958	1.85093	3.02329	5.30355	3.2544	2.83675	6.30423	2.3556	5.90777	3.52896	2.70475	6.06565	3.94965	4.34061	3.32251	4.25773	4.41513	3.0823	2.79239	3.64014	1.27952	5.79596	1.90591	3.2313	1.42581	2.80377	4.1654	4.94293	4.39937	3.92221	5.41073	2.94997	3.36708	1.93339	2.36437	2.57891	1.63285	6.34729	3.1047	2.81052	3.03767	6.66898	2.39425	2.89289	4.18404	1.05382
MIMAT0027643	NA	NA	NA	NA	NA	NA	0.2782	NA	NA	NA	NA	NA	NA	NA	NA	NA	NA	NA	NA	NA	NA	NA	NA	NA	NA	NA	NA	NA	NA	NA	NA	NA	NA	NA	NA	NA	NA	NA	NA	NA	NA	0.1868	NA	NA	NA	NA	NA	NA	NA
MIMAT0027642	0.63392	NA	NA	NA	NA	0.2542	NA	NA	NA	NA	NA	0.1184	NA	NA	NA	NA	NA	NA	0.1844	NA	NA	NA	NA	0.4403	NA	NA	0.1314	0.1897	NA	NA	NA	NA	0.5819	0.265	NA	NA	NA	NA	NA	0.1441	NA	NA	NA	0.1808	NA	NA	0.1622	NA	NA
MIMAT0000419	11.2135	12.7471	9.81966	11.622	10.1635	9.93172	11.2999	9.58173	11.9454	11.1048	10.1931	11.4324	11.8437	10.7505	11.0798	10.5293	12.7415	10.8605	11.0685	11.0032	10.7805	9.95817	10.9857	11.273	11.1852	9.95876	10.7315	9.77125	8.58386	10.9944	11.2054	11.8952	12.3361	11.4001	10.6322	12.0843	10.3514	11.9154	10.9507	10.0327	11.9357	10.8305	11.5846	12.0925	10.6509	11.5182	11.0282	11.107	10.9415
MIMAT0000418	10.7634	11.9636	9.79763	9.96323	10.0037	9.35331	10.0491	9.39149	10.8088	10.136	9.15847	10.6449	10.6319	10.1944	10.2169	9.54312	11.1052	9.38666	10.4405	10.0549	9.98705	9.0197	10.07	10.4965	10.1677	9.56081	10.5822	9.53094	8.43043	9.81794	10.0498	10.974	10.7374	10.449	10.1372	11.3779	9.59451	11.2014	10.326	8.87616	10.3949	10.393	10.395	11.1424	10.2993	10.1639	10.1447	10.2644	10.337
MIMAT0027649	NA	0.5402	NA	NA	NA	NA	0.5113	0.3072	NA	NA	0.2583	NA	NA	0.69	0.1666	0.4869	NA	NA	NA	0.1846	0.5939	NA	0.3091	NA	NA	0.519831	NA	NA	0.435	NA	0.47541	0.491705	0.3201	0.265	NA	NA	NA	NA	NA	0.2752	0.7289	NA	0.2559	0.4861	0.1529	NA	0.1622	0.3337	NA
MIMAT0027648	NA	NA	NA	NA	NA	NA	NA	NA	0.4042	NA	NA	NA	NA	NA	0.1666	NA	NA	0.177	NA	NA	NA	NA	NA	NA	NA	NA	0.362944	NA	0.2338	NA	NA	NA	0.3201	NA	NA	NA	NA	NA	NA	NA	NA	NA	NA	NA	0.1529	NA	NA	0.3337	NA
MIMAT0027601	NA	NA	NA	NA	NA	NA	NA	NA	NA	NA	NA	NA	NA	NA	NA	NA	NA	NA	NA	NA	NA	NA	NA	NA	NA	NA	NA	NA	NA	NA	NA	NA	NA	NA	NA	NA	NA	NA	NA	NA	NA	NA	NA	NA	NA	NA	NA	NA	NA
MIMAT0010133	0.412545	0.2034	1.4822	0.5725	1.39487	1.72786	0.888113	0.775581	1.70645	0.505368	1.46717	0.513644	1.21289	1.15491	1.2305	NA	0.892241	0.936276	1.47096	0.348237	0.4217	0.884953	0.563519	1.47741	1.01886	1.52589	0.737614	1.1795	0.434942	0.502445	1.24244	1.01096	1.16489	NA	0.519996	NA	1.52584	0.89878	1.07413	2.25767	1.06744	1.33374	0.978434	1.13859	0.533385	1.47183	1.34901	1.49662	1.28368
MIMAT0028231	NA	NA	NA	NA	NA	NA	NA	NA	NA	NA	NA	NA	NA	NA	NA	NA	NA	NA	NA	NA	NA	NA	NA	NA	NA	NA	NA	NA	NA	NA	0.1343	NA	NA	NA	NA	NA	NA	NA	NA	NA	NA	NA	NA	NA	NA	NA	NA	NA	NA
MIMAT0028230	NA	NA	NA	NA	NA	NA	NA	NA	NA	NA	NA	NA	NA	NA	NA	NA	NA	NA	0.3478	NA	NA	NA	NA	NA	NA	NA	NA	NA	NA	NA	NA	NA	NA	NA	NA	NA	NA	NA	NA	NA	NA	NA	NA	NA	NA	NA	NA	NA	NA
MIMAT0018083	0.412545	0.2034	1.48217	1.2993	0.407	1.1085	1.18653	0.3072	1.1976	0.2747	NA	0.1184	0.4109	NA	0.3159	1.3817	0.2798	0.4766	NA	0.6284	1.12987	NA	1.41813	0.7772	0.424488	0.3665	NA	0.507558	0.434942	0.3536	0.3704	NA	0.995483	0.488795	0.5201	NA	1.2689	0.2301	NA	0.506139	0.2859	1.1661	NA	0.617454	1.64374	1.64546	0.561758	0.832464	NA
MIMAT0027605	NA	NA	NA	NA	NA	NA	NA	NA	NA	NA	NA	NA	NA	NA	NA	NA	NA	NA	NA	NA	NA	NA	NA	NA	NA	NA	NA	NA	NA	NA	NA	NA	NA	0.265	NA	NA	NA	NA	NA	NA	NA	NA	NA	NA	0.1529	NA	NA	NA	NA
MIMAT0018082	NA	NA	NA	NA	0.407	NA	NA	NA	NA	NA	NA	NA	NA	NA	NA	NA	0.2798	NA	NA	NA	0.2262	NA	NA	NA	0.2278	0.3665	NA	0.1897	NA	NA	NA	NA	NA	NA	NA	NA	NA	NA	0.1867	NA	NA	NA	0.2559	NA	0.1529	NA	NA	NA	NA
MIMAT0027356	NA	NA	0.2919	NA	NA	NA	NA	NA	NA	NA	NA	NA	NA	NA	NA	NA	NA	0.177	0.1844	NA	NA	NA	NA	NA	NA	NA	NA	NA	NA	NA	NA	NA	NA	NA	NA	NA	NA	NA	NA	NA	NA	NA	NA	NA	NA	NA	NA	NA	NA
MIMAT0000071	8.01002	8.46174	9.59842	9.0896	9.00379	8.74742	8.73733	8.25151	9.95016	9.99571	8.70433	7.70138	8.2233	9.49562	8.18786	9.89107	8.78608	8.92683	7.42689	9.24574	8.60708	8.47931	8.87284	8.5481	10.314	9.51503	8.22894	9.73271	7.86587	8.48349	8.83283	8.29796	8.80309	8.15852	8.75113	8.51916	9.2759	8.78977	7.62276	9.68919	9.45303	8.84778	8.35402	8.77953	7.7927	10.5655	9.92964	8.45983	8.83885
MIMAT0000070	8.63839	7.66729	9.71504	9.043	9.05684	9.68893	9.62263	9.39203	10.8936	9.3764	8.53847	6.53213	7.61996	9.99517	8.53163	10.2471	9.28139	8.71476	7.43142	9.21329	9.56735	8.60933	9.26333	8.99722	10.9561	9.27587	7.663	9.37262	10.4305	8.47053	8.64516	7.85086	9.91202	8.48913	8.77283	9.08971	9.8391	9.13139	7.40119	10.6839	10.1635	8.02486	8.89962	8.34727	8.966	10.7204	9.81647	7.58325	8.39216
MIMAT0000073	3.32897	3.31217	5.53964	5.83316	4.24224	5.94723	5.8419	5.37776	7.68888	6.14231	5.74293	2.90736	3.20742	5.74791	5.72856	6.76264	5.3201	5.99769	3.77367	5.83865	6.35118	5.83546	5.92996	5.19734	7.03889	4.80945	3.69143	4.89112	7.01229	6.01361	5.96059	3.5309	6.38336	4.34755	6.22882	5.58197	6.56962	5.96696	2.90596	6.35573	6.38946	3.83488	6.08222	5.06401	5.65931	7.38087	6.7708	3.86131	4.32244
MIMAT0000072	4.26361	2.65513	4.94584	4.88226	4.72368	5.1098	4.36221	4.01678	6.02303	4.75536	4.96343	2.0286	3.39984	5.39536	3.80479	6.3449	4.62965	4.89911	3.03992	4.14156	5.35985	3.94443	4.59539	4.73859	5.47942	5.10448	2.78907	5.08877	6.14322	3.72483	4.38572	3.58076	5.21034	2.97384	3.42829	2.91124	6.45837	4.00377	2.28368	6.82546	4.6624	3.82079	4.99336	4.55069	3.29781	6.14386	4.60464	3.72604	4.00563
MIMAT0000075	7.57348	7.48662	9.03979	9.01749	8.53244	9.2684	9.44478	9.04067	10.5652	9.38092	8.55363	6.33677	7.1633	9.67466	8.42566	10.1341	8.41754	8.64212	6.85349	9.16195	8.9597	8.22336	8.93542	8.13527	10.5986	8.57369	7.62863	9.0554	9.72357	8.80216	8.53412	7.36517	9.03053	8.54321	8.92679	9.11821	9.22356	9.17778	6.85767	10.2217	9.52816	7.57992	8.32199	8.34724	8.88643	10.6824	9.80941	7.18171	7.75366
MIMAT0000074	5.95987	6.27814	7.54241	7.75998	7.09021	8.19453	8.50206	7.72279	9.31313	7.71067	7.3896	5.49933	6.16003	7.94786	7.59563	8.51847	7.83463	7.51292	6.1483	7.57828	8.54743	7.40889	7.56248	7.57916	9.28796	7.17873	6.21579	7.11483	8.44289	7.57941	7.68721	6.30327	8.17208	7.26918	7.55668	7.54728	8.16348	7.60212	6.03118	8.50272	8.67833	6.29794	7.6913	7.21505	7.5975	9.12174	8.25772	6.37021	6.69942
MIMAT0000077	15.6463	15.677	15.1973	15.8666	14.601	16.3728	16.149	15.9633	16.3191	15.8712	16.4534	15.3869	15.8252	16.1151	15.4066	16.4509	16.8059	15.3143	15.9268	16.1265	15.1104	15.8583	15.4232	15.7248	14.7141	16.4961	15.3801	15.1672	14.9077	16.1781	16.033	16.6656	15.6444	15.4219	15.7326	15.8591	16.5864	15.6238	15.2695	16.8968	12.9731	15.4944	15.8031	16.3774	16.1125	15.3079	15.6068	16.0405	16.3133
MIMAT0000076	18.1898	18.1137	18.7248	18.9302	18.4137	18.4922	18.5019	18.5109	17.8014	18.2663	18.8599	18.1128	17.8595	18.7024	17.9703	18.1759	18.2363	18.9385	17.9102	18.246	17.658	19.1029	18.4283	17.8178	18.5683	18.4449	18.6948	18.4138	16.513	19.0984	18.7522	18.796	18.5451	18.5776	19.0217	18.7835	18.6618	18.9643	18.6962	17.2355	17.3967	17.9322	18.4104	18.4347	18.3667	18.9627	18.9905	18.0754	18.0364
MIMAT0000079	3.66648	4.6994	2.90735	3.77226	3.24396	4.6378	5.78743	3.9519	4.98739	3.54805	3.32487	4.13738	3.52896	3.4346	4.45496	3.10889	5.88779	3.5803	4.4942	4.09626	4.549	2.91887	4.00468	4.09257	4.00462	2.41628	4.02297	2.66471	2.90887	3.20066	4.01108	4.26866	4.48317	4.62017	3.36893	4.15156	3.87063	3.73066	4.04243	2.12498	4.46185	3.67231	4.3091	4.55069	4.37023	4.52325	3.39536	4.00856	3.72177
MIMAT0000078	12.2526	11.8935	12.0506	11.6285	11.4689	11.0576	10.8506	12.3827	12.441	10.8565	11.7311	11.1145	11.8723	12.1266	11.4049	12.2335	12.631	11.2875	11.833	12.0216	11.6228	11.2683	11.9904	11.6113	12.541	12.5906	11.3997	11.9965	10.5585	11.6471	11.1128	11.7826	11.3133	11.5224	11.3043	11.8629	11.9602	11.6467	11.7246	10.9845	11.3631	11.5536	11.5842	12.1745	11.1707	11.9956	11.9161	11.4059	11.6265
MIMAT0000099	13.6047	13.1382	13.3555	12.9183	13.1671	12.0256	13.1236	12.7796	13.9361	12.8022	13.6841	13.8557	12.8306	13.0904	14.0617	11.7316	13.0323	13.3812	13.8429	12.9797	12.4923	13.5333	13.1686	13.6483	13.0282	11.91	14.3368	13.8909	11.1524	13.684	13.5834	13.0642	12.6942	14.4282	12.7514	12.7383	12.922	12.742	13.4052	16.2251	13.0578	13.9942	13.3382	14.1177	13.2547	12.3909	12.1141	12.4645	13.0944
MIMAT0000098	11.586	11.0504	8.91738	9.28636	8.05332	9.06283	11.0736	9.96143	10.3386	11.5101	11.3373	11.9339	11.3101	12.8895	13.1532	10.6	11.0372	11.3039	11.5081	10.5941	10.2104	10.1168	11.0116	11.4607	8.26925	10.5721	12.6149	8.17567	10.8324	12.3814	12.2055	11.425	9.27865	12.9339	9.63606	11.025	9.89713	11.2405	11.3864	7.81306	9.74485	11.735	10.7657	11.361	12.2242	11.5387	10.0362	11.2794	11.2079
MIMAT0000097	9.14718	12.4663	8.0759	9.00727	8.09007	7.60919	10.0854	7.55093	10.0499	10.1467	8.93915	10.1232	8.36271	7.62386	11.312	6.74649	10.8298	9.95223	9.73996	11.176	9.81364	9.88224	9.43255	10.1695	6.0064	6.6735	10.792	5.68541	7.56162	10.8751	10.9184	9.71146	6.22461	11.9601	11.6183	8.9445	8.01937	8.03281	7.88306	6.55102	10.6211	10.0696	10.3871	9.85877	10.7764	6.16539	11.3367	9.29334	10.5498
MIMAT0000096	6.52936	6.00645	5.00745	5.50215	3.93926	5.29115	5.71916	5.31038	6.44323	5.9054	5.52059	5.47456	5.75611	6.16038	5.81266	6.04503	5.37322	6.18273	5.99329	5.06527	5.83777	5.35047	6.15944	6.00386	5.68524	7.03658	5.11522	5.88044	4.30947	5.53644	6.13095	5.55745	5.9277	5.18142	4.59809	5.16135	5.83086	5.94685	6.25128	6.34457	7.28874	6.26462	6.69018	5.40145	5.22276	6.3524	5.66543	6.66477	5.98647
MIMAT0000095	4.02047	3.04742	5.72839	3.69294	5.05596	5.27691	4.8616	4.81006	6.42166	4.73274	3.43362	2.75113	4.84176	4.69133	3.22088	4.22208	4.57888	4.51868	3.43489	4.01335	6.80552	3.33671	6.10542	5.71137	4.43932	3.20826	2.86657	4.55391	7.75852	2.77246	4.1914	2.90647	6.38332	4.87933	3.59301	4.01964	5.28775	4.45417	4.7464	5.50592	6.83929	3.25852	5.20548	4.44849	1.88121	4.8593	4.95399	3.54481	5.4249
MIMAT0000094	2.28163	2.90886	4.20857	3.74627	3.03039	3.12237	2.39333	2.63708	3.69655	2.64239	3.26727	2.55507	3.30686	2.31794	1.97742	2.20566	3.67476	3.32247	2.42278	3.17826	4.11251	2.91891	3.52514	3.25785	4.41636	2.9893	2.59781	4.33025	1.79221	1.8073	2.11017	3.605	3.89846	1.5929	3.83163	3.45142	4.52899	3.50758	3.5411	1.63282	2.79008	2.47548	2.39756	4.11213	2.5657	4.02282	3.70288	1.74085	3.51097
MIMAT0000093	11.5926	11.146	12.7965	12.3269	13.0016	13.0464	13.2692	13.2518	14.0243	12.4625	12.3154	10.56	12.2451	13.2576	11.8828	12.9018	12.679	12.8777	10.7227	13.6536	13.1922	11.9162	12.8914	13.4628	11.9808	11.7704	11.1881	13.7394	13.5043	11.7953	12.4866	11.4732	13.2473	12.8952	12.1605	12.3206	13.3711	12.8918	11.605	14.0456	13.2548	11.7257	13.1018	13.1645	12.6848	12.1723	13.1413	11.605	12.426
MIMAT0000092	13.752	13.3547	14.3825	14.0528	13.7603	13.6975	13.9894	13.7451	15.412	14.6494	13.4253	12.5446	13.4369	13.9768	12.8446	14.8246	13.7746	12.7478	13.5642	14.0739	14.1906	13.3098	13.5053	13.5216	15.1303	14.5944	12.844	14.036	14.0181	12.9818	13.1232	12.9147	14.2244	13.6052	13.565	13.2063	13.9231	12.9128	12.8947	15.5905	14.3103	13.6306	13.6483	13.3539	13.4127	15.0641	13.7318	13.568	12.869
MIMAT0000091	6.45326	5.9153	5.40104	4.23094	5.86693	4.21231	4.6457	3.45507	5.25509	3.786	4.53347	3.07787	3.72147	3.69583	3.8174	4.05793	8.38465	3.95273	5.92375	5.7091	6.90698	4.21502	5.63625	7.12756	4.68932	5.74118	3.34398	5.14715	1.26764	3.47741	4.36541	4.90864	5.53801	5.13249	3.66882	4.97449	5.08297	4.54246	4.42304	3.89411	5.93689	3.7485	7.08393	5.70462	3.46789	5.16764	4.71993	3.3376	5.50684
MIMAT0000090	4.90798	4.86597	5.6468	6.07641	5.93771	4.34132	4.97326	4.66917	6.65714	4.51181	6.08467	4.43429	4.8083	6.0106	4.92495	4.25279	5.51502	6.57511	5.68852	4.34903	5.62597	5.16712	5.22167	5.8956	5.99864	5.01051	5.1697	6.28844	4.68001	5.26666	6.16075	4.74349	5.21033	4.76629	4.21547	3.99173	5.59879	4.47678	5.39377	7.31966	6.1743	5.44536	5.92522	5.71562	4.30646	6.66893	5.42686	4.69958	5.70827
MIMAT0004978	0.151	NA	0.742171	0.3144	NA	1.23197	NA	0.3072	0.7196	0.878898	NA	0.329594	NA	NA	0.451257	1.58841	NA	0.177	0.862267	NA	NA	0.277	NA	2.19185	NA	0.519831	0.251825	NA	2.90893	0.1876	0.370407	0.686302	1.31653	0.265	NA	NA	3.31158	0.2301	0.634838	0.395285	1.76994	0.500449	5.32205	0.341444	0.1529	NA	NA	0.3337	2.19734
MIMAT0004979	NA	NA	NA	NA	NA	NA	NA	NA	NA	NA	NA	NA	NA	NA	NA	NA	NA	NA	NA	NA	NA	NA	NA	NA	NA	0.1948	NA	NA	NA	NA	NA	NA	NA	NA	NA	NA	NA	NA	NA	NA	NA	NA	NA	NA	NA	NA	NA	NA	NA
MIMAT0004751	NA	NA	1.08482	0.9812	0.407	0.2542	1.04505	0.3072	1.55589	0.5054	0.2583	0.2279	NA	NA	0.3159	NA	0.715481	0.834298	0.627894	1.0648	1.95827	0.509286	NA	0.4403	1.01879	0.901072	0.1314	0.1897	1.15805	NA	0.1343	NA	0.803422	NA	0.2833	0.3902	0.955881	NA	0.1867	1.89983	NA	NA	2.03739	0.48603	NA	NA	0.673649	0.3337	NA
MIMAT0004752	0.995083	0.6831	5.09524	2.49238	3.8111	2.71991	3.11373	1.27727	3.92871	1.72564	0.667484	0.329594	1.21286	0.3859	1.07147	2.54032	2.40063	1.56439	2.71997	3.59152	4.38284	2.79231	2.64527	4.63876	3.53658	1.72837	1.03481	1.69994	3.09866	0.502445	1.69781	1.59959	2.45203	2.77564	2.90882	0.949959	2.73097	1.35397	0.634904	2.88922	2.74361	1.07435	4.41787	2.66487	2.04655	NA	4.18109	1.74088	2.9661
MIMAT0004977	0.412545	NA	NA	NA	3.51468	2.27921	NA	2.58092	NA	1.42116	0.477301	NA	NA	0.941075	0.1666	NA	0.2798	0.177	0.1844	NA	NA	4.37075	2.53061	0.4403	NA	0.519831	1.87572	0.35733	1.79224	0.1876	NA	0.2667	1.57895	NA	0.7234	NA	3.44207	0.2301	3.25818	NA	2.79003	0.500449	1.11392	NA	0.2912	1.64551	3.56458	0.832524	2.07987
MIMAT0004971	NA	NA	NA	NA	NA	NA	NA	NA	NA	NA	NA	NA	NA	NA	NA	NA	NA	NA	NA	NA	NA	NA	NA	NA	NA	NA	NA	NA	NA	NA	NA	NA	NA	NA	NA	NA	NA	NA	NA	NA	NA	NA	NA	NA	NA	NA	NA	NA	NA
MIMAT0004972	NA	NA	NA	NA	NA	0.2542	NA	NA	NA	0.2747	NA	NA	NA	NA	NA	NA	NA	NA	NA	NA	NA	NA	NA	NA	NA	NA	NA	NA	NA	NA	NA	NA	NA	NA	NA	NA	NA	NA	NA	NA	NA	NA	NA	NA	NA	NA	NA	NA	NA
MIMAT0027088	NA	NA	NA	NA	NA	NA	NA	NA	NA	NA	NA	NA	NA	NA	NA	NA	NA	NA	NA	NA	NA	NA	NA	0.4403	NA	NA	NA	NA	NA	NA	NA	NA	NA	0.4888	NA	NA	NA	NA	NA	NA	NA	NA	NA	NA	NA	NA	NA	NA	NA
MIMAT0022303	NA	NA	NA	NA	NA	NA	NA	NA	NA	NA	NA	NA	NA	NA	NA	NA	NA	NA	NA	NA	NA	0.277	NA	NA	NA	NA	NA	NA	NA	NA	NA	NA	NA	NA	NA	NA	NA	NA	NA	0.506152	NA	NA	NA	0.1808	NA	NA	NA	NA	NA
MIMAT0022300	NA	NA	NA	NA	NA	NA	NA	NA	NA	NA	NA	NA	NA	NA	NA	NA	NA	NA	NA	NA	NA	NA	NA	NA	NA	NA	NA	NA	NA	NA	NA	NA	NA	NA	NA	NA	NA	NA	NA	NA	NA	NA	NA	NA	NA	NA	NA	NA	NA
MIMAT0004570	1.63075	1.24035	1.22977	1.87925	1.20397	2.33536	3.11375	1.75403	3.41976	1.8143	1.97872	0.82374	0.991713	0.3859	2.3333	1.92979	1.19163	3.16351	0.862349	1.54131	0.5939	1.98687	2.94294	1.65139	0.752066	1.59664	0.251825	2.49525	1.99682	1.74885	2.73534	1.39199	2.31465	1.59282	1.06004	1.66638	3.00876	1.53697	2.40159	3.08056	1.34135	3.4712	2.50009	1.4521	2.08506	2.73899	1.4148	2.50708	1.95201
MIMAT0004571	3.65385	4.15423	6.79556	5.05075	7.06931	5.30527	4.89294	4.68252	4.95765	4.63873	3.95521	4.9194	5.42102	4.23151	3.90251	3.98665	5.6564	3.53229	4.87539	5.07699	7.24561	4.1985	4.49199	7.87075	4.83477	4.1399	5.41195	5.41773	4.94194	4.4299	5.7879	5.41368	5.92179	3.81834	3.56686	3.64295	4.37408	4.58466	3.60805	3.48423	6.49485	4.8881	5.66322	4.77838	3.76941	5.29047	5.91351	4.57911	6.40804
MIMAT0022945	NA	NA	NA	NA	NA	NA	NA	NA	NA	NA	NA	NA	NA	NA	NA	NA	NA	NA	NA	NA	NA	NA	NA	NA	NA	NA	NA	NA	NA	NA	NA	NA	0.3201	NA	NA	NA	NA	NA	NA	NA	NA	NA	NA	NA	NA	NA	NA	NA	NA
MIMAT0011156	0.151	0.2034	0.2919	NA	0.407	NA	0.511328	NA	NA	0.2747	NA	NA	NA	NA	0.315938	NA	NA	0.177	NA	NA	0.421694	0.277	0.3091	NA	0.2278	NA	0.251825	NA	0.435	NA	0.1343	0.2667	NA	0.265	NA	0.3902	NA	NA	0.1867	NA	0.2859	NA	0.2559	0.61739	NA	NA	0.1622	NA	0.4422
MIMAT0011157	0.2877	NA	NA	NA	NA	NA	0.2782	NA	NA	0.2747	NA	NA	NA	NA	NA	NA	NA	NA	NA	NA	NA	NA	NA	NA	NA	0.519831	NA	0.35733	0.434942	NA	NA	NA	NA	NA	NA	NA	NA	NA	NA	0.1441	NA	NA	0.2559	NA	NA	0.2356	NA	NA	NA
MIMAT0022941	NA	NA	NA	NA	NA	NA	NA	NA	NA	NA	NA	NA	NA	NA	NA	NA	NA	NA	NA	NA	NA	NA	NA	NA	NA	NA	NA	NA	NA	NA	NA	NA	NA	NA	NA	NA	NA	NA	NA	NA	NA	NA	NA	NA	NA	NA	NA	NA	NA
MIMAT0022942	NA	NA	NA	NA	NA	NA	NA	NA	NA	0.2747	NA	NA	NA	NA	NA	NA	NA	NA	NA	0.1846	NA	NA	NA	NA	NA	NA	NA	NA	NA	NA	NA	NA	NA	NA	NA	NA	NA	NA	NA	NA	NA	NA	NA	NA	NA	0.2356	NA	NA	NA
MIMAT0011158	NA	NA	NA	NA	NA	NA	NA	NA	NA	0.505368	NA	NA	0.4109	NA	NA	NA	NA	0.177	NA	0.1846	NA	NA	0.3091	NA	NA	NA	NA	0.35733	NA	NA	NA	NA	NA	NA	NA	0.3902	0.5557	NA	NA	0.275105	NA	NA	NA	NA	NA	NA	NA	0.3337	0.7801
MIMAT0022948	0.2877	NA	NA	NA	NA	NA	NA	NA	NA	NA	NA	0.1184	NA	NA	NA	NA	NA	0.177	NA	0.1846	NA	NA	NA	NA	NA	0.3665	NA	NA	NA	NA	NA	NA	NA	NA	NA	NA	NA	NA	NA	0.275105	NA	NA	NA	NA	0.2912	NA	NA	NA	NA
MIMAT0016874	NA	NA	NA	NA	NA	NA	NA	NA	NA	NA	NA	NA	NA	NA	NA	NA	NA	NA	NA	NA	NA	NA	NA	NA	NA	NA	NA	NA	NA	NA	NA	NA	NA	NA	NA	NA	NA	NA	NA	NA	NA	NA	NA	NA	NA	NA	NA	NA	NA
MIMAT0018968	0.527456	0.2034	0.923676	0.3144	NA	0.4703	0.2782	0.3072	2.69986	0.8789	0.985807	0.513719	0.99168	NA	1.15324	NA	3.93912	NA	1.15505	0.75054	NA	0.277	0.779709	NA	0.2278	0.366399	0.362944	1.26629	1.15808	0.353589	0.2572	0.2667	0.3201	0.853233	NA	NA	NA	0.2301	1.2521	0.609091	0.2859	2.11018	0.2559	0.341444	0.417336	0.2356	0.1622	1.2025	0.4422
MIMAT0018969	NA	NA	NA	NA	NA	NA	NA	0.3072	NA	NA	NA	0.227816	NA	NA	NA	NA	0.2798	NA	0.1844	NA	NA	NA	NA	NA	NA	NA	0.1314	NA	NA	NA	0.1343	NA	NA	NA	NA	NA	NA	NA	NA	0.1441	NA	0.3521	NA	NA	NA	NA	0.307993	NA	NA
MIMAT0018966	NA	NA	NA	NA	NA	0.2542	NA	NA	NA	NA	NA	NA	NA	NA	NA	NA	NA	NA	NA	NA	NA	NA	NA	NA	NA	NA	NA	NA	NA	NA	NA	NA	NA	NA	NA	NA	NA	NA	NA	NA	NA	NA	NA	NA	NA	0.2356	NA	NA	NA
MIMAT0018967	NA	NA	NA	NA	NA	NA	NA	NA	NA	NA	NA	NA	NA	NA	NA	NA	NA	NA	0.1844	NA	NA	NA	NA	NA	NA	NA	NA	NA	NA	NA	NA	NA	NA	NA	NA	NA	NA	NA	NA	NA	NA	NA	NA	NA	NA	NA	NA	0.3337	NA
MIMAT0018964	NA	NA	NA	NA	NA	NA	NA	NA	NA	NA	NA	NA	NA	NA	NA	NA	NA	NA	NA	NA	NA	NA	NA	NA	NA	NA	NA	NA	NA	NA	NA	NA	NA	NA	NA	NA	NA	NA	NA	NA	NA	NA	NA	NA	NA	NA	NA	NA	NA
MIMAT0018965	NA	NA	NA	0.3144	NA	0.2542	NA	NA	0.4042	0.5054	NA	0.227816	NA	NA	0.3159	NA	0.892258	NA	0.74979	NA	1.43172	NA	NA	NA	0.2278	NA	0.1314	NA	0.611493	0.1876	0.3704	0.4917	1.16483	NA	NA	NA	NA	0.602796	0.634838	0.395285	NA	0.352162	2.96198	NA	0.1529	NA	0.965115	NA	1.05382
MIMAT0016858	NA	NA	NA	NA	0.7241	NA	NA	NA	NA	NA	0.2583	0.1184	NA	0.3859	NA	NA	NA	0.3345	0.9666	NA	NA	NA	NA	NA	NA	NA	0.2518	NA	NA	NA	NA	0.2667	NA	NA	NA	0.3902	NA	NA	0.1867	NA	NA	0.5005	NA	NA	NA	NA	NA	NA	0.4422
MIMAT0018963	NA	NA	NA	NA	NA	NA	NA	NA	NA	NA	NA	0.1184	NA	NA	NA	NA	NA	NA	NA	NA	NA	NA	NA	NA	NA	NA	NA	NA	NA	NA	NA	NA	NA	NA	NA	NA	NA	NA	NA	NA	NA	NA	NA	NA	NA	NA	NA	NA	NA
MIMAT0018960	0.527441	0.683097	0.923676	NA	0.407	0.2542	NA	NA	NA	0.2747	NA	0.424588	0.73034	NA	NA	NA	0.2798	NA	0.1844	NA	0.4217	NA	NA	0.4403	0.424488	0.519831	0.1314	0.35733	NA	0.1876	0.1343	NA	NA	0.265	0.2833	NA	NA	NA	0.634809	NA	0.2859	0.500505	NA	0.1808	0.291137	NA	0.1622	1.0293	0.4422
MIMAT0018961	0.912885	1.83742	0.742226	NA	0.407	NA	NA	NA	NA	0.704216	NA	0.329515	NA	0.69	NA	NA	0.51405	NA	1.06385	NA	1.01333	0.277	NA	1.80664	0.752012	2.85159	0.1314	0.507495	NA	0.1876	0.257156	0.2667	NA	NA	NA	NA	NA	0.2301	1.16582	NA	0.2859	0.871297	NA	0.48598	0.417336	NA	0.1622	1.49662	1.28364
MIMAT0026717	NA	NA	NA	NA	NA	NA	NA	NA	NA	NA	NA	NA	NA	NA	NA	NA	NA	NA	NA	NA	NA	NA	NA	NA	NA	NA	NA	NA	NA	NA	NA	NA	NA	NA	NA	NA	NA	NA	NA	NA	NA	NA	NA	NA	NA	NA	NA	NA	NA
MIMAT0026916	NA	NA	NA	NA	NA	NA	NA	NA	0.4042	NA	NA	NA	NA	NA	NA	NA	NA	NA	NA	0.1846	0.2262	NA	NA	1.27952	NA	0.1948	NA	0.1897	NA	0.1876	NA	NA	0.581914	NA	NA	NA	NA	NA	NA	NA	NA	0.1868	0.828831	NA	NA	NA	0.1622	NA	0.4422
MIMAT0026917	NA	0.2034	NA	0.3144	NA	NA	NA	NA	NA	NA	NA	NA	NA	NA	NA	0.4869	0.2798	0.177	0.3478	NA	0.2262	NA	NA	NA	NA	1.37326	NA	NA	0.434942	NA	NA	NA	NA	NA	NA	NA	0.5557	NA	0.8712	NA	NA	0.1868	NA	NA	NA	0.2356	0.1622	NA	NA
MIMAT0019763	0.151	0.2034	NA	NA	NA	NA	NA	NA	NA	0.2747	0.2583	NA	NA	NA	0.1666	NA	NA	NA	NA	NA	0.2262	NA	NA	NA	NA	NA	0.1314	NA	NA	0.1876	NA	NA	NA	0.265	NA	NA	NA	NA	NA	NA	NA	NA	NA	NA	NA	NA	NA	NA	NA
MIMAT0019762	NA	0.2034	NA	NA	NA	NA	0.2782	NA	0.719586	NA	NA	NA	NA	NA	0.1666	0.4869	NA	NA	0.4946	0.3482	NA	0.277	NA	NA	NA	NA	NA	NA	NA	NA	NA	NA	NA	NA	NA	NA	NA	NA	NA	2.76095	NA	0.1868	NA	0.1808	NA	NA	NA	NA	NA
MIMAT0019761	3.12507	3.37669	3.9189	3.21408	2.47587	4.03711	3.24894	3.14256	3.28264	2.86633	3.82157	2.19959	2.72275	3.43462	2.64702	3.51566	2.89151	2.47696	3.01584	3.63971	3.58911	3.75386	3.55472	4.46317	3.12048	4.02927	2.20899	3.23779	3.00689	2.74282	3.55249	3.05489	3.12123	3.30343	3.6688	3.02569	4.30717	3.32056	2.7954	3.4569	2.83503	3.62463	4.90271	3.23477	3.45314	2.91896	2.86961	3.13876	2.75236
MIMAT0019760	0.633906	0.540252	0.742171	0.3144	NA	0.470249	0.2782	NA	0.4042	0.505368	0.667398	NA	0.4109	NA	0.1666	NA	0.51405	0.476736	1.06384	0.967476	1.33793	0.277	0.3091	1.2795	0.4245	0.658502	0.362967	0.1897	NA	NA	0.257156	NA	0.581914	0.4888	0.5201	NA	0.5557	0.2301	0.634838	0.1441	NA	0.1868	1.23779	0.341444	0.417336	0.615594	0.1622	0.3337	NA
MIMAT0019767	0.4126	NA	NA	NA	NA	NA	NA	NA	NA	NA	NA	NA	NA	NA	NA	NA	NA	NA	NA	NA	NA	0.277	NA	NA	0.2278	NA	NA	NA	NA	NA	NA	NA	NA	NA	NA	NA	NA	NA	NA	NA	NA	NA	NA	NA	NA	NA	NA	NA	NA
MIMAT0019766	NA	NA	NA	NA	NA	NA	NA	NA	NA	NA	NA	NA	NA	NA	NA	NA	NA	NA	NA	NA	NA	NA	NA	NA	NA	NA	NA	NA	NA	NA	NA	NA	NA	NA	NA	NA	NA	NA	NA	NA	NA	NA	NA	NA	NA	NA	NA	NA	NA
MIMAT0019765	0.151	NA	NA	NA	NA	NA	NA	NA	NA	NA	NA	NA	NA	0.3859	NA	NA	NA	0.177	NA	NA	NA	NA	NA	NA	NA	0.1948	0.1314	NA	0.435	0.1876	NA	NA	NA	NA	0.2833	NA	NA	NA	NA	NA	NA	NA	NA	NA	0.291137	NA	NA	NA	NA
MIMAT0019764	0.287682	NA	0.2919	0.3144	0.407	NA	0.511328	NA	NA	NA	NA	NA	NA	NA	0.1666	NA	NA	0.177	NA	0.1846	NA	NA	0.7797	NA	NA	0.1948	0.1314	0.1897	0.434942	NA	NA	NA	0.3201	0.265	NA	NA	NA	NA	NA	NA	NA	0.1868	NA	NA	NA	0.2356	NA	NA	0.4422
MIMAT0019769	NA	NA	NA	NA	NA	NA	NA	0.3072	NA	0.704216	NA	NA	NA	0.3859	NA	NA	0.2798	NA	NA	0.1846	0.4217	NA	0.3091	0.4403	NA	NA	NA	0.507495	NA	NA	NA	NA	0.3201	NA	NA	NA	NA	NA	NA	NA	NA	NA	0.2559	NA	NA	NA	NA	NA	NA
MIMAT0019768	0.151	NA	0.534563	NA	0.983893	0.2542	NA	NA	NA	NA	NA	NA	NA	NA	0.1666	NA	0.514	NA	NA	NA	NA	NA	NA	0.777176	0.2278	0.3665	0.466135	NA	0.2338	NA	NA	NA	0.3201	0.265	NA	NA	NA	NA	NA	0.1441	NA	NA	0.473175	NA	NA	NA	0.561758	NA	1.28364
MIMAT0025486	0.151	0.2034	0.2919	NA	NA	NA	0.2782	NA	NA	NA	0.2583	NA	NA	NA	NA	0.4869	NA	NA	0.494634	NA	0.421694	NA	NA	0.777176	0.424488	NA	0.1314	NA	0.434942	NA	NA	NA	NA	NA	NA	NA	NA	NA	0.351984	NA	NA	NA	NA	NA	NA	NA	NA	NA	NA
MIMAT0019947	NA	NA	NA	NA	NA	NA	NA	NA	NA	NA	NA	NA	NA	NA	NA	NA	NA	NA	NA	NA	NA	NA	NA	NA	NA	NA	NA	NA	NA	NA	NA	NA	NA	NA	NA	NA	NA	NA	NA	NA	NA	NA	NA	NA	NA	NA	NA	NA	NA
MIMAT0019946	NA	NA	NA	NA	NA	NA	NA	NA	NA	NA	NA	NA	NA	NA	NA	NA	NA	NA	NA	NA	NA	NA	NA	NA	NA	NA	NA	NA	NA	NA	NA	NA	NA	NA	NA	NA	NA	NA	NA	NA	NA	NA	NA	NA	NA	NA	NA	NA	NA
MIMAT0019945	0.151	NA	NA	NA	NA	NA	NA	0.3072	NA	NA	NA	NA	NA	NA	NA	NA	NA	NA	NA	NA	NA	NA	NA	NA	NA	NA	NA	NA	NA	NA	NA	NA	NA	NA	NA	NA	NA	NA	0.1867	NA	NA	NA	0.473175	NA	NA	NA	NA	NA	NA
MIMAT0019944	NA	NA	NA	NA	NA	NA	NA	NA	NA	NA	NA	0.1184	NA	NA	NA	NA	0.2798	NA	NA	NA	0.421694	NA	NA	NA	NA	0.366399	NA	0.1897	NA	NA	NA	NA	NA	NA	0.5201	NA	NA	NA	NA	0.2752	NA	NA	0.2559	NA	0.1529	NA	NA	NA	0.4422
MIMAT0019943	0.412545	0.5402	1.22986	NA	NA	0.470249	NA	0.3072	0.7196	0.878909	NA	0.5138	0.4109	0.690059	0.574902	NA	0.2798	0.476736	0.3478	0.348237	0.2262	0.277	1.28307	1.05011	0.597549	0.1948	0.817831	0.507495	0.434942	NA	0.370366	0.2667	NA	0.265	0.2833	0.3902	NA	0.602883	0.500368	0.705127	1.34139	0.352162	NA	0.617454	0.1529	0.615594	0.307993	1.0293	1.05382
MIMAT0019942	NA	NA	NA	NA	NA	NA	NA	NA	NA	NA	NA	NA	NA	NA	NA	NA	NA	NA	NA	NA	NA	NA	NA	NA	NA	NA	NA	NA	NA	NA	0.1343	NA	NA	NA	NA	NA	NA	NA	NA	0.1441	0.5243	NA	NA	NA	NA	NA	NA	NA	NA
MIMAT0019941	NA	NA	NA	NA	NA	NA	NA	NA	NA	NA	NA	0.1184	NA	0.3859	NA	NA	NA	NA	NA	NA	NA	NA	NA	NA	NA	NA	NA	NA	NA	NA	NA	NA	NA	NA	NA	NA	NA	NA	NA	NA	NA	NA	NA	NA	NA	NA	0.1622	NA	0.4422
MIMAT0019940	NA	NA	NA	NA	NA	0.2542	NA	NA	NA	NA	NA	NA	NA	NA	NA	NA	NA	NA	NA	NA	0.2262	NA	NA	NA	NA	NA	0.1314	NA	NA	NA	NA	NA	NA	NA	0.2833	NA	0.5557	NA	NA	NA	NA	NA	NA	0.1808	NA	NA	0.1622	NA	NA
MIMAT0019949	0.633906	0.381635	NA	NA	NA	0.2542	NA	NA	NA	0.2747	NA	NA	0.7303	NA	NA	NA	NA	NA	0.1844	NA	NA	NA	0.3091	NA	NA	NA	NA	0.3574	NA	NA	NA	NA	0.3201	0.265	NA	NA	NA	NA	NA	0.395285	NA	NA	NA	NA	NA	0.438	NA	NA	NA
MIMAT0019948	NA	NA	0.5345	0.3144	NA	0.2542	NA	0.3072	NA	0.505368	0.4774	NA	1.21286	NA	0.574913	NA	NA	0.177	0.749793	0.1846	NA	0.509286	NA	0.4403	0.2278	1.84911	NA	NA	NA	NA	0.4754	NA	NA	0.265	0.2833	0.3902	1.26884	NA	NA	0.1441	0.728927	0.871355	NA	0.3415	0.1529	0.6155	NA	0.3337	NA
MIMAT0022273	NA	NA	NA	NA	NA	NA	NA	NA	NA	NA	NA	NA	NA	0.3859	NA	NA	NA	NA	NA	NA	NA	NA	NA	NA	NA	NA	NA	NA	NA	NA	NA	NA	NA	NA	NA	0.3902	NA	NA	NA	NA	NA	NA	NA	NA	NA	NA	NA	NA	NA
MIMAT0025475	0.2877	NA	0.2919	NA	NA	NA	NA	NA	NA	NA	NA	NA	NA	NA	NA	NA	NA	NA	NA	NA	NA	NA	NA	NA	NA	NA	NA	0.35733	NA	NA	NA	NA	NA	NA	0.2833	NA	NA	NA	NA	NA	0.2859	NA	NA	NA	NA	NA	NA	NA	NA
MIMAT0025476	NA	NA	NA	NA	NA	NA	NA	NA	NA	NA	NA	NA	0.4109	NA	NA	NA	0.51405	NA	NA	NA	NA	NA	NA	NA	NA	NA	NA	NA	NA	NA	0.1343	0.2667	NA	0.265	NA	NA	NA	NA	NA	NA	NA	NA	NA	NA	NA	NA	NA	NA	NA
MIMAT0020300	NA	NA	NA	NA	NA	NA	NA	NA	NA	NA	NA	NA	NA	NA	NA	NA	NA	NA	0.1844	NA	NA	NA	NA	NA	NA	NA	NA	NA	NA	NA	NA	NA	NA	NA	NA	NA	NA	NA	NA	0.1441	NA	NA	NA	NA	NA	NA	NA	0.6046	0.4422
MIMAT0025477	1.99257	3.74575	0.742171	3.98685	1.85094	3.05711	5.01176	1.53523	6.36048	4.84226	1.1221	1.0788	6.78211	1.50575	3.31264	2.63655	6.22564	1.43106	5.40731	4.50461	0.88661	6.38116	4.24175	2.40126	2.35186	1.00877	2.05197	5.95753	0.435	4.13149	5.03596	5.6479	NA	5.69529	3.17456	4.04704	1.2689	4.21995	1.07413	2.15932	NA	4.64674	0.2559	3.10641	3.97826	1.56132	0.965125	5.06751	2.58993
MIMAT0025470	1.28367	1.32998	NA	0.3144	NA	0.470249	NA	NA	NA	0.878909	0.2583	NA	NA	NA	0.984899	NA	NA	0.177	NA	0.495189	0.421694	NA	NA	0.4403	0.2278	0.1948	1.3901	0.1897	NA	0.979767	0.751025	0.4917	NA	1.26991	0.2833	NA	NA	NA	NA	NA	NA	1.07442	0.66197	0.848935	0.834081	0.2356	NA	NA	NA
MIMAT0025471	NA	NA	NA	NA	NA	NA	NA	0.3072	NA	NA	NA	NA	NA	NA	0.315938	NA	NA	NA	NA	NA	NA	NA	NA	NA	NA	NA	0.1314	NA	NA	NA	NA	NA	NA	0.682491	NA	NA	NA	NA	NA	NA	NA	NA	NA	NA	0.2912	NA	NA	NA	NA
MIMAT0005902	NA	NA	0.5345	NA	NA	NA	NA	NA	NA	NA	0.2583	NA	NA	NA	NA	NA	0.2798	NA	NA	NA	NA	NA	NA	NA	0.2278	NA	NA	NA	0.6115	NA	NA	0.2667	0.3201	NA	0.2833	NA	NA	NA	0.1867	NA	NA	NA	1.64826	0.3415	0.1529	NA	0.3081	NA	NA
MIMAT0005903	0.151	NA	0.5345	NA	NA	NA	NA	NA	NA	0.2747	NA	NA	NA	NA	0.1666	NA	NA	NA	1.24073	0.1846	NA	0.5093	0.3091	1.27952	NA	NA	0.562416	NA	NA	0.1876	NA	0.491705	2.94632	NA	NA	NA	NA	NA	NA	0.1441	0.5243	NA	2.50007	NA	NA	0.2356	0.1622	NA	NA
MIMAT0005900	0.527441	NA	0.5345	NA	0.407	0.973333	1.73963	0.3072	1.38783	0.2747	1.46717	0.1184	NA	0.3859	0.794434	NA	2.14548	0.936284	0.627863	0.495189	0.2262	0.884953	NA	1.65138	1.13576	NA	0.562456	0.64355	0.611441	1.96948	0.257156	0.686302	0.5819	0.682495	NA	0.3902	1.26882	0.2301	0.351984	1.63278	NA	0.1868	1.11397	0.61739	NA	0.438072	0.561752	0.3337	1.05375
MIMAT0005901	1.91026	1.32995	1.22981	1.78041	0.407	0.82439	1.04505	0.3072	1.96732	1.52992	2.29924	0.597661	2.571	1.34097	1.93182	2.07432	2.21356	2.00047	0.966578	0.3482	1.12983	1.04152	1.9512	1.65139	1.34445	2.16039	1.39016	1.17949	1.26764	1.07791	2.11013	1.27582	0.803422	0.853237	0.9015	0.6971	2.10078	1.91312	1.48358	0.960189	0.2859	1.96446	1.45761	1.76723	0.533385	1.27442	0.4405	1.84906	0.4422
MIMAT0005906	NA	NA	NA	0.3144	NA	NA	0.2782	0.3072	NA	NA	NA	0.329594	NA	NA	0.451222	NA	NA	NA	0.1844	0.1846	0.4217	NA	NA	NA	0.2278	NA	NA	NA	NA	0.353589	0.1343	0.2667	NA	0.488795	0.901499	NA	NA	NA	NA	0.1441	NA	0.1868	0.828834	NA	NA	0.2356	NA	NA	NA
MIMAT0022275	NA	NA	NA	0.572394	NA	NA	NA	NA	NA	NA	NA	0.1184	NA	NA	NA	NA	NA	NA	NA	NA	NA	NA	NA	NA	NA	NA	NA	NA	NA	NA	0.1343	0.2667	NA	NA	NA	NA	NA	NA	NA	NA	NA	NA	NA	NA	NA	NA	NA	NA	NA
MIMAT0005905	0.733019	0.2034	1.69696	0.791175	1.20397	0.973333	0.711973	1.41202	1.38779	1.30348	NA	0.227816	NA	2.48533	0.451222	1.38168	1.04972	0.334638	NA	1.06485	NA	0.509286	1.54173	1.47741	1.24388	1.00864	0.817864	2.30314	1.93176	0.353589	0.751022	0.2667	0.581914	0.488795	0.723276	0.949959	0.955881	0.428499	0.351984	0.609004	0.9081	0.87138	1.73499	0.617345	0.417279	1.72503	1.13101	0.3337	NA
MIMAT0028222	0.2877	0.2034	0.2919	0.572394	NA	1.232	0.712	0.5603	NA	0.2747	NA	0.3296	1.40456	NA	0.4512	0.4869	1.04965	0.177	NA	0.348237	0.2262	NA	0.3091	NA	NA	0.1948	NA	NA	2.38482	NA	1.30079	0.686302	NA	0.682495	NA	0.3902	0.5557	NA	0.5004	NA	0.2859	0.635	0.6619	NA	0.1529	0.916	0.1622	1.2025	NA
MIMAT0028223	NA	NA	NA	NA	NA	NA	NA	NA	NA	NA	NA	NA	NA	NA	NA	NA	NA	NA	NA	NA	NA	NA	NA	NA	NA	NA	NA	NA	NA	NA	NA	0.2667	NA	NA	NA	NA	NA	NA	0.1867	NA	NA	NA	NA	NA	NA	NA	NA	NA	NA
MIMAT0005908	NA	NA	NA	NA	NA	NA	NA	NA	NA	NA	NA	NA	NA	NA	NA	0.4869	NA	NA	NA	NA	NA	NA	0.3091	NA	NA	NA	NA	NA	NA	NA	NA	NA	0.3201	NA	NA	NA	NA	NA	NA	NA	NA	0.1868	NA	0.1808	NA	NA	0.1622	NA	NA
MIMAT0028221	NA	NA	0.2919	NA	0.407	NA	NA	NA	0.4042	1.52996	0.477301	NA	NA	0.3859	NA	0.4869	NA	0.476736	0.1844	NA	NA	0.509286	0.3091	NA	NA	0.519831	0.1314	NA	NA	NA	NA	0.2667	NA	NA	0.723276	NA	NA	NA	NA	NA	0.2859	0.757984	NA	0.1808	0.291137	NA	NA	NA	0.4422
MIMAT0028226	NA	NA	NA	NA	NA	NA	NA	NA	NA	NA	NA	NA	NA	NA	NA	NA	NA	NA	NA	NA	NA	NA	NA	NA	NA	NA	NA	NA	NA	NA	NA	NA	NA	NA	NA	NA	NA	NA	NA	NA	NA	NA	NA	NA	NA	NA	NA	NA	NA
MIMAT0028227	NA	NA	NA	NA	NA	NA	NA	NA	NA	NA	NA	NA	NA	NA	NA	NA	NA	NA	NA	NA	NA	NA	NA	NA	NA	NA	NA	NA	NA	NA	NA	NA	NA	NA	NA	NA	NA	NA	NA	NA	NA	NA	NA	NA	NA	NA	NA	NA	NA
MIMAT0028225	NA	NA	NA	NA	NA	NA	NA	NA	NA	NA	NA	NA	NA	NA	NA	NA	NA	NA	NA	NA	NA	NA	NA	NA	0.2278	NA	NA	NA	NA	NA	NA	NA	NA	NA	NA	NA	NA	NA	NA	NA	NA	NA	NA	NA	NA	NA	NA	NA	NA
MIMAT0021023	NA	NA	NA	NA	NA	NA	0.2782	NA	0.4042	0.2747	NA	NA	NA	NA	NA	NA	NA	NA	NA	0.1846	0.2262	NA	NA	NA	NA	0.1948	NA	NA	0.910547	NA	0.1343	NA	NA	NA	NA	NA	NA	NA	0.1867	NA	0.2859	NA	0.2559	NA	0.1529	0.2356	0.1622	NA	NA
MIMAT0021022	0.733006	0.2034	0.742226	0.981186	0.724084	0.2542	0.711948	NA	0.4042	0.2747	0.2583	0.1184	NA	0.690059	NA	0.850288	0.892279	0.3345	0.4946	0.1846	0.2262	1.18276	0.563519	1.05011	0.5975	0.658419	0.1314	1.42581	NA	NA	0.664839	NA	NA	0.265	0.2833	NA	NA	0.2301	0.1867	1.7725	0.2859	0.500449	0.978434	0.341444	0.291137	0.2356	0.673687	0.3337	0.4422
MIMAT0021021	0.912834	0.2034	1.36156	0.3144	1.39487	0.658163	0.2782	0.560331	0.978243	0.704188	0.667398	NA	1.40467	NA	0.574913	1.14031	0.51405	0.724669	0.1844	0.1846	0.886606	0.509286	0.967685	1.05009	0.2278	0.901142	0.251825	1.49931	0.435	0.1876	0.475373	NA	NA	NA	0.2833	0.3902	0.5557	0.428499	0.634809	0.1441	NA	1.68329	0.2559	0.617345	0.1529	0.615594	0.440493	0.3337	1.05382
MIMAT0021020	3.10676	1.41437	2.2665	1.7804	1.97571	1.88669	1.99183	1.41201	0.719586	1.63106	1.46716	1.43895	1.86229	1.91065	1.83616	NA	1.04965	0.476611	1.73	2.18538	2.60717	1.82389	1.65552	3.54931	2.02811	3.1855	1.75864	1.56938	0.434942	1.07796	1.24248	1.1495	NA	1.85653	2.2946	1.51781	2.51077	1.02676	1.41044	1.63287	2.09995	1.68331	3.19378	1.92769	1.42087	1.56125	1.70555	1.62387	1.05375
MIMAT0021026	0.912885	NA	NA	NA	NA	0.2542	0.5113	NA	1.19751	0.505368	NA	0.597733	0.73034	1.65374	0.1666	0.4869	0.2798	NA	0.862269	0.3482	1.43171	0.277	0.3091	1.6514	0.59756	0.519831	NA	0.3574	NA	0.1876	0.1343	NA	0.3201	0.488795	0.2833	NA	1.26884	0.2301	0.351984	1.47819	NA	0.75798	1.55605	0.48603	0.417279	0.438072	0.440396	0.3337	1.05382
MIMAT0021025	NA	NA	0.2919	NA	NA	NA	NA	NA	NA	NA	NA	NA	NA	NA	0.1666	NA	NA	NA	NA	NA	0.421694	NA	NA	NA	NA	NA	NA	0.1897	NA	NA	0.1343	NA	NA	NA	NA	NA	0.5557	NA	NA	0.1441	NA	NA	0.2559	NA	0.291137	0.2356	NA	NA	NA
MIMAT0021024	NA	NA	NA	NA	NA	NA	NA	NA	NA	NA	NA	NA	NA	NA	NA	NA	NA	NA	NA	NA	NA	NA	NA	NA	NA	NA	NA	NA	NA	NA	NA	NA	0.3201	NA	NA	NA	NA	NA	NA	NA	NA	NA	0.2559	NA	NA	NA	NA	NA	NA
MIMAT0021028	NA	NA	NA	NA	NA	NA	NA	NA	NA	NA	NA	NA	NA	NA	NA	NA	NA	NA	NA	NA	NA	NA	NA	NA	NA	NA	NA	NA	NA	NA	NA	NA	NA	NA	NA	NA	NA	NA	NA	NA	NA	NA	NA	NA	NA	NA	NA	NA	NA
MIMAT0000242	3.23061	0.813107	1.22977	0.981106	2.6357	0.824357	1.54308	0.5603	1.19755	3.95163	1.36111	0.677044	3.15502	0.690059	2.06442	2.43716	1.04965	1.49916	2.26805	1.54132	1.23765	1.73496	0.967699	1.65137	0.59756	1.10892	0.893834	NA	1.9318	1.68796	1.11826	1.27586	0.803422	2.44257	0.519996	1.51781	1.93333	NA	3.70296	1.89979	2.02425	0.976395	3.19377	1.76712	1.8812	4.95315	3.71597	1.94964	5.24562
MIMAT0000243	14.6717	15.1843	15.1891	15.0419	14.2376	13.7651	15.1879	14.551	15.734	13.5072	15.5057	14.7541	14.5947	13.0096	14.3207	14.6249	14.3984	14.5009	15.9649	14.6662	16.1162	15.6038	15.0819	15.974	12.6543	14.3722	14.1058	13.7297	14.9601	14.4859	14.6499	13.9853	14.8997	14.6342	13.3042	14.2291	15.2025	14.2696	15.0584	13.4233	13.4741	13.6791	15.4211	15.1791	14.2124	13.0917	14.7439	14.2498	13.5603
MIMAT0022278	NA	NA	NA	NA	NA	NA	NA	NA	NA	NA	NA	NA	NA	NA	0.1666	NA	NA	NA	NA	NA	NA	0.277	NA	NA	NA	NA	NA	NA	NA	NA	NA	NA	NA	NA	NA	NA	NA	NA	NA	0.1441	NA	NA	NA	NA	NA	NA	NA	NA	NA
MIMAT0000244	7.98703	7.93253	8.19436	8.88479	8.49641	9.92257	9.52817	9.32844	9.94545	8.31726	8.52468	7.16963	7.90813	9.07944	9.49901	7.76661	8.78534	8.7731	8.21925	8.4295	9.73653	8.53302	9.4636	9.80174	9.14535	8.32841	8.52661	8.31271	10.3446	8.30937	9.07967	7.99106	9.66996	9.13957	8.006	8.6034	9.75375	9.10902	8.9421	8.78086	10.0786	8.26024	9.03706	8.56484	9.3046	8.81874	9.19481	8.13196	8.63406
MIMAT0000245	12.2165	11.9401	12.0852	11.4889	13.164	11.1344	11.5038	11.5473	12.7368	12.0189	11.4149	11.0863	11.4593	13.0571	11.9699	11.1138	11.7844	11.3485	11.4931	11.7012	11.6278	11.4821	11.7823	12.4416	13.4147	12.0294	12.3107	12.2891	12.6701	11.7743	12.7947	11.1779	11.8305	11.7669	12.1477	12.0905	11.4548	12.1334	13.1053	12.688	12.9442	12.0052	12.2465	11.8334	12.0203	12.2456	12.3733	12.2278	13.0151
MIMAT0004981	0.151	NA	NA	NA	NA	NA	NA	NA	NA	NA	NA	NA	NA	NA	NA	NA	NA	NA	NA	NA	0.2262	NA	NA	NA	NA	NA	NA	NA	NA	NA	NA	NA	NA	NA	NA	NA	0.5557	NA	NA	NA	NA	NA	NA	NA	NA	NA	NA	0.3337	NA
MIMAT0002861	NA	NA	0.2919	NA	NA	NA	NA	NA	NA	NA	NA	NA	NA	NA	NA	NA	NA	0.334638	NA	0.750479	NA	NA	NA	NA	NA	NA	NA	0.35733	0.2338	NA	0.1343	NA	0.3201	NA	NA	NA	NA	NA	0.351984	NA	NA	NA	NA	0.737824	NA	NA	NA	NA	NA
MIMAT0002862	NA	NA	0.534563	NA	NA	NA	NA	NA	0.4042	NA	0.2583	NA	NA	NA	NA	0.4869	NA	0.476611	NA	0.1846	NA	NA	NA	NA	NA	NA	NA	NA	NA	NA	NA	NA	NA	NA	NA	NA	NA	NA	1.55323	NA	1.34141	0.757937	NA	0.341444	NA	NA	NA	NA	NA
MIMAT0002863	NA	NA	NA	NA	NA	NA	NA	NA	NA	0.2747	0.2583	NA	NA	NA	NA	NA	0.2798	0.177	NA	0.495189	NA	NA	NA	NA	NA	NA	NA	NA	0.2338	NA	NA	NA	0.3201	NA	NA	NA	NA	NA	0.351984	NA	0.2859	NA	NA	0.1808	NA	NA	NA	NA	NA
MIMAT0004985	2.95075	2.72284	4.43479	4.50295	3.70694	3.79822	3.69042	2.93441	5.2428	3.54806	3.58272	2.80511	3.10065	3.39308	2.7815	2.20566	3.85626	3.24521	3.68472	3.3618	3.66835	3.10792	3.11193	5.73085	3.09178	4.42852	2.08477	4.98375	2.1187	2.88525	3.12235	3.50535	3.69208	2.97381	3.4571	2.03768	4.08554	3.82172	2.76634	6.23415	2.69563	3.70329	5.19023	3.29487	3.19585	3.51922	3.10731	3.00486	2.58997
MIMAT0004987	7.23809	5.57381	0.742171	7.11973	NA	4.62664	6.24529	6.66362	5.87185	7.15563	4.662	6.42126	7.59808	6.01748	5.22798	7.34314	8.36225	8.04905	7.43145	6.95377	1.43172	2.60425	7.66283	5.31844	6.40323	8.5704	0.362967	7.90908	0.6115	4.23085	6.83395	6.44453	3.38414	5.07324	5.61345	6.0012	6.00988	7.33951	1.25216	4.86056	0.2859	7.34996	1.89398	8.46092	5.76991	7.98836	0.777487	7.58909	NA
MIMAT0002867	NA	NA	NA	NA	NA	NA	NA	NA	NA	0.2747	NA	NA	NA	NA	NA	NA	NA	NA	NA	NA	0.2262	NA	NA	NA	NA	NA	NA	NA	NA	NA	NA	NA	NA	NA	NA	NA	NA	NA	0.1867	NA	NA	NA	NA	0.1808	NA	NA	NA	NA	NA
MIMAT0002868	NA	NA	NA	NA	NA	NA	NA	NA	NA	NA	0.2583	NA	NA	NA	0.1666	NA	0.2798	2.09161	NA	0.1846	NA	0.277	0.7797	NA	NA	NA	NA	NA	0.7688	NA	NA	NA	NA	NA	NA	NA	NA	NA	2.61189	NA	3.00217	1.48388	NA	0.737883	0.1529	NA	0.307993	NA	NA
MIMAT0002869	NA	NA	0.2919	NA	NA	NA	NA	NA	0.4042	0.704216	0.667484	NA	NA	NA	NA	NA	NA	3.07688	NA	0.1846	NA	NA	0.563519	NA	NA	NA	NA	0.35733	1.03962	NA	NA	NA	NA	NA	NA	NA	NA	NA	3.03316	NA	3.35099	1.55347	NA	0.84899	NA	0.2356	0.1622	NA	NA
MIMAT0000646	9.89936	9.70468	10.8194	10.8602	8.30899	9.68694	10.5068	8.44859	9.4575	6.25752	10.751	9.48058	9.42966	10.3212	9.52416	8.71316	8.58927	9.58553	11.2524	8.08549	7.07077	8.50217	8.7668	9.30866	8.92854	9.49264	7.56908	9.7596	7.45862	9.28801	9.59359	8.57255	6.40041	8.87662	8.43838	8.0465	9.77479	9.37099	9.54139	6.52987	8.64004	9.27861	7.00113	8.85805	10.2117	8.88681	7.24382	8.55772	6.74355
MIMAT0027419	NA	NA	NA	NA	NA	NA	NA	NA	NA	NA	NA	NA	NA	NA	NA	NA	NA	NA	NA	NA	NA	NA	NA	NA	NA	NA	NA	NA	NA	NA	NA	NA	NA	NA	NA	NA	NA	NA	NA	NA	NA	NA	NA	NA	NA	NA	NA	NA	NA
MIMAT0027410	1.28366	0.54022	1.08488	0.7913	0.724084	0.973369	0.711973	0.3072	1.55589	1.1753	0.477301	0.89177	1.40465	1.15491	0.984938	0.850288	0.715524	1.03131	0.627828	0.863103	0.886558	0.509286	1.13399	1.2795	0.424488	2.41626	0.1314	1.17948	1.46439	0.502445	0.370407	1.01097	0.803422	0.265	0.901418	NA	NA	1.14428	1.25214	0.960172	NA	1.74405	0.66197	1.04842	0.834125	1.16451	0.965047	0.6046	0.780183
MIMAT0027411	NA	NA	NA	NA	NA	0.2542	NA	NA	NA	NA	NA	NA	NA	NA	NA	NA	NA	NA	NA	NA	NA	NA	NA	NA	NA	NA	NA	NA	NA	NA	NA	NA	NA	NA	NA	NA	NA	NA	NA	NA	NA	NA	NA	NA	NA	NA	NA	NA	NA
MIMAT0027412	NA	NA	NA	NA	NA	NA	NA	NA	NA	NA	NA	NA	NA	NA	NA	NA	NA	NA	NA	NA	NA	NA	NA	NA	NA	NA	NA	NA	0.2338	NA	NA	NA	NA	NA	NA	NA	NA	NA	NA	NA	NA	NA	NA	NA	NA	NA	NA	NA	NA
MIMAT0027413	NA	NA	NA	NA	NA	NA	NA	NA	NA	NA	NA	NA	NA	NA	NA	NA	NA	0.177	NA	NA	NA	NA	NA	NA	NA	NA	NA	0.1897	NA	NA	NA	NA	NA	NA	NA	NA	NA	NA	0.1867	NA	NA	NA	NA	NA	NA	NA	NA	NA	NA
MIMAT0027414	NA	NA	NA	0.3144	NA	NA	NA	NA	NA	NA	NA	NA	NA	NA	0.1666	NA	NA	NA	NA	NA	NA	NA	NA	NA	NA	NA	0.1314	NA	NA	NA	NA	NA	0.3201	NA	NA	NA	NA	NA	NA	NA	NA	0.352162	NA	NA	NA	NA	NA	NA	NA
MIMAT0027415	NA	NA	NA	NA	NA	NA	NA	NA	NA	NA	NA	NA	NA	NA	NA	NA	NA	NA	NA	0.1846	NA	NA	NA	NA	0.2278	NA	NA	NA	NA	NA	NA	NA	NA	NA	NA	NA	NA	NA	NA	NA	NA	NA	NA	NA	NA	NA	NA	NA	NA
MIMAT0027416	NA	NA	NA	NA	NA	NA	NA	NA	NA	NA	NA	NA	NA	NA	NA	NA	NA	NA	NA	NA	NA	NA	NA	NA	NA	NA	NA	NA	NA	NA	NA	NA	NA	NA	NA	NA	NA	NA	NA	NA	NA	NA	0.2559	NA	NA	NA	NA	NA	NA
MIMAT0027417	0.4126	NA	NA	NA	NA	NA	NA	NA	NA	NA	NA	NA	NA	NA	NA	NA	NA	NA	NA	NA	NA	NA	NA	NA	NA	NA	NA	NA	0.435	NA	NA	NA	NA	NA	NA	NA	NA	0.2301	NA	NA	NA	0.1868	0.2559	0.1808	NA	NA	NA	NA	NA
MIMAT0027630	NA	NA	NA	NA	NA	NA	NA	NA	NA	NA	NA	0.1184	NA	NA	NA	NA	NA	NA	NA	NA	NA	NA	NA	NA	NA	NA	NA	NA	NA	NA	NA	NA	NA	NA	NA	NA	NA	NA	NA	NA	NA	NA	NA	NA	NA	NA	NA	NA	NA
MIMAT0027631	NA	NA	NA	NA	NA	NA	NA	NA	NA	NA	NA	NA	NA	NA	NA	NA	NA	NA	NA	NA	NA	NA	NA	NA	NA	NA	NA	NA	NA	NA	NA	NA	NA	NA	NA	NA	NA	NA	NA	NA	NA	NA	NA	NA	NA	NA	NA	NA	NA
MIMAT0027632	NA	NA	NA	NA	NA	NA	NA	NA	NA	NA	NA	NA	NA	NA	NA	NA	NA	NA	NA	NA	NA	NA	NA	NA	NA	NA	NA	NA	NA	NA	NA	NA	NA	NA	NA	NA	NA	NA	NA	NA	NA	NA	NA	NA	NA	NA	NA	NA	NA
MIMAT0027633	NA	NA	NA	NA	NA	NA	NA	NA	NA	NA	NA	NA	NA	NA	NA	NA	NA	NA	NA	NA	NA	NA	NA	NA	0.2278	NA	0.1314	NA	NA	NA	NA	0.2667	NA	NA	NA	NA	NA	NA	NA	NA	NA	NA	NA	NA	NA	NA	NA	NA	NA
MIMAT0027634	NA	NA	NA	NA	NA	NA	NA	NA	NA	NA	NA	NA	NA	NA	NA	NA	NA	0.177	NA	NA	NA	NA	NA	NA	0.2278	NA	NA	NA	NA	NA	0.370366	NA	NA	NA	NA	NA	NA	NA	NA	NA	NA	NA	NA	NA	NA	NA	NA	NA	NA
MIMAT0027635	NA	NA	NA	NA	NA	NA	NA	NA	NA	NA	NA	NA	NA	NA	NA	NA	NA	NA	NA	NA	NA	NA	NA	NA	NA	NA	NA	NA	NA	NA	NA	NA	NA	NA	NA	NA	NA	NA	NA	NA	NA	NA	NA	NA	NA	NA	NA	NA	NA
MIMAT0027636	NA	NA	0.2919	NA	NA	NA	NA	NA	NA	NA	NA	NA	NA	NA	NA	NA	NA	NA	NA	NA	NA	NA	NA	NA	NA	NA	0.1314	NA	0.2338	NA	NA	NA	NA	NA	NA	NA	NA	NA	0.1867	NA	NA	0.1868	NA	NA	NA	NA	NA	NA	NA
MIMAT0027637	NA	NA	NA	0.791266	NA	NA	0.888046	NA	1.1976	NA	0.667484	0.3296	NA	NA	1.07158	0.4869	NA	0.834251	0.494705	0.495156	NA	1.04158	0.5635	0.777176	1.01886	0.366399	NA	1.08708	1.03961	NA	0.370407	0.2667	0.3201	NA	NA	0.949959	NA	1.02667	0.3521	NA	0.524406	NA	NA	NA	1.15712	0.615531	0.6737	NA	1.05375
MIMAT0027638	0.151	NA	NA	NA	NA	NA	NA	NA	NA	NA	NA	0.1184	NA	NA	NA	NA	NA	NA	NA	NA	NA	NA	NA	NA	NA	NA	NA	NA	NA	NA	NA	NA	NA	NA	NA	NA	NA	NA	NA	NA	NA	NA	NA	NA	NA	NA	NA	NA	NA
MIMAT0027639	NA	NA	NA	NA	NA	NA	NA	NA	NA	NA	0.2583	NA	NA	NA	NA	NA	NA	NA	NA	NA	NA	NA	NA	NA	NA	NA	NA	NA	NA	NA	0.1343	NA	NA	0.265	NA	NA	NA	NA	NA	NA	NA	NA	NA	NA	NA	NA	NA	NA	NA
MIMAT0004185	NA	NA	NA	NA	NA	NA	NA	NA	NA	NA	NA	NA	NA	NA	NA	NA	NA	NA	NA	NA	NA	NA	NA	NA	NA	NA	NA	NA	NA	NA	NA	NA	1.9002	NA	NA	NA	NA	NA	NA	NA	NA	NA	NA	NA	NA	NA	NA	NA	NA
MIMAT0018196	0.2877	NA	NA	NA	NA	NA	NA	NA	NA	NA	NA	NA	NA	NA	NA	NA	0.2798	NA	NA	NA	NA	NA	NA	NA	NA	NA	NA	NA	NA	0.1876	NA	NA	NA	NA	NA	NA	NA	NA	NA	NA	NA	NA	NA	NA	0.291137	NA	NA	0.3337	NA
MIMAT0027524	0.151	NA	NA	NA	NA	NA	0.2782	NA	NA	NA	NA	NA	NA	NA	NA	NA	NA	NA	NA	NA	NA	NA	NA	NA	NA	NA	NA	NA	0.2338	NA	NA	NA	NA	NA	NA	NA	NA	0.2301	NA	NA	NA	NA	NA	NA	NA	NA	NA	NA	NA
MIMAT0020959	0.527426	0.2034	0.2919	NA	NA	NA	0.2782	0.3072	NA	NA	0.477301	0.3296	NA	NA	0.451222	NA	0.51405	0.334638	0.1844	0.1846	0.2262	NA	NA	0.4403	NA	0.1948	0.466135	NA	NA	0.353589	0.257156	0.491705	NA	0.265	NA	0.3902	NA	0.602796	0.351984	NA	NA	0.1868	0.661904	0.1808	0.291137	NA	0.1622	0.8325	NA
MIMAT0027526	0.151	NA	0.2919	NA	NA	NA	NA	NA	NA	NA	NA	0.2279	NA	NA	NA	NA	NA	NA	NA	NA	NA	NA	NA	NA	0.2278	NA	NA	NA	NA	NA	NA	NA	NA	NA	NA	NA	NA	NA	NA	NA	NA	NA	NA	0.1808	0.1529	NA	NA	NA	NA
MIMAT0027527	0.2877	NA	NA	0.3144	0.407	NA	NA	NA	0.4042	NA	0.2583	0.1184	NA	NA	NA	NA	NA	0.177	NA	NA	NA	NA	NA	NA	0.4245	NA	NA	0.1897	NA	0.1876	NA	NA	0.581914	NA	NA	NA	NA	0.428499	NA	0.1441	0.2859	NA	NA	NA	0.1529	0.2356	NA	NA	NA
MIMAT0005582	0.995074	1.24036	NA	0.5725	0.407	0.824357	1.18655	NA	0.7196	1.03472	0.2583	0.513719	0.7303	1.34093	0.315938	NA	NA	NA	0.347879	0.750479	0.593831	0.709319	0.5635	1.4774	0.424488	NA	0.2518	0.988343	0.611493	NA	0.257156	0.491705	0.3201	0.265	0.2833	NA	0.9559	0.428499	0.351984	0.275105	NA	0.3521	0.828834	0.737841	0.2912	0.2356	0.1622	1.0293	0.4422
MIMAT0005583	0.825741	1.7097	1.22981	1.29931	0.407	0.658118	1.04505	NA	0.978243	0.5054	1.122	0.424595	0.7303	1.1548	NA	0.4869	0.715481	0.724678	0.4946	0.967419	0.593836	0.5093	0.5635	0.7772	1.01881	1.10895	0.251825	0.88231	0.768728	0.6374	0.475373	0.857747	NA	NA	0.5201	0.697018	0.5557	0.2301	0.634838	0.1441	0.2859	1.2523	1.11397	0.3415	0.533385	0.2356	0.1622	2.04376	0.780183
MIMAT0005580	0.527492	NA	0.5345	0.3144	NA	NA	0.2782	NA	NA	NA	NA	0.1184	NA	NA	NA	NA	NA	0.177	NA	NA	NA	0.277	NA	NA	NA	0.1948	NA	0.1897	NA	0.1876	NA	0.2667	0.3201	NA	NA	NA	NA	0.2301	NA	0.2752	NA	0.1868	NA	NA	NA	0.438072	0.1622	NA	NA
MIMAT0027523	NA	NA	0.2919	NA	NA	NA	NA	NA	NA	NA	NA	NA	NA	NA	NA	NA	NA	NA	NA	NA	NA	NA	NA	NA	NA	NA	0.1314	NA	NA	NA	NA	NA	NA	NA	NA	NA	NA	NA	NA	NA	NA	NA	NA	NA	NA	NA	NA	NA	NA
MIMAT0027528	NA	NA	NA	NA	NA	NA	NA	NA	NA	NA	NA	NA	NA	NA	NA	NA	NA	NA	NA	NA	NA	NA	NA	NA	NA	NA	NA	NA	NA	NA	NA	NA	NA	0.265	NA	NA	NA	NA	NA	NA	NA	NA	NA	NA	NA	NA	NA	NA	NA
MIMAT0027529	NA	NA	0.534563	0.3144	NA	0.2542	0.5113	NA	NA	NA	NA	NA	NA	0.3859	0.1666	NA	0.715524	0.177	0.1844	NA	NA	NA	0.563519	NA	NA	NA	0.1314	NA	0.768728	0.1876	0.1343	NA	0.3201	NA	NA	0.3902	NA	0.2301	0.3521	0.275105	0.524406	0.3521	0.2559	NA	0.291137	0.438072	0.3081	NA	0.4422
MIMAT0020956	NA	NA	NA	NA	NA	NA	NA	0.3072	0.4042	NA	NA	NA	NA	NA	NA	NA	NA	NA	NA	NA	NA	NA	NA	NA	NA	NA	NA	NA	0.435	0.1876	NA	NA	NA	NA	NA	NA	NA	NA	NA	0.1441	NA	NA	0.2559	NA	NA	NA	NA	NA	NA
MIMAT0005589	0.412545	0.3816	0.2919	NA	0.724084	NA	NA	0.3072	NA	NA	NA	NA	NA	0.3859	NA	NA	0.2798	NA	NA	0.1846	NA	NA	0.3091	NA	NA	NA	0.1314	0.507558	0.2338	NA	NA	0.2667	NA	NA	NA	NA	NA	NA	0.1867	0.1441	NA	0.1868	0.473175	NA	NA	NA	0.3081	NA	0.780183
MIMAT0027628	NA	NA	NA	NA	NA	NA	NA	NA	NA	NA	NA	NA	NA	NA	NA	NA	NA	NA	NA	NA	NA	NA	NA	NA	NA	NA	NA	NA	NA	NA	NA	NA	NA	NA	NA	NA	NA	NA	NA	NA	NA	NA	NA	NA	NA	NA	NA	NA	NA
MIMAT0030412	NA	NA	NA	NA	NA	NA	NA	NA	NA	NA	NA	NA	NA	NA	NA	NA	NA	NA	NA	NA	NA	NA	NA	NA	NA	NA	NA	NA	NA	NA	NA	NA	NA	NA	NA	NA	NA	NA	NA	NA	NA	NA	NA	NA	NA	NA	NA	NA	NA
MIMAT0030413	NA	NA	NA	0.791175	0.407	0.470249	0.511328	NA	0.9783	NA	0.2583	NA	NA	NA	0.3159	NA	NA	0.177	NA	0.348237	NA	NA	NA	NA	0.2278	NA	NA	NA	NA	NA	NA	0.4917	0.803435	NA	NA	NA	NA	NA	NA	3.53745	0.2859	NA	0.2559	NA	NA	NA	0.3081	NA	0.4422
MIMAT0030414	NA	NA	NA	0.5725	NA	0.658118	NA	0.3072	NA	0.505368	NA	0.227816	NA	NA	NA	NA	0.2798	0.177	NA	NA	NA	NA	NA	NA	NA	NA	NA	NA	NA	NA	NA	0.4917	0.803435	NA	NA	NA	NA	NA	NA	2.43631	NA	NA	NA	0.1808	NA	NA	NA	NA	NA
MIMAT0030416	NA	NA	NA	NA	NA	NA	0.2782	NA	NA	NA	NA	NA	NA	NA	NA	NA	NA	NA	0.3478	NA	NA	NA	NA	NA	NA	NA	0.1314	NA	NA	NA	NA	0.2667	NA	NA	NA	NA	NA	0.4284	NA	NA	NA	NA	0.2559	NA	0.1529	NA	NA	NA	NA
MIMAT0030417	0.4126	NA	NA	0.572394	0.407	NA	0.2782	NA	0.978243	0.5054	0.6675	0.424595	0.4109	NA	0.315938	NA	NA	0.724678	0.4946	0.628466	NA	0.277	NA	NA	0.2278	0.366399	NA	0.76782	0.434942	0.1876	0.1343	NA	NA	0.265	NA	NA	NA	0.2301	0.351984	0.3953	0.729019	0.1868	NA	0.617454	NA	0.438072	0.440396	NA	NA
MIMAT0030418	0.151	NA	0.2919	0.791266	NA	NA	0.511328	NA	NA	0.2747	NA	NA	0.4109	NA	0.1666	0.4869	0.2798	0.177	NA	0.348237	NA	0.277	0.3091	NA	NA	0.366399	NA	0.35733	NA	0.63736	0.1343	NA	0.3201	0.265	NA	0.697018	NA	NA	NA	0.275105	0.524406	0.3521	0.2559	0.341444	0.1529	0.2356	0.1622	NA	NA
MIMAT0030419	0.151	0.2034	NA	0.3144	NA	0.2542	0.2782	NA	NA	0.704216	0.2583	NA	0.4109	NA	NA	0.4869	NA	NA	0.1844	0.1846	NA	NA	0.3091	NA	NA	0.51974	NA	0.507495	0.2338	NA	NA	NA	NA	NA	NA	NA	NA	NA	NA	NA	NA	0.352162	NA	NA	NA	0.438072	NA	NA	0.4422
MIMAT0004749	2.84394	3.64463	2.99105	3.25147	2.55799	1.72791	1.82867	2.58091	3.07685	2.9073	2.56132	1.34483	3.39984	2.77107	1.83613	2.20561	2.84927	2.96083	1.39821	1.67063	4.73522	2.38792	2.9429	2.49562	0.891623	4.4948	2.86654	1.56935	1.55363	1.25629	3.34648	2.78422	3.51531	1.85655	1.93394	2.24096	3.09064	1.1442	2.4751	1.42275	1.57159	3.27922	2.92551	2.66495	1.74347	1.80049	1.05049	2.95733	1.6562
MIMAT0004748	4.78056	5.82183	5.65965	6.10734	5.44939	6.60517	6.40952	5.05628	7.07896	5.17939	5.78966	5.19348	5.84976	6.28471	6.01464	5.54727	5.48087	6.33736	5.68085	5.29325	6.7497	5.15862	6.08019	5.64081	5.88216	6.42913	5.41835	6.10328	5.38009	4.7681	6.09433	4.49338	4.97987	5.93762	4.87912	4.48745	5.92317	5.09573	5.55512	6.86373	6.4449	6.48768	6.18582	5.67094	5.47939	6.1366	5.39861	6.11247	5.69837
MIMAT0000428	0.995068	NA	0.2919	1.78045	NA	2.67714	0.2782	NA	0.7196	1.03476	1.74551	0.1184	NA	0.69	1.30386	0.4869	0.7155	0.3345	1.15494	0.7505	0.747611	1.73498	NA	2.40128	0.4245	NA	2.08477	NA	1.71694	1.33781	0.1343	0.686302	2.99205	0.682491	0.2833	0.949959	0.5557	NA	NA	0.609154	3.15197	NA	3.33918	0.1808	0.2912	0.2356	0.1622	0.3337	0.7801
MIMAT0000429	1.63072	0.813098	NA	1.43547	NA	3.51169	0.88809	0.5603	0.719586	0.2747	2.9387	NA	NA	2.83441	1.23049	0.4869	0.2798	3.18433	0.3478	NA	NA	NA	0.9677	0.7772	NA	3.80883	NA	NA	0.7688	NA	0.909305	1.39202	0.5819	0.488795	0.5201	0.3902	NA	0.2301	1.07412	1.72739	NA	NA	NA	0.61739	0.533326	3.89103	NA	NA	NA
MIMAT0000426	6.90244	7.69491	6.8158	7.07356	5.99041	7.12266	5.70751	6.09579	6.59088	6.06758	6.73468	6.42127	6.72484	6.82307	6.87091	6.06248	6.3966	7.06013	6.52232	6.01032	6.96495	5.75285	6.77435	7.61898	6.18993	6.76647	7.22368	6.69889	5.23268	7.27499	6.79776	6.28086	6.29481	7.0649	6.63374	6.45384	7.44235	6.99696	6.73387	5.4446	5.56184	7.79184	7.49887	6.094	7.1634	6.77323	5.67222	6.67214	6.31358
MIMAT0000427	1.14654	1.89731	1.69709	2.82543	2.09062	2.67707	4.99266	2.9344	2.62623	5.47982	2.04877	3.96629	2.4887	2.89519	5.18977	3.61352	5.10375	2.477	3.26116	3.74627	2.01995	2.13322	2.98705	2.4956	4.64069	0.901165	2.8853	1.49928	2.65045	2.51648	3.88335	4.02049	3.4836	4.58425	2.47431	2.65076	3.00873	1.9779	1.68303	0.880058	6.40066	1.68334	2.22869	2.50437	6.4539	1.64549	2.0337	2.85721	0.4422
MIMAT0000424	7.16234	6.94288	8.38833	7.34609	7.6635	6.48613	5.66579	6.05001	7.41867	7.4275	7.16949	6.40683	7.14322	6.76731	6.01464	6.80983	6.94737	6.95025	7.44504	7.04008	7.53158	7.85382	7.29033	8.65033	6.61185	9.01063	7.1597	8.05957	6.81901	6.75588	7.15063	6.89208	8.32407	6.13271	6.68944	6.33114	7.55122	7.16456	6.6067	7.84107	6.82824	8.16481	8.87654	7.78763	6.2842	6.84175	7.90266	6.83886	7.90384
MIMAT0000425	6.45328	4.93185	5.86228	6.07643	3.42995	6.82461	7.77193	6.76466	7.27845	6.76005	6.93294	5.20356	5.07119	8.12787	7.6953	7.12402	7.59861	7.65884	6.18386	6.55784	7.63377	5.67134	6.92948	7.17468	7.575	6.86644	7.4894	7.91249	8.7141	7.32334	7.63007	6.10476	7.57596	7.28786	6.22042	6.16625	8.44214	5.43247	6.50502	6.79985	9.00068	5.66171	8.61616	7.1268	7.24655	7.70295	7.97542	4.57912	7.46243
MIMAT0000422	NA	NA	NA	NA	NA	NA	NA	NA	NA	0.2747	NA	NA	NA	NA	NA	NA	NA	NA	NA	0.1846	0.421694	NA	NA	NA	NA	NA	1.03487	NA	NA	0.1876	NA	NA	NA	0.265	NA	NA	NA	NA	NA	0.1441	NA	0.1868	0.2559	0.341444	NA	NA	0.1622	NA	NA
MIMAT0000423	9.1681	11.8727	7.61684	8.44004	7.59466	8.77561	10.2104	8.2402	10.2417	9.28963	8.86707	9.20142	8.65337	8.39956	10.5422	7.58549	10.4496	9.48923	9.56906	10.2555	10.0802	9.25084	8.88963	10.0058	6.13837	8.36426	10.6587	6.41742	10.4713	10.3878	10.616	9.48743	7.40675	10.9436	10.4332	8.71639	8.6335	8.29354	8.48361	5.94041	9.5265	10.1163	9.91271	9.80122	10.5691	7.68931	10.0965	9.54833	9.71948
MIMAT0000420	7.98764	7.27587	7.88934	8.23252	8.99276	8.539	8.85067	8.09378	8.60741	7.73503	8.24222	7.29522	7.63436	8.84654	8.9818	7.42629	8.92658	8.27125	8.10323	7.89347	8.89481	7.37435	7.72767	8.70933	9.58028	7.50122	8.46413	8.47366	8.75988	7.70282	9.47122	7.61867	8.47177	9.02583	7.12806	7.43261	8.38245	7.52154	9.36063	8.65899	9.78556	7.99468	8.95653	8.50032	7.7462	8.85733	7.91763	8.2278	9.15157
MIMAT0000421	NA	NA	NA	4.09362	NA	4.70332	3.18298	NA	0.7196	NA	NA	NA	NA	NA	NA	0.4869	NA	NA	0.1844	NA	2.01996	NA	NA	NA	NA	NA	3.3027	NA	0.2338	NA	1.6538	NA	0.3201	NA	NA	0.3902	NA	NA	NA	3.04424	NA	NA	NA	2.161	5.42405	NA	NA	NA	NA
MIMAT0003214	0.412545	NA	2.1977	0.3144	NA	0.2542	0.2782	NA	0.4042	0.505368	0.2583	0.2279	NA	0.3859	NA	NA	1.04965	0.605855	0.4946	0.495156	1.01336	NA	NA	0.777176	0.752066	0.1948	1.0349	0.1897	0.2338	NA	0.1343	0.491705	0.581914	0.265	NA	NA	0.955881	NA	0.3521	0.506139	NA	1.16611	1.23782	0.737782	NA	NA	1.90212	0.3337	0.4422
MIMAT0003215	NA	0.2034	NA	NA	NA	NA	NA	NA	NA	NA	NA	0.1184	0.4109	NA	0.451222	NA	NA	NA	NA	0.1846	NA	NA	NA	0.4403	NA	NA	0.1314	NA	0.435	NA	0.1343	0.2667	NA	NA	NA	0.697018	NA	NA	NA	NA	NA	NA	0.2559	NA	NA	NA	NA	NA	NA
MIMAT0003217	NA	NA	NA	NA	NA	NA	NA	NA	NA	NA	NA	NA	NA	NA	NA	NA	NA	NA	NA	NA	NA	NA	NA	NA	NA	NA	NA	NA	NA	NA	NA	NA	NA	NA	NA	NA	NA	NA	NA	NA	NA	NA	NA	NA	NA	NA	NA	NA	NA
MIMAT0003218	5.74515	5.42927	8.74491	6.66642	10.0188	6.18742	5.73656	5.84497	7.98987	7.23007	6.93066	5.19015	5.8984	7.30093	5.82831	6.42796	7.31623	6.52488	6.69926	7.81698	8.09166	6.69888	7.22039	8.60082	7.3132	7.3974	7.38956	6.62478	7.78294	7.04703	6.28331	6.4174	8.68965	5.62631	5.57458	5.79066	7.08608	5.70529	6.85254	7.07966	8.68913	6.65926	8.63881	6.44082	5.68775	6.27521	7.96582	5.6493	8.7824
MIMAT0003219	NA	NA	NA	NA	NA	NA	NA	NA	NA	NA	NA	NA	NA	NA	NA	NA	NA	NA	NA	NA	NA	NA	NA	NA	NA	NA	NA	NA	NA	NA	NA	NA	NA	NA	NA	NA	NA	NA	0.1867	NA	NA	NA	NA	NA	NA	NA	NA	NA	NA
MIMAT0004563	11.376	10.8713	9.76976	10.8098	9.04887	10.1402	11.5732	10.735	10.8506	11.0765	10.6658	10.7453	10.8585	10.6364	11.5457	10.1227	12.8801	11.7822	11.5376	10.7426	11.2967	11.0116	10.9464	11.1296	9.28957	9.19312	12.2593	10.2546	10.4328	12.3266	11.9139	11.6868	10.4493	11.7968	9.6672	11.1063	11.4543	10.2613	10.8881	8.38073	8.25443	11.5462	12.0459	11.498	11.5872	10.0942	11.249	11.4414	11.6727
MIMAT0004562	NA	NA	0.9236	NA	NA	0.2542	NA	0.3072	NA	NA	NA	NA	NA	0.69	NA	NA	NA	NA	NA	0.3482	0.7477	NA	NA	1.4774	1.24385	NA	0.652675	NA	NA	0.1876	0.1343	NA	NA	NA	0.7234	NA	NA	0.4284	NA	0.1441	NA	NA	0.828831	NA	NA	NA	0.6737	NA	0.7801
MIMAT0004561	0.633858	NA	NA	NA	NA	0.2542	NA	NA	NA	0.2747	0.4774	NA	NA	NA	NA	NA	NA	0.476611	0.1844	NA	NA	NA	NA	NA	NA	NA	NA	NA	NA	NA	0.1343	0.2667	NA	NA	NA	NA	0.5557	NA	NA	0.1441	0.2859	0.1868	NA	NA	0.1529	NA	NA	NA	NA
MIMAT0004560	1.77724	0.381635	2.19776	0.572394	1.39488	0.973405	NA	1.12863	1.19751	1.03474	0.667484	0.329594	0.73034	0.3859	0.315938	0.850288	1.54902	0.476736	1.15503	0.628466	1.60279	0.709307	1.28309	1.05011	0.424488	0.658419	0.1314	0.882229	2.69033	NA	0.370407	1.01096	3.20135	1.00589	0.2833	0.949959	1.52584	0.602796	1.16584	1.72737	1.57147	0.500449	2.16765	1.30388	NA	0.615594	1.53825	1.02928	2.19734
MIMAT0004567	2.79886	1.64137	1.59357	2.42853	2.97161	1.54945	2.06697	1.75404	0.7196	2.31761	1.24653	1.19118	2.48869	2.12862	1.30382	3.04016	1.54897	1.74371	1.844	2.0961	2.19068	2.13329	2.89738	2.49559	2.19907	2.59954	0.466187	3.12605	1.79217	1.07791	2.11014	1.27586	2.89905	1.5929	2.01366	1.51782	4.00338	1.9132	1.55318	1.81615	2.09995	2.93255	2.28714	2.28483	1.74344	2.95237	2.03379	1.02928	2.82718
MIMAT0004566	NA	0.2034	NA	NA	NA	NA	NA	NA	NA	NA	NA	NA	NA	NA	NA	NA	NA	NA	NA	NA	NA	NA	NA	NA	NA	NA	NA	NA	0.2338	NA	NA	NA	NA	NA	NA	NA	NA	NA	NA	NA	NA	NA	NA	NA	NA	NA	NA	NA	NA
MIMAT0004565	0.5275	0.3816	1.22982	0.3144	NA	NA	1.045	0.3072	NA	0.505368	0.667398	1.24423	0.4109	0.3859	1.23049	NA	0.51405	0.334638	0.494705	0.348237	1.60279	NA	NA	1.05009	NA	1.78999	1.03478	NA	0.768728	0.502445	0.573217	0.491705	0.3201	0.265	NA	NA	NA	0.428499	0.500368	NA	0.908103	0.3521	0.661904	0.341444	0.640734	NA	1.65187	NA	NA
MIMAT0004564	3.80956	4.01254	3.10823	4.00885	2.77961	4.05391	5.86316	4.25058	4.18107	4.04624	3.69622	3.82542	3.56961	3.85719	4.95374	4.15864	7.22632	4.82137	4.60345	3.98877	5.18233	3.98359	4.20486	4.71916	2.93928	2.06392	5.24785	2.72727	4.3843	5.54081	5.31591	5.53234	4.49909	5.34783	2.77806	4.31807	4.16328	3.67316	3.25819	1.93984	2.83509	3.95542	5.06207	5.03493	5.18336	3.04834	4.1033	4.90152	5.07187
MIMAT0004569	3.75168	2.30345	3.21663	5.48653	2.84646	5.06065	4.30124	3.88395	4.50248	4.49848	2.6983	3.29461	4.014	3.79475	2.80695	4.05792	5.3732	3.00841	4.22655	2.99278	1.01333	3.63593	3.96108	2.74637	1.34448	4.43814	3.09304	5.35963	1.36934	4.28325	2.81748	4.28378	2.63624	5.21317	3.27505	4.12609	4.64187	3.52937	2.67568	4.38965	3.28767	4.38569	1.45763	4.76422	2.61917	3.74596	3.20366	4.91404	3.15222
MIMAT0004568	4.04959	4.15427	1.69706	2.42861	0.983893	2.87952	2.20649	1.64877	2.69983	1.9769	1.12201	4.59613	6.02059	0.941124	1.88479	0.4869	3.01123	2.44274	5.6182	0.863103	0.886639	1.64005	2.03777	1.05011	1.01886	5.99448	1.71744	2.42147	0.611493	2.3298	2.00889	1.49951	1.16483	2.44258	1.06003	1.16504	2.25068	0.758365	5.08864	1.10815	1.85982	6.20098	0.66197	1.5864	1.29496	2.18507	1.65189	6.77174	0.780183
MIMAT0022691	NA	NA	NA	NA	NA	0.2542	NA	NA	NA	NA	0.2583	NA	NA	NA	NA	NA	NA	0.177	NA	NA	0.2262	NA	NA	NA	0.2278	NA	NA	0.1897	0.2338	NA	NA	NA	NA	0.265	NA	NA	NA	NA	NA	0.1441	0.2859	NA	0.473175	NA	NA	NA	NA	NA	NA
MIMAT0022693	0.151	NA	NA	NA	NA	0.2542	0.2782	NA	NA	NA	NA	NA	NA	NA	NA	NA	NA	NA	NA	NA	NA	NA	NA	0.4403	NA	NA	NA	NA	NA	NA	NA	0.2667	NA	NA	NA	NA	NA	NA	NA	NA	NA	NA	NA	NA	0.1529	NA	NA	NA	NA
MIMAT0022938	NA	NA	NA	NA	NA	0.2542	NA	NA	NA	NA	NA	NA	NA	NA	NA	NA	NA	NA	0.1844	NA	NA	NA	NA	0.4403	NA	NA	NA	0.1897	NA	NA	NA	NA	NA	NA	NA	NA	NA	NA	NA	NA	NA	0.1868	0.2559	NA	NA	NA	NA	NA	NA
MIMAT0022939	NA	NA	NA	NA	NA	NA	NA	NA	NA	NA	NA	NA	NA	NA	NA	NA	NA	NA	NA	NA	NA	NA	NA	NA	NA	NA	NA	NA	NA	NA	NA	NA	NA	NA	NA	NA	NA	NA	NA	NA	NA	NA	NA	NA	NA	NA	NA	NA	0.4422
MIMAT0003228	NA	NA	NA	NA	NA	NA	NA	NA	NA	NA	NA	NA	NA	NA	NA	NA	NA	NA	0.1844	NA	NA	NA	NA	NA	NA	NA	NA	NA	NA	NA	NA	NA	NA	NA	NA	NA	NA	NA	0.3521	NA	NA	NA	NA	NA	NA	NA	NA	NA	NA
MIMAT0015071	NA	0.2034	0.9236	NA	0.983893	0.658163	NA	NA	NA	NA	NA	NA	NA	NA	NA	NA	NA	0.177	NA	NA	0.2262	NA	NA	0.4403	NA	0.3665	0.1314	NA	NA	NA	NA	NA	0.3201	NA	NA	NA	1.2689	NA	NA	0.275105	NA	NA	1.4576	NA	NA	NA	NA	NA	0.7801
MIMAT0022696	2.70432	0.683115	2.12541	1.67439	2.63568	1.80948	2.70697	2.18888	2.96181	0.5054	1.24653	0.227816	0.4109	2.48527	1.15318	2.54031	2.76092	0.936125	1.47091	3.45452	2.24329	1.9077	2.1193	3.96651	2.76875	2.59954	1.03483	3.12608	2.65049	1.07799	1.24239	1.27581	3.63548	2.3314	0.723366	1.66637	1.93337	1.53697	2.28371	2.73844	3.57972	1.3337	4.04651	2.60283	1.35922	2.06794	2.52637	1.35706	2.75233
MIMAT0003320	NA	NA	NA	NA	NA	NA	NA	NA	NA	NA	NA	NA	NA	NA	NA	NA	NA	NA	0.3478	NA	NA	NA	NA	NA	NA	NA	NA	NA	NA	NA	NA	NA	NA	NA	NA	NA	NA	NA	NA	NA	NA	NA	0.2559	NA	NA	NA	NA	NA	NA
MIMAT0003321	2.46581	1.14483	3.21664	1.9717	2.09057	2.84124	2.79802	1.944	3.5044	3.0235	1.97871	1.19113	1.7253	2.83442	1.83616	3.79134	2.0739	2.60628	2.49427	2.59682	2.34318	2.32832	2.69937	3.54927	2.90675	3.20829	1.53959	2.75765	2.90893	1.55794	2.40412	2.08706	3.74647	3.38917	2.2293	1.6664	3.2416	2.85285	1.80218	2.01675	3.7771	1.61982	4.02947	3.44401	2.22963	2.39426	2.82179	2.04378	3.90561
MIMAT0003322	4.94979	4.27199	5.19573	4.97458	5.79251	3.67303	3.78243	3.57479	6.26669	4.73277	4.99925	3.51578	4.37638	4.92771	4.19056	5.19878	4.93234	4.33502	5.07527	3.84544	5.0407	4.74562	5.43592	5.83374	4.23177	4.79444	5.01236	6.29366	4.14694	4.08497	4.79358	5.25397	5.23906	3.79758	4.41941	3.5311	4.58658	4.67526	4.16971	7.95538	5.28205	5.20706	5.97942	4.90595	3.52501	4.17224	4.64634	3.75406	6.13373
MIMAT0003323	1.14657	0.381635	0.5345	0.981186	0.407	0.2542	0.711973	0.3072	1.70643	0.2747	0.2583	NA	NA	0.690059	NA	0.8503	1.65083	0.177	0.1844	0.6284	1.01333	0.709307	0.3091	0.777176	0.752066	0.366399	0.1314	0.767855	NA	0.502445	0.573211	0.2667	0.5819	0.682495	0.2833	0.697018	1.5259	0.428499	NA	1.10812	0.908103	0.1868	2.22865	0.73774	0.1529	1.04561	0.440396	0.3337	0.4422
MIMAT0003325	NA	NA	NA	NA	0.407	NA	NA	NA	NA	NA	0.2583	NA	NA	NA	NA	NA	NA	NA	NA	0.1846	NA	NA	NA	0.7772	NA	NA	NA	NA	NA	NA	NA	NA	NA	NA	0.2833	NA	NA	NA	NA	NA	0.2859	NA	NA	NA	NA	NA	0.4405	NA	1.0537
MIMAT0003326	NA	0.381635	1.36155	0.3144	0.407	0.470249	0.2782	0.3072	NA	NA	0.2583	NA	NA	0.3859	NA	NA	2.45796	0.177	1.32167	0.1846	NA	0.277	NA	NA	0.2278	0.1948	NA	1.34824	0.2338	0.1876	NA	0.2667	0.3201	0.265	0.2833	0.3902	0.5557	0.2301	0.351984	0.960172	NA	NA	0.2559	NA	0.1529	0.773589	0.1622	0.3337	NA
MIMAT0003327	0.151	0.2034	0.2919	NA	NA	NA	0.5113	NA	NA	NA	NA	NA	NA	0.3859	NA	NA	0.2798	0.177	NA	NA	NA	NA	NA	1.80662	NA	NA	NA	NA	0.910499	NA	NA	NA	2.2408	NA	0.2833	NA	NA	NA	NA	NA	NA	NA	2.28718	NA	NA	0.2356	0.1622	NA	4.39806
MIMAT0003328	2.31405	3.33399	2.72366	2.36176	3.08686	3.35757	3.00328	2.2621	1.70651	2.0518	2.04876	1.76371	3.89124	2.40403	1.83619	1.58841	1.99864	1.56433	2.45895	3.24201	2.07919	2.91891	2.85035	2.19184	2.76877	0.901142	1.87573	3.12611	3.36821	2.6179	1.11826	2.21874	2.08052	2.8175	2.16094	1.51782	NA	2.9203	2.4016	1.42275	0.728927	2.15559	2.22864	1.76714	2.79217	0.2356	1.53822	3.00488	1.28363
MIMAT0003329	2.88765	4.27199	1.3615	2.14055	1.20397	0.4703	1.64468	1.27727	2.62618	4.38723	2.56129	3.54781	2.92401	0.941124	3.86664	2.43715	3.97881	3.09911	3.32144	1.54135	3.24616	1.31138	2.80174	3.14597	0.2278	2.45484	2.99291	1.49933	0.910505	3.32582	3.815	3.37025	2.31465	2.93627	NA	2.96961	2.38661	1.44838	1.68296	0.960205	1.34135	3.64065	3.06585	2.4701	2.86037	2.00562	2.19242	4.28382	4.24274
MIMAT0018979	NA	NA	NA	NA	NA	NA	NA	NA	NA	NA	NA	NA	0.7303	NA	NA	NA	NA	NA	NA	NA	NA	NA	NA	NA	NA	NA	NA	NA	NA	NA	NA	NA	NA	NA	NA	NA	NA	NA	NA	NA	NA	0.1868	NA	NA	NA	NA	NA	NA	NA
MIMAT0016845	NA	NA	NA	NA	NA	NA	NA	NA	NA	NA	NA	0.1184	NA	NA	NA	NA	NA	NA	NA	NA	NA	NA	NA	NA	NA	NA	NA	NA	NA	NA	NA	NA	NA	NA	NA	NA	NA	NA	NA	NA	NA	NA	NA	NA	NA	NA	NA	NA	NA
MIMAT0016844	NA	NA	NA	NA	NA	NA	NA	NA	0.4042	NA	NA	NA	NA	NA	NA	NA	NA	NA	NA	NA	NA	NA	NA	NA	NA	NA	NA	NA	NA	NA	NA	NA	NA	NA	NA	NA	NA	NA	NA	NA	NA	NA	NA	NA	NA	NA	NA	NA	NA
MIMAT0018971	NA	NA	NA	NA	NA	NA	NA	NA	NA	NA	NA	NA	NA	NA	NA	NA	NA	NA	NA	NA	NA	NA	NA	NA	NA	NA	NA	NA	NA	NA	NA	NA	NA	NA	NA	NA	NA	NA	NA	NA	NA	NA	NA	NA	NA	NA	NA	NA	NA
MIMAT0018973	0.151	NA	NA	NA	NA	NA	0.2782	0.3072	NA	NA	NA	NA	NA	NA	NA	NA	0.7155	NA	NA	0.4951	NA	NA	NA	NA	NA	0.3665	NA	0.1897	NA	NA	NA	NA	NA	NA	NA	NA	NA	NA	0.3521	NA	NA	0.3521	NA	NA	NA	NA	NA	NA	NA
MIMAT0018972	NA	NA	0.742226	NA	NA	NA	NA	NA	NA	NA	0.2583	NA	NA	NA	NA	NA	NA	NA	NA	NA	NA	NA	NA	NA	NA	NA	NA	NA	NA	NA	NA	NA	NA	NA	NA	NA	NA	NA	NA	NA	0.2859	NA	0.473175	NA	NA	NA	NA	NA	0.4422
MIMAT0018975	NA	0.540252	0.2919	NA	0.407	0.2542	0.2782	NA	0.4042	NA	NA	NA	NA	0.3859	0.1666	NA	NA	NA	0.347879	NA	0.421694	0.277	NA	NA	NA	0.1948	0.251825	NA	NA	NA	0.1343	NA	NA	0.265	0.2833	NA	0.5557	0.428499	0.1867	0.275105	NA	NA	NA	0.737782	0.64068	0.2356	NA	0.3337	NA
MIMAT0018974	NA	NA	NA	NA	NA	NA	NA	NA	NA	NA	NA	NA	NA	NA	NA	NA	NA	NA	NA	NA	NA	NA	NA	NA	NA	NA	NA	NA	NA	NA	NA	NA	NA	0.265	NA	NA	NA	NA	NA	NA	NA	NA	NA	NA	NA	NA	NA	NA	NA
MIMAT0018976	NA	0.54022	NA	NA	NA	NA	0.2782	NA	NA	NA	NA	0.424662	NA	0.3859	0.451222	NA	0.2798	NA	NA	0.1846	NA	0.277	NA	NA	0.752	0.51974	0.251825	0.1897	NA	NA	0.1343	NA	NA	0.488795	NA	NA	NA	0.2301	0.5004	0.275105	NA	0.9764	0.2559	0.1808	0.1529	0.6155	NA	NA	0.4422
MIMAT0003223	NA	NA	0.2919	NA	NA	NA	NA	NA	NA	NA	NA	NA	NA	NA	NA	NA	NA	NA	NA	NA	NA	NA	NA	NA	NA	NA	0.1314	NA	NA	NA	NA	NA	NA	NA	NA	NA	NA	NA	0.1867	NA	NA	NA	0.473175	NA	NA	NA	NA	NA	NA
MIMAT0015088	NA	NA	NA	NA	NA	NA	NA	NA	NA	NA	NA	NA	NA	NA	NA	NA	NA	NA	NA	NA	NA	NA	NA	NA	NA	NA	NA	NA	NA	NA	NA	NA	NA	NA	NA	NA	NA	NA	NA	NA	NA	NA	NA	NA	NA	NA	NA	NA	2.30593
MIMAT0015089	NA	NA	0.2919	NA	NA	NA	NA	NA	NA	NA	NA	0.1184	NA	NA	0.451222	NA	NA	0.334638	0.1844	NA	NA	NA	NA	NA	NA	NA	NA	0.1897	NA	NA	NA	NA	NA	NA	NA	NA	NA	NA	NA	NA	NA	NA	NA	0.1808	NA	NA	NA	NA	NA
MIMAT0022844	0.4126	NA	NA	NA	NA	0.4703	NA	NA	NA	NA	NA	NA	NA	NA	0.1666	NA	NA	NA	NA	NA	NA	NA	0.3091	NA	NA	NA	NA	NA	0.2338	NA	NA	NA	NA	NA	0.2833	NA	NA	0.2301	NA	NA	NA	0.1868	NA	NA	NA	NA	NA	NA	NA
MIMAT0015087	NA	NA	NA	NA	NA	NA	NA	NA	NA	NA	NA	NA	NA	NA	NA	0.4869	NA	NA	NA	NA	NA	NA	NA	0.4403	0.2278	NA	0.1314	NA	NA	NA	0.1343	NA	NA	NA	0.2833	NA	NA	NA	NA	NA	0.2859	NA	NA	NA	NA	NA	NA	NA	5.2592
MIMAT0015084	2.07048	1.83747	1.2299	0.791266	1.39488	1.54939	1.31543	1.12859	0.4042	1.03474	0.985819	0.891887	0.991713	0.690059	1.37362	0.4869	1.43946	0.936102	0.966657	0.863129	0.421694	0.509286	1.13399	0.4403	2.6162	3.47532	1.33662	1.56927	NA	0.353589	0.573217	0.857751	0.581914	1.14393	2.29461	NA	1.52583	0.602883	1.25203	1.17684	0.908184	1.55343	0.828893	1.37983	1.15701	1.725	0.561662	1.49667	1.48201
MIMAT0015085	2.84395	1.14487	2.12538	1.43548	2.29599	1.45116	1.04499	1.85215	2.46662	0.704216	0.477301	0.513782	NA	1.65372	0.984964	1.9298	1.43941	1.49916	0.74979	1.15594	2.13603	1.82387	2.53063	4.53158	1.90176	2.16035	0.737688	1.1795	6.53959	0.874441	1.05192	1.14951	3.12129	0.488795	0.901528	0.949959	1.93339	0.758369	1.0742	3.82097	3.116	1.33376	4.37802	1.30393	0.8341	0.773589	1.94733	1.35706	2.75237
MIMAT0015082	NA	NA	NA	NA	NA	NA	NA	NA	NA	NA	NA	NA	NA	NA	NA	NA	NA	NA	NA	NA	NA	NA	NA	NA	NA	NA	NA	NA	NA	NA	NA	NA	NA	NA	NA	NA	NA	NA	NA	NA	NA	NA	NA	NA	NA	NA	NA	NA	NA
MIMAT0015083	0.151	NA	NA	NA	NA	NA	NA	0.5603	NA	0.505368	NA	NA	NA	NA	NA	NA	NA	NA	NA	NA	0.2262	NA	NA	NA	0.2278	0.1948	NA	NA	NA	NA	NA	NA	NA	NA	NA	NA	NA	NA	NA	NA	NA	0.1868	0.473175	NA	NA	NA	NA	NA	NA
MIMAT0022842	1.77726	1.24036	1.48218	0.5725	NA	0.6582	0.8881	1.27729	1.19755	1.17532	1.2465	0.677113	1.40459	1.34097	0.794518	1.92973	0.7155	1.3595	0.966556	1.0647	1.23761	1.4295	1.13399	1.65139	1.13572	2.49241	0.466187	1.0871	0.6115	0.6374	1.46273	1.01096	2.24073	1.26997	1.56215	NA	2.10077	0.898812	1.25211	0.795209	2.36838	2.06322	2.22864	1.4521	0.740615	1.2744	1.41484	2.21529	1.81168
MIMAT0015081	NA	NA	NA	NA	NA	NA	NA	NA	NA	NA	NA	NA	NA	NA	NA	NA	NA	NA	NA	NA	NA	NA	NA	NA	NA	NA	NA	NA	0.435	NA	NA	NA	NA	NA	NA	NA	NA	NA	NA	NA	NA	NA	0.828831	NA	NA	NA	NA	NA	NA
MIMAT0028233	NA	NA	NA	NA	NA	NA	NA	NA	NA	NA	NA	NA	NA	NA	NA	NA	NA	NA	NA	NA	NA	NA	NA	NA	NA	NA	NA	NA	NA	NA	NA	NA	NA	NA	NA	NA	NA	NA	NA	NA	NA	0.1868	NA	NA	NA	NA	NA	NA	NA
MIMAT0027537	NA	0.2034	NA	NA	NA	0.470249	NA	NA	0.4042	NA	NA	NA	NA	0.3859	0.4512	0.4869	NA	NA	NA	NA	0.2262	0.277	NA	NA	0.424488	0.1948	NA	0.1897	0.434942	NA	NA	0.2667	NA	NA	NA	NA	NA	NA	0.3521	0.1441	NA	NA	NA	0.1808	NA	0.2356	NA	NA	NA
MIMAT0019758	0.527456	0.381635	0.2919	1.43547	1.71431	0.6582	NA	0.5603	0.7196	0.505368	NA	0.513724	0.4109	0.69	NA	0.4869	0.2798	1.12057	0.6278	0.628517	0.5939	0.277	0.563519	1.65139	0.2278	0.519831	0.363	0.988349	NA	0.3536	0.573247	0.2667	0.995415	NA	0.2833	NA	NA	0.758365	NA	1.42276	0.524406	1.07428	0.66197	0.48603	0.834136	0.6155	0.440493	1.20244	0.780183
MIMAT0019759	0.151	0.3816	0.2919	NA	0.983893	NA	NA	NA	0.4042	NA	NA	NA	NA	0.3859	0.1666	0.4869	0.2798	NA	NA	NA	0.2262	NA	0.779709	0.777176	NA	NA	NA	NA	NA	NA	NA	0.2667	0.3201	NA	NA	NA	NA	0.2301	NA	0.395285	NA	NA	NA	NA	NA	0.2356	0.440493	NA	NA
MIMAT0019756	0.4126	0.2034	1.08481	0.3144	0.407	NA	NA	0.5603	NA	0.2747	NA	0.227816	NA	NA	0.1666	NA	NA	0.177	0.4946	0.348237	0.2262	NA	NA	NA	0.891554	NA	0.1314	NA	NA	NA	0.1343	NA	NA	0.488795	0.2833	NA	NA	0.2301	NA	NA	0.524406	0.1868	0.2559	0.3415	NA	0.438072	NA	NA	NA
MIMAT0019757	NA	NA	NA	NA	NA	NA	NA	NA	NA	NA	NA	NA	NA	1.91067	NA	NA	NA	NA	NA	NA	NA	NA	NA	NA	NA	NA	NA	NA	NA	NA	NA	NA	0.3201	NA	NA	NA	NA	NA	0.500368	NA	NA	NA	NA	NA	NA	NA	NA	NA	NA
MIMAT0019754	NA	NA	NA	NA	NA	NA	NA	NA	NA	NA	NA	NA	NA	NA	NA	NA	NA	NA	NA	NA	NA	NA	NA	NA	NA	NA	NA	NA	NA	NA	NA	NA	NA	NA	NA	NA	NA	NA	NA	NA	NA	0.1868	NA	NA	NA	NA	NA	NA	NA
MIMAT0028232	0.151	0.2034	NA	NA	NA	NA	NA	NA	NA	NA	NA	0.227816	NA	NA	NA	NA	NA	NA	NA	NA	NA	NA	NA	NA	NA	0.1948	NA	NA	NA	NA	NA	NA	NA	NA	NA	NA	NA	NA	NA	NA	NA	0.3521	NA	NA	0.291137	NA	NA	NA	NA
MIMAT0019752	NA	NA	NA	NA	NA	NA	NA	NA	NA	NA	NA	NA	NA	NA	NA	NA	NA	NA	NA	NA	NA	NA	NA	NA	NA	NA	NA	NA	NA	NA	NA	NA	NA	NA	NA	NA	NA	NA	0.3521	NA	NA	NA	NA	NA	NA	NA	NA	NA	NA
MIMAT0019753	0.151	NA	NA	NA	NA	NA	NA	NA	NA	NA	NA	NA	NA	0.3859	NA	NA	NA	NA	NA	NA	NA	NA	NA	NA	NA	NA	NA	NA	NA	NA	NA	NA	NA	NA	NA	NA	NA	NA	NA	NA	NA	NA	NA	NA	NA	0.2356	NA	NA	NA
MIMAT0019750	NA	NA	NA	NA	NA	NA	NA	NA	NA	NA	NA	NA	NA	NA	NA	NA	NA	NA	NA	NA	NA	NA	NA	NA	NA	NA	NA	NA	NA	0.1876	NA	NA	NA	NA	NA	NA	NA	NA	NA	NA	NA	NA	NA	NA	NA	NA	NA	NA	NA
MIMAT0019751	NA	NA	NA	NA	NA	NA	NA	NA	NA	NA	NA	NA	NA	NA	0.1666	NA	NA	0.177	NA	NA	NA	NA	NA	NA	NA	0.3665	NA	0.1897	NA	NA	NA	NA	NA	NA	0.2833	NA	NA	NA	NA	0.275105	NA	NA	0.2559	0.341444	NA	NA	NA	NA	NA
MIMAT0027534	0.151	NA	NA	NA	NA	NA	NA	NA	NA	NA	NA	NA	NA	NA	NA	NA	0.2798	NA	NA	NA	NA	NA	NA	0.4403	NA	NA	NA	NA	NA	NA	NA	NA	NA	NA	NA	NA	NA	0.2301	NA	NA	NA	NA	NA	NA	NA	NA	NA	NA	0.4422
MIMAT0027533	NA	NA	NA	0.3144	NA	NA	NA	NA	NA	NA	NA	NA	NA	NA	NA	NA	NA	NA	NA	NA	NA	NA	NA	NA	NA	NA	NA	NA	NA	NA	0.1343	NA	NA	NA	NA	NA	NA	NA	NA	NA	NA	NA	NA	NA	NA	NA	0.1622	NA	NA
MIMAT0027532	NA	NA	NA	NA	NA	NA	NA	NA	NA	NA	NA	NA	NA	NA	NA	NA	NA	NA	NA	NA	NA	NA	NA	NA	NA	NA	NA	NA	NA	NA	NA	NA	NA	NA	NA	NA	NA	NA	NA	NA	NA	NA	NA	NA	NA	NA	NA	NA	NA
MIMAT0027539	NA	NA	NA	NA	0.407	NA	NA	NA	NA	0.2747	NA	NA	NA	NA	NA	NA	NA	NA	NA	NA	NA	NA	NA	NA	NA	NA	NA	NA	NA	NA	NA	NA	NA	NA	NA	NA	NA	NA	NA	NA	NA	0.3521	NA	NA	NA	NA	NA	NA	NA
MIMAT0005593	NA	NA	NA	NA	NA	NA	NA	NA	NA	NA	NA	0.2279	0.4109	NA	NA	NA	NA	NA	NA	NA	NA	NA	NA	0.4403	NA	NA	NA	NA	0.2338	NA	NA	NA	NA	NA	NA	NA	NA	NA	NA	0.1441	NA	0.1868	NA	NA	NA	NA	NA	NA	NA
MIMAT0027538	0.151	NA	NA	NA	NA	NA	NA	NA	NA	NA	NA	NA	NA	NA	NA	NA	NA	NA	NA	NA	NA	NA	NA	NA	NA	NA	NA	NA	NA	NA	NA	NA	NA	NA	NA	NA	NA	NA	NA	NA	NA	0.1868	NA	0.1808	NA	NA	NA	NA	NA
MIMAT0019972	NA	NA	NA	NA	NA	NA	NA	NA	NA	NA	NA	0.1184	NA	NA	NA	NA	NA	NA	NA	NA	NA	NA	NA	NA	NA	NA	NA	NA	NA	NA	NA	NA	NA	NA	NA	NA	NA	NA	NA	0.1441	NA	NA	NA	NA	NA	NA	NA	NA	NA
MIMAT0000436	2.21462	1.9548	1.88393	2.82537	5.54316	2.95325	4.91341	3.39122	7.63597	2.9858	3.60613	1.65031	2.1026	NA	4.00506	2.20567	6.32135	3.51594	4.79977	5.03556	0.747663	4.09504	3.29862	3.67556	2.39944	2.25086	1.53956	4.37004	0.611493	3.54766	1.8617	5.51325	5.18098	1.38581	4.16399	1.66637	0.955881	0.89878	1.85817	10.9113	4.54543	6.19011	4.81592	3.80264	1.00464	3.90812	4.49469	3.91211	5.25916
MIMAT0019970	NA	NA	NA	NA	NA	NA	NA	NA	NA	NA	NA	0.1184	0.7303	NA	NA	NA	NA	NA	0.1844	NA	0.4217	NA	NA	NA	NA	NA	NA	0.1897	NA	0.353589	NA	NA	NA	0.265	NA	NA	NA	NA	NA	NA	NA	0.3521	0.2559	NA	0.1529	NA	NA	NA	NA
MIMAT0019971	NA	NA	NA	NA	NA	NA	NA	NA	NA	NA	NA	NA	NA	NA	NA	NA	NA	NA	NA	NA	NA	NA	NA	NA	NA	NA	NA	NA	NA	0.1876	NA	NA	NA	NA	NA	NA	NA	NA	NA	NA	NA	NA	NA	NA	NA	NA	NA	NA	NA
MIMAT0019976	NA	0.2034	NA	NA	NA	0.2542	NA	NA	NA	NA	NA	NA	NA	NA	NA	NA	NA	NA	NA	NA	NA	NA	NA	NA	NA	NA	NA	NA	NA	NA	0.1343	0.2667	NA	NA	NA	NA	NA	NA	0.1867	NA	NA	NA	NA	NA	NA	NA	NA	NA	NA
MIMAT0019974	NA	NA	NA	NA	NA	NA	NA	NA	NA	NA	NA	NA	NA	NA	NA	NA	NA	NA	NA	NA	NA	NA	NA	NA	NA	NA	NA	NA	NA	NA	NA	NA	NA	NA	NA	NA	NA	NA	NA	NA	NA	0.1868	NA	NA	NA	NA	NA	NA	NA
MIMAT0019975	NA	NA	0.2919	NA	NA	NA	NA	NA	NA	NA	NA	NA	NA	NA	NA	NA	NA	NA	NA	NA	NA	NA	NA	NA	NA	NA	NA	NA	NA	NA	NA	NA	NA	NA	NA	NA	NA	NA	NA	NA	NA	NA	NA	NA	NA	NA	NA	NA	NA
MIMAT0019978	NA	NA	NA	NA	NA	0.2542	NA	NA	NA	NA	NA	NA	NA	NA	NA	NA	NA	NA	0.1844	NA	NA	NA	NA	NA	NA	NA	NA	NA	NA	0.1876	NA	NA	NA	NA	NA	NA	NA	NA	0.1867	NA	NA	NA	NA	NA	NA	NA	0.1622	NA	NA
MIMAT0019979	NA	NA	NA	0.5725	NA	NA	NA	NA	NA	NA	0.2583	NA	0.4109	NA	NA	NA	NA	NA	NA	NA	NA	NA	NA	NA	0.2278	NA	0.2518	0.1897	NA	NA	NA	NA	NA	NA	NA	NA	0.5557	NA	0.1867	NA	0.2859	0.1868	NA	NA	0.1529	NA	NA	NA	0.4422
MIMAT0005823	NA	NA	NA	NA	NA	NA	NA	NA	NA	NA	NA	NA	NA	NA	NA	NA	NA	NA	NA	NA	NA	NA	NA	NA	NA	NA	NA	NA	NA	NA	NA	NA	NA	NA	NA	NA	NA	NA	NA	NA	NA	NA	NA	NA	NA	NA	NA	NA	NA
MIMAT0005825	4.07813	3.67913	5.8511	3.82274	5.49182	4.67093	3.40199	4.26847	5.68498	3.49538	3.17633	2.89082	4.48644	4.00226	2.46706	4.12585	4.05511	4.02395	3.788	3.59153	4.40618	3.63599	4.02601	5.85165	3.85917	6.16119	4.16008	3.6305	5.32421	2.8015	4.09588	3.37022	4.81141	2.27245	3.61874	2.41906	4.27253	2.98473	4.00564	5.6089	4.53184	4.29716	5.71746	4.32892	2.94667	3.10889	4.47167	4.07688	5.29918
MIMAT0005824	NA	0.2034	0.2919	NA	NA	NA	NA	NA	0.4042	0.2747	0.4774	0.424595	NA	NA	0.1666	NA	0.51405	0.177	NA	0.1846	NA	NA	0.3091	3.25788	0.752066	NA	NA	NA	0.6115	0.502445	0.1343	NA	NA	NA	NA	NA	NA	0.2301	NA	NA	NA	0.3521	0.4731	0.341444	0.1529	NA	NA	NA	NA
MIMAT0005827	NA	NA	NA	NA	NA	NA	NA	NA	NA	NA	NA	NA	NA	NA	NA	NA	NA	NA	NA	NA	NA	NA	NA	NA	NA	NA	NA	NA	NA	NA	NA	NA	NA	NA	NA	NA	NA	NA	NA	NA	NA	NA	NA	NA	NA	NA	NA	NA	NA
MIMAT0005826	NA	0.813124	NA	NA	0.724084	NA	0.2782	0.3072	NA	NA	NA	NA	NA	NA	NA	NA	NA	NA	0.494634	0.1846	NA	NA	NA	NA	0.2278	0.366399	NA	0.3574	NA	NA	0.1343	NA	NA	0.265	0.2833	NA	NA	NA	0.3521	NA	NA	0.352162	0.2559	0.848896	0.1529	NA	NA	NA	NA
MIMAT0005829	NA	NA	NA	NA	NA	NA	NA	NA	NA	NA	NA	NA	NA	NA	NA	NA	NA	NA	NA	NA	NA	NA	NA	NA	NA	NA	NA	NA	NA	NA	NA	NA	NA	NA	NA	NA	NA	NA	NA	NA	NA	NA	NA	NA	NA	NA	NA	NA	NA
MIMAT0017392	NA	NA	0.2919	0.3144	NA	NA	NA	NA	0.4042	NA	NA	NA	NA	NA	NA	NA	NA	0.177	NA	NA	NA	NA	0.563519	NA	NA	NA	NA	NA	0.2338	NA	0.257156	NA	NA	NA	NA	NA	NA	NA	NA	0.609154	0.5243	NA	0.661904	0.1808	NA	0.2356	NA	NA	NA
MIMAT0019771	NA	NA	NA	NA	0.407	NA	NA	NA	NA	NA	NA	NA	NA	NA	NA	NA	NA	NA	NA	NA	NA	NA	NA	NA	NA	NA	NA	0.1897	0.2338	NA	NA	NA	NA	NA	NA	NA	NA	NA	NA	NA	NA	NA	NA	NA	NA	NA	NA	NA	NA
MIMAT0005919	0.733064	0.813081	0.923613	0.5725	0.724084	0.658163	1.04504	0.3072	0.4042	0.878948	0.667484	0.597733	1.57379	0.69	0.1666	NA	NA	0.8342	0.627828	0.750479	0.88661	1.1828	1.13397	0.7772	0.891554	0.901138	0.562402	1.1795	0.435	0.9798	0.370407	0.686302	0.3201	0.265	1.0601	0.3902	0.5557	1.14423	0.5004	1.68087	NA	1.3337	1.81662	0.48603	NA	0.615531	0.4405	0.8325	0.7801
MIMAT0005918	NA	NA	NA	NA	NA	NA	NA	NA	NA	NA	NA	NA	NA	NA	NA	NA	NA	NA	NA	NA	NA	NA	NA	NA	NA	NA	NA	NA	NA	NA	NA	NA	NA	NA	NA	NA	NA	NA	NA	NA	NA	NA	NA	NA	NA	NA	NA	NA	NA
MIMAT0005914	1.77723	0.3816	NA	0.791175	1.20395	0.4703	0.711948	NA	NA	0.704188	NA	0.424588	0.73034	0.3859	1.2305	1.5884	2.56613	0.83426	1.15501	1.39935	1.43171	1.04157	0.3091	0.777176	1.01885	1.84906	0.652708	NA	1.03961	0.874384	0.573217	1.69313	2.31465	0.853237	0.519996	0.3902	NA	0.2301	0.871254	0.395198	1.67419	1.61985	2.34347	1.13867	0.921754	0.615594	0.673604	0.3337	1.65615
MIMAT0005916	NA	NA	NA	NA	NA	NA	NA	0.3072	0.4042	NA	0.2583	NA	NA	NA	NA	NA	NA	0.177	NA	NA	0.2262	0.277	NA	NA	NA	NA	NA	NA	0.2338	NA	0.2572	NA	0.3201	NA	NA	NA	NA	0.2301	0.3521	0.2752	NA	NA	0.4731	NA	NA	NA	NA	NA	NA
MIMAT0005911	NA	NA	NA	NA	NA	NA	NA	NA	NA	NA	NA	NA	NA	NA	NA	NA	NA	NA	NA	NA	NA	NA	NA	NA	NA	NA	NA	NA	NA	NA	NA	NA	NA	NA	NA	NA	NA	NA	NA	NA	NA	NA	NA	NA	NA	NA	NA	NA	NA
MIMAT0018085	NA	NA	NA	NA	NA	NA	NA	NA	NA	NA	NA	NA	NA	NA	NA	NA	NA	NA	NA	NA	NA	NA	NA	NA	NA	NA	NA	NA	NA	NA	0.1343	NA	NA	NA	NA	NA	NA	NA	NA	NA	NA	NA	0.4731	NA	NA	NA	NA	NA	NA
MIMAT0018084	NA	NA	NA	NA	NA	NA	NA	NA	NA	NA	NA	NA	NA	NA	NA	NA	NA	NA	NA	NA	NA	NA	NA	NA	NA	NA	NA	NA	NA	NA	NA	NA	NA	NA	NA	NA	NA	NA	NA	NA	NA	NA	NA	NA	NA	NA	NA	NA	NA
MIMAT0018087	NA	NA	NA	NA	NA	NA	NA	NA	NA	NA	NA	NA	NA	NA	NA	NA	NA	NA	NA	NA	NA	NA	NA	NA	NA	NA	NA	NA	NA	NA	NA	NA	NA	NA	NA	NA	NA	NA	NA	NA	NA	NA	NA	NA	NA	NA	NA	NA	NA
MIMAT0018086	NA	NA	0.2919	NA	0.7241	0.4703	NA	NA	0.4042	0.5054	NA	NA	NA	0.3859	NA	0.4869	NA	NA	NA	NA	0.747606	NA	0.3091	NA	NA	NA	0.466135	NA	0.2338	NA	NA	NA	1.57895	NA	NA	NA	NA	NA	NA	NA	NA	NA	0.978385	NA	NA	0.2356	0.440493	0.3337	1.05382
MIMAT0018081	NA	NA	NA	0.791266	NA	NA	NA	NA	NA	NA	NA	0.1184	NA	NA	NA	NA	NA	NA	NA	NA	NA	NA	NA	NA	NA	NA	NA	NA	NA	NA	NA	NA	0.3201	NA	NA	NA	NA	NA	NA	NA	NA	0.3521	0.978406	NA	NA	NA	NA	NA	NA
MIMAT0018080	0.5275	NA	NA	NA	NA	NA	NA	NA	NA	NA	NA	0.1184	NA	NA	0.1666	NA	1.43943	NA	0.6278	NA	0.2262	NA	0.3091	NA	0.2278	NA	NA	0.6436	NA	NA	0.2572	NA	NA	NA	NA	NA	NA	0.2301	NA	NA	NA	NA	NA	NA	0.1529	NA	NA	NA	NA
MIMAT0020541	NA	NA	NA	NA	NA	NA	NA	NA	0.4042	NA	NA	NA	NA	NA	NA	NA	NA	NA	NA	NA	NA	NA	NA	NA	NA	NA	NA	NA	NA	NA	NA	NA	NA	NA	NA	NA	NA	NA	NA	NA	NA	NA	NA	NA	NA	NA	NA	NA	NA
MIMAT0021019	NA	NA	NA	NA	NA	NA	NA	NA	NA	NA	NA	NA	NA	0.3859	NA	NA	NA	NA	NA	NA	0.593831	0.277	NA	NA	NA	0.1948	0.1314	NA	NA	NA	0.257156	NA	NA	0.265	NA	NA	NA	0.2301	NA	0.1441	NA	NA	0.2559	NA	NA	0.2356	NA	NA	NA
MIMAT0021017	0.633858	1.64135	1.36152	1.4354	0.98388	NA	0.711973	1.64878	1.55592	0.878898	1.56601	1.19105	1.21289	NA	0.892807	NA	0.2798	1.43113	1.06386	0.495189	0.747606	1.64009	1.13401	1.65138	1.13577	1.37326	1.44165	0.882278	0.2338	1.16984	1.46276	1.27582	0.803435	1.26991	2.08919	0.949959	1.52583	NA	NA	2.66861	0.524406	1.68332	0.2559	0.737782	NA	NA	0.67361	0.6046	0.4422
MIMAT0018089	0.151	0.2034	NA	0.3144	NA	NA	NA	NA	0.4042	NA	0.667484	NA	NA	0.3859	1.30384	0.4869	NA	NA	0.1844	NA	NA	0.509286	0.563519	NA	0.2278	NA	NA	0.1897	NA	0.1876	0.1343	NA	NA	NA	NA	NA	NA	0.2301	NA	0.880099	NA	NA	0.8288	NA	0.5334	NA	NA	NA	NA
MIMAT0018090	NA	NA	NA	0.3144	NA	NA	NA	NA	NA	NA	0.667398	0.1184	NA	NA	0.1666	NA	NA	NA	NA	NA	NA	0.277	NA	NA	0.2278	NA	NA	NA	NA	NA	NA	NA	NA	NA	NA	NA	NA	NA	NA	0.609091	NA	NA	0.2559	NA	0.291137	NA	0.1622	0.6046	NA
MIMAT0002882	NA	NA	NA	NA	NA	NA	NA	NA	NA	NA	NA	NA	NA	NA	NA	NA	NA	NA	NA	NA	NA	NA	NA	NA	NA	NA	NA	NA	NA	NA	NA	NA	NA	NA	NA	NA	NA	NA	NA	NA	NA	NA	NA	NA	NA	NA	NA	NA	0.780183
MIMAT0002873	0.527456	1.04247	0.2919	NA	0.98388	2.22072	1.54303	1.53526	1.3878	0.2747	1.36108	0.424588	0.991713	0.941075	1.07147	1.76918	0.892241	1.20474	0.966657	0.863048	2.07913	0.884942	1.41812	0.4403	1.24386	0.901164	0.652708	1.08711	2.38481	1.415	1.60832	0.686306	1.45364	0.853237	1.56222	1.51776	1.93331	1.62047	0.351984	1.53163	2.69563	0.634955	1.81667	1.13874	1.88119	1.27441	1.13107	1.20242	1.28368
MIMAT0002872	1.7773	1.41433	2.39509	2.49235	2.7094	2.15984	1.91258	1.27725	3.23384	1.63109	2.40985	0.597721	1.72529	1.91063	1.50391	2.32599	2.14543	2.78075	0.966606	1.4721	2.72295	2.20126	2.1193	2.07452	1.52678	1.90592	1.75865	2.38315	4.40841	1.86342	2.64818	1.27586	2.45201	1.0059	1.5622	1.80105	2.73095	2.50285	1.5532	3.08052	3.80001	1.68333	3.44576	2.02563	2.08509	2.48849	2.96061	1.94971	1.95203
MIMAT0002871	7.76714	7.64231	8.14151	7.73214	7.71812	8.66968	8.45383	8.83933	8.13468	7.73218	8.39373	6.27592	7.68379	6.827	7.62547	9.03687	7.05811	7.22021	7.51334	7.59974	8.80791	7.98861	8.37354	8.34456	7.18344	7.50124	6.26496	7.18201	10.299	6.65014	8.09752	7.14067	8.52621	7.80228	7.12808	7.14668	8.3391	7.68565	7.42465	6.9336	9.38753	7.38969	8.6204	7.9208	9.14567	7.15352	7.111	8.45337	7.9401
MIMAT0002870	NA	0.2034	NA	0.3144	NA	0.2542	NA	NA	NA	0.2747	0.2583	0.1184	0.4109	NA	0.3159	NA	0.514	0.4766	0.1844	NA	NA	NA	0.563519	1.05011	0.2278	0.1948	0.4661	0.3574	NA	0.502445	0.573247	0.2667	NA	0.265	0.2833	NA	NA	0.602796	NA	0.2752	0.908022	0.3521	0.8288	NA	0.1529	NA	0.307993	0.3337	0.4422
MIMAT0002877	NA	NA	NA	0.3144	NA	NA	NA	NA	NA	0.2747	0.2583	NA	NA	NA	NA	NA	NA	0.177	NA	NA	NA	NA	NA	0.4403	NA	NA	0.1314	NA	NA	NA	0.1343	NA	NA	NA	NA	NA	NA	NA	NA	NA	NA	NA	NA	0.1808	NA	NA	NA	NA	4.4224
MIMAT0002876	5.27987	4.117	5.58077	4.54866	5.11142	5.19576	4.85102	5.24865	6.00858	3.6955	5.18957	3.85128	4.6843	5.7805	4.26592	4.9404	5.85616	4.78083	5.36018	4.19632	5.34184	4.07701	5.33704	5.14005	3.87608	5.15801	4.32704	5.77329	5.2726	3.78417	4.88695	4.49339	6.22947	4.33317	4.0363	3.13173	5.71949	3.50763	4.44151	4.50763	5.17234	4.90153	5.30798	4.31933	4.86138	4.69115	4.25494	4.78377	4.94328
MIMAT0002875	0.527441	0.813098	0.2919	NA	0.7241	NA	NA	0.3072	NA	0.2747	0.2583	0.597651	NA	NA	0.451222	NA	1.04969	0.177	0.862276	NA	0.886606	NA	NA	0.4403	NA	0.1948	0.251825	NA	0.611441	0.353589	0.370407	NA	NA	0.265	0.2833	NA	NA	1.14426	NA	0.1441	0.2859	0.500505	1.45758	0.3415	NA	0.438072	NA	0.3337	NA
MIMAT0002874	2.49432	2.75557	4.13682	4.70502	2.97161	3.60608	2.96452	4.45175	6.02304	4.9733	3.76024	1.48378	2.48873	4.92769	2.80695	4.02268	2.51307	3.24518	1.32164	2.66051	6.13475	3.63598	5.1937	2.3004	3.14853	4.34885	2.3773	1.81968	2.38488	2.11541	4.69922	2.45085	4.99121	3.18046	2.98993	3.8744	3.96046	2.41202	2.01448	1.24239	3.57971	2.19966	4.30905	3.37135	3.63297	3.99099	2.36906	2.29393	2.407
MIMAT0002879	0.151	NA	NA	NA	NA	NA	NA	NA	NA	NA	NA	NA	NA	NA	NA	NA	0.2798	NA	NA	NA	NA	NA	NA	NA	NA	NA	0.363	NA	0.2338	NA	0.1343	NA	NA	NA	NA	NA	NA	NA	NA	NA	NA	NA	NA	NA	NA	NA	NA	NA	4.51581
MIMAT0002878	0.151	NA	NA	NA	NA	NA	NA	0.3072	NA	0.2747	0.477301	NA	0.4109	NA	NA	NA	NA	0.177	NA	NA	NA	NA	NA	NA	NA	NA	0.1314	0.3574	0.2338	NA	0.475366	0.2667	NA	NA	NA	NA	NA	NA	NA	NA	0.2859	NA	NA	NA	0.1529	NA	NA	NA	6.50238
MIMAT0027409	NA	NA	NA	NA	NA	NA	NA	NA	NA	NA	NA	NA	NA	NA	NA	NA	NA	NA	NA	NA	NA	NA	NA	NA	NA	NA	NA	NA	0.2338	NA	0.1343	NA	NA	NA	NA	NA	NA	NA	NA	NA	NA	NA	NA	NA	0.2912	NA	NA	NA	NA
MIMAT0027408	NA	NA	NA	NA	NA	NA	NA	NA	NA	NA	NA	NA	NA	NA	NA	NA	0.2798	NA	NA	NA	NA	NA	NA	0.4403	NA	0.1948	0.1314	NA	NA	0.1876	NA	NA	NA	NA	NA	NA	NA	NA	NA	NA	NA	NA	NA	0.3415	NA	NA	NA	NA	0.4422
MIMAT0027403	NA	NA	NA	NA	NA	NA	NA	NA	NA	0.2747	NA	NA	NA	NA	NA	NA	NA	NA	NA	NA	NA	NA	NA	NA	NA	NA	0.1314	NA	0.2338	NA	NA	NA	NA	NA	NA	NA	NA	NA	NA	NA	NA	0.1868	NA	NA	NA	NA	0.1622	NA	NA
MIMAT0027402	NA	NA	NA	NA	NA	0.2542	NA	NA	NA	NA	NA	NA	NA	NA	0.1666	NA	NA	NA	NA	NA	0.421694	NA	0.3091	0.4403	NA	0.1948	NA	NA	0.2338	NA	0.1343	NA	0.3201	NA	NA	NA	NA	NA	NA	0.1441	NA	0.1868	NA	0.1808	NA	NA	NA	NA	NA
MIMAT0027401	0.287682	NA	NA	NA	NA	NA	0.2782	NA	NA	NA	NA	NA	NA	NA	0.1666	NA	0.514	NA	0.1844	NA	NA	NA	NA	0.4403	NA	NA	NA	0.1897	NA	NA	NA	NA	NA	NA	NA	0.3902	NA	NA	NA	0.960179	NA	0.1868	0.2559	0.1808	0.1529	NA	NA	NA	NA
MIMAT0027400	0.151	NA	NA	NA	NA	0.4703	NA	NA	NA	0.2747	NA	NA	NA	NA	NA	NA	NA	0.334638	NA	NA	NA	NA	NA	NA	NA	NA	NA	NA	NA	NA	NA	NA	NA	NA	NA	NA	NA	NA	NA	0.395285	0.2859	NA	NA	NA	NA	NA	NA	NA	NA
MIMAT0027407	NA	NA	NA	NA	NA	NA	NA	0.3072	NA	NA	NA	NA	NA	NA	NA	NA	NA	NA	NA	NA	NA	NA	NA	NA	NA	NA	NA	NA	NA	NA	NA	NA	NA	NA	NA	NA	NA	NA	NA	NA	NA	0.1868	NA	NA	NA	NA	NA	NA	NA
MIMAT0027406	NA	NA	NA	NA	NA	NA	NA	NA	NA	NA	NA	NA	NA	NA	0.1666	NA	NA	NA	NA	NA	NA	NA	NA	NA	NA	0.366399	NA	NA	NA	NA	NA	NA	NA	NA	NA	NA	NA	NA	NA	0.1441	NA	NA	NA	NA	NA	NA	NA	NA	NA
MIMAT0027405	NA	NA	NA	NA	NA	NA	NA	NA	NA	NA	NA	NA	NA	NA	NA	NA	0.2798	NA	NA	NA	NA	NA	NA	NA	NA	NA	NA	NA	NA	NA	NA	NA	NA	NA	NA	NA	NA	NA	NA	NA	NA	NA	NA	NA	NA	NA	NA	NA	NA
MIMAT0027404	NA	NA	NA	NA	NA	NA	NA	NA	NA	NA	NA	NA	NA	NA	NA	NA	NA	NA	NA	NA	NA	NA	NA	NA	NA	NA	NA	NA	NA	NA	NA	NA	NA	NA	NA	NA	NA	NA	NA	NA	NA	NA	NA	NA	NA	NA	NA	NA	NA
MIMAT0027623	NA	NA	NA	NA	NA	NA	NA	NA	NA	NA	NA	NA	NA	NA	NA	NA	NA	NA	NA	NA	NA	NA	NA	NA	NA	NA	NA	NA	NA	NA	NA	NA	NA	NA	NA	NA	NA	NA	NA	NA	NA	NA	NA	NA	NA	NA	NA	NA	NA
MIMAT0027622	NA	NA	NA	NA	NA	NA	NA	NA	NA	NA	NA	NA	NA	0.690059	NA	NA	NA	NA	NA	NA	NA	0.509286	0.3091	NA	0.891614	0.3665	NA	NA	0.2338	NA	NA	NA	0.581914	NA	NA	NA	NA	NA	NA	0.1441	NA	NA	NA	NA	NA	NA	NA	NA	NA
MIMAT0027621	NA	0.2034	0.2919	0.572394	0.407	NA	NA	NA	NA	0.2747	0.2583	NA	NA	NA	NA	NA	NA	NA	NA	0.1846	NA	NA	NA	NA	NA	NA	0.2518	NA	NA	NA	NA	0.2667	NA	NA	NA	NA	0.5557	NA	0.1867	0.1441	NA	NA	NA	NA	NA	NA	NA	NA	NA
MIMAT0027620	NA	0.2034	NA	NA	NA	NA	NA	NA	NA	NA	NA	NA	NA	NA	NA	NA	NA	NA	NA	NA	NA	NA	NA	NA	NA	NA	NA	NA	NA	NA	NA	NA	NA	NA	NA	NA	NA	NA	NA	NA	NA	NA	NA	NA	NA	NA	NA	NA	NA
MIMAT0027627	NA	NA	NA	NA	NA	NA	NA	NA	NA	NA	NA	NA	NA	NA	NA	NA	NA	NA	NA	NA	NA	0.277	NA	NA	NA	NA	NA	NA	NA	0.1876	NA	NA	NA	NA	NA	NA	NA	NA	NA	NA	NA	NA	NA	NA	NA	NA	NA	NA	NA
MIMAT0027626	NA	NA	NA	NA	NA	NA	NA	NA	NA	NA	NA	NA	NA	NA	NA	NA	NA	NA	NA	0.1846	NA	NA	NA	NA	NA	NA	NA	NA	0.2338	NA	0.1343	NA	NA	NA	NA	NA	NA	NA	NA	0.1441	NA	0.1868	NA	NA	NA	NA	NA	NA	NA
MIMAT0027625	NA	NA	0.2919	NA	NA	NA	NA	NA	NA	NA	NA	NA	NA	NA	NA	NA	NA	NA	NA	NA	NA	NA	NA	NA	NA	NA	NA	NA	0.2338	NA	0.1343	NA	NA	NA	NA	NA	NA	NA	NA	NA	NA	NA	NA	NA	NA	NA	NA	NA	NA
MIMAT0027624	NA	NA	NA	NA	NA	NA	NA	NA	NA	NA	NA	NA	NA	NA	NA	NA	NA	NA	NA	NA	NA	NA	NA	NA	NA	NA	NA	NA	NA	NA	NA	NA	NA	NA	NA	0.3902	NA	NA	NA	0.1441	NA	NA	NA	NA	NA	NA	NA	NA	NA
MIMAT0027629	NA	NA	NA	NA	NA	NA	NA	NA	NA	NA	NA	NA	NA	NA	NA	NA	NA	NA	NA	NA	NA	NA	NA	0.4403	NA	NA	NA	NA	NA	0.3536	NA	NA	NA	NA	NA	NA	NA	NA	0.1867	NA	NA	NA	NA	NA	NA	NA	NA	NA	NA
MIMAT0016884	NA	NA	NA	NA	NA	NA	NA	NA	NA	NA	0.2583	NA	NA	NA	NA	NA	NA	NA	NA	NA	NA	NA	NA	NA	NA	NA	NA	NA	NA	NA	NA	0.2667	NA	NA	NA	NA	NA	NA	NA	NA	NA	NA	NA	NA	NA	NA	NA	NA	NA
MIMAT0018097	NA	NA	NA	NA	NA	NA	NA	NA	NA	NA	NA	NA	NA	NA	NA	NA	NA	NA	NA	NA	NA	NA	NA	NA	NA	NA	NA	NA	NA	NA	NA	NA	NA	NA	NA	NA	NA	NA	NA	NA	NA	NA	NA	0.1808	NA	NA	NA	NA	NA
MIMAT0005591	NA	NA	NA	NA	NA	NA	0.2782	NA	NA	NA	NA	NA	NA	NA	NA	NA	0.2798	NA	NA	NA	NA	NA	NA	NA	NA	NA	NA	NA	NA	NA	NA	NA	NA	NA	NA	NA	NA	NA	NA	NA	NA	NA	NA	NA	NA	NA	NA	NA	NA
MIMAT0027536	0.412528	NA	NA	NA	0.724084	NA	NA	NA	0.7196	NA	NA	NA	NA	NA	NA	NA	NA	NA	NA	NA	NA	0.277	0.3091	NA	0.2278	NA	NA	NA	NA	NA	NA	NA	NA	NA	NA	NA	NA	NA	NA	0.395285	NA	NA	0.2559	0.1808	NA	NA	NA	NA	NA
MIMAT0027535	0.2877	NA	NA	NA	NA	NA	NA	NA	NA	NA	NA	NA	NA	NA	NA	NA	NA	NA	NA	NA	NA	NA	NA	NA	NA	NA	NA	0.1897	NA	NA	NA	NA	NA	NA	NA	NA	NA	NA	NA	0.1441	NA	NA	NA	NA	NA	NA	NA	NA	NA
MIMAT0005592	NA	NA	NA	NA	NA	NA	NA	NA	NA	NA	NA	0.1184	NA	NA	NA	0.4869	NA	0.177	NA	NA	0.2262	NA	0.3091	NA	0.2278	0.1948	NA	NA	NA	NA	0.1343	0.491705	NA	NA	NA	NA	NA	0.2301	NA	NA	NA	0.1868	0.473175	NA	0.1529	NA	NA	NA	NA
MIMAT0000259	14.4116	12.8494	14.9505	12.5462	14.7462	15.2869	14.553	14.857	15.5032	14.3749	12.3615	13.3376	15.0597	13.8715	12.583	13.9592	13.7121	12.4614	14.1319	13.4386	15.2307	11.8675	15.2915	14.8355	13.3081	13.6736	12.3363	13.7822	18.158	10.8211	12.5979	11.5942	14.4656	14.1562	12.4575	12.8575	13.9808	12.6132	15.5513	15.0986	15.4812	13.9446	13.4983	13.5315	11.6699	13.6247	13.4481	14.5891	14.2835
MIMAT0000258	4.93426	4.31652	4.52184	5.99614	6.77947	4.69261	5.37183	4.65561	5.29126	4.21867	5.73227	4.74623	3.92289	6.48075	6.52276	4.05788	4.90167	6.24855	5.37923	5.50749	4.82438	5.98276	5.04506	5.44196	5.51225	3.01533	5.8346	5.87355	6.32518	6.87843	6.18029	4.22231	4.54589	6.65561	5.19334	5.00267	5.61273	4.56369	5.1119	5.33248	6.38939	5.19073	6.29678	5.8114	5.18779	6.63072	6.55766	4.43032	6.69444
MIMAT0027531	0.5275	NA	NA	NA	0.983893	0.2542	NA	0.5603	0.4042	NA	NA	NA	NA	NA	0.1666	0.4869	0.2798	NA	NA	0.4951	NA	NA	NA	0.7772	0.2278	NA	0.562402	NA	0.6115	NA	0.1343	NA	0.3201	0.265	NA	0.3902	NA	0.2301	NA	0.1441	1.0674	NA	0.2559	NA	0.1529	0.2356	NA	0.3337	NA
MIMAT0027530	0.151	0.2034	0.2919	NA	0.407	NA	NA	NA	NA	NA	0.2583	NA	0.4109	0.3859	0.315938	NA	NA	NA	NA	0.1846	0.2262	NA	NA	NA	NA	NA	0.1314	NA	0.434942	0.1876	NA	NA	NA	NA	NA	0.3902	NA	NA	NA	0.395198	0.908103	0.1868	NA	0.1808	0.1529	NA	0.307993	NA	NA
MIMAT0000255	6.49626	6.35488	8.02095	6.71736	8.17386	7.34076	8.28506	6.89121	7.41045	6.55007	7.92587	6.38186	6.05674	7.5288	6.88592	6.59901	7.99086	7.07696	6.81032	7.33774	8.37747	7.61453	8.29343	9.02118	7.44653	5.71762	7.47633	6.4456	5.5523	7.06509	7.60132	7.66418	6.05174	7.90901	6.8875	7.37712	7.13032	7.74497	7.26791	6.18914	6.95088	6.25418	8.05041	6.93071	7.30893	7.04139	7.59508	7.49859	9.30012
MIMAT0000254	14.653	15.0586	14.2373	14.7813	12.9898	15.9236	15.6164	15.4533	14.0238	15.2693	14.5665	14.8975	15.7356	13.5968	15.9434	14.369	15.3139	14.3441	15.5662	16.0989	14.47	13.7649	14.75	15.3054	14.2335	15.2176	14.6245	14.6747	14.0516	13.8294	14.6577	14.2318	14.4449	15.7828	16.5863	14.0971	14.0481	14.5175	14.7425	14.7334	13.2778	15.6175	14.574	14.5817	16.3934	13.8199	13.0103	16.6812	15.0613
MIMAT0000257	7.51112	6.95875	8.53857	8.378	8.30302	7.92045	7.67315	7.76118	8.38544	6.63778	7.67907	5.9423	6.92198	9.25113	7.64587	8.38794	8.34147	8.17232	7.56721	8.06506	6.67259	7.20866	7.11245	7.46139	7.26592	9.10985	7.69122	7.54547	8.88221	7.62477	7.48045	7.03738	8.4473	7.07781	7.4024	7.93742	9.57328	8.24257	8.49638	9.71083	7.75175	8.00322	10.0613	8.62071	7.4957	8.90349	9.78607	7.52529	7.95266
MIMAT0000256	9.25481	9.39847	11.2144	10.7446	9.82867	9.68217	9.98276	9.54696	10.8473	8.67946	10.4955	7.75151	9.12369	10.9399	10.0589	9.79008	10.6925	10.5567	9.10734	10.28	8.88348	9.74303	9.352	9.52469	9.45898	9.70225	9.38639	10.128	10.0538	10.2777	10.1202	9.61281	10.5086	9.44476	10.0076	10.4525	11.1706	10.2566	10.3757	11.7714	9.48123	9.94865	11.5204	10.939	9.88044	10.6189	11.746	9.86086	9.9706
MIMAT0000251	NA	NA	NA	NA	NA	NA	NA	NA	NA	NA	NA	NA	NA	NA	NA	NA	NA	NA	NA	NA	NA	NA	NA	NA	NA	NA	NA	NA	NA	NA	NA	NA	NA	NA	NA	NA	NA	NA	NA	NA	NA	NA	NA	NA	NA	NA	NA	NA	NA
MIMAT0000250	4.07817	4.10429	3.4417	4.70504	2.19698	4.61533	4.60848	4.23252	4.2065	5.36705	4.48374	2.97171	3.155	4.56628	6.75141	4.82253	3.79085	5.5685	3.47078	4.89707	4.1125	3.50755	4.67852	5.35659	3.22971	4.22043	4.06465	2.78732	2.76696	6.19954	5.19044	3.18937	5.08922	5.35496	5.09601	5.39231	5.51234	4.77885	2.15541	4.06685	2.42835	4.73178	4.54321	4.54243	6.27385	4.85043	3.34554	2.69271	3.83484
MIMAT0000253	13.0981	15.4862	15.1228	13.5466	16.6974	14.6185	12.9442	14.5794	12.6284	14.3999	12.9943	14.1365	13.9057	14.3302	14.1782	13.0938	14.3493	13.1418	14.5754	14.7409	17.0041	15.3383	12.9667	15.8423	16.8881	14.6944	15.8722	12.8643	15.976	12.007	12.9833	14.1228	17.0191	13.8717	12.806	13.5377	13.7534	13.8692	12.8248	11.5024	18.1457	13.7016	16.042	13.5544	14.3468	12.908	14.7945	14.2637	16.3703
MIMAT0000252	2.43671	1.49409	2.81844	1.67433	1.56344	3.15393	2.707	0.3072	1.84274	0.704216	1.56609	1.13605	2.48872	1.65377	1.37358	1.76916	0.51405	2.33492	1.84404	0.863129	2.13596	1.3114	2.03775	2.89221	0.891605	5.04248	0.362967	2.87281	3.09866	1.16985	1.41068	0.686306	1.4536	1.493	1.05996	NA	2.73093	0.602883	0.976222	2.62011	0.908103	2.64445	3.47132	1.13867	0.921851	1.37657	0.777487	1.357	0.4422
MIMAT0005577	2.0321	0.932357	1.36154	1.2993	0.7241	0.82439	0.712	0.7756	NA	0.505368	0.4774	NA	0.4109	0.941	NA	1.3817	1.19157	0.9362	0.4946	1.15593	0.2262	0.277	1.76095	1.2795	0.5975	2.16038	0.363	0.882303	2.76698	0.1876	0.664829	0.2667	0.995483	NA	NA	0.3902	1.5259	0.6028	1.33344	0.705243	2.02425	1.33368	1.35189	0.849005	0.291137	1.1646	0.777446	0.832464	0.4422
MIMAT0005576	NA	NA	NA	NA	NA	NA	NA	NA	NA	NA	NA	NA	NA	NA	NA	NA	NA	0.177	NA	NA	NA	NA	NA	NA	NA	NA	NA	NA	NA	NA	NA	NA	NA	NA	NA	NA	NA	NA	NA	NA	NA	NA	0.4731	NA	NA	NA	NA	NA	NA
MIMAT0005573	NA	NA	0.2919	NA	NA	NA	NA	NA	NA	NA	NA	NA	NA	NA	0.1666	NA	NA	NA	NA	NA	NA	NA	NA	NA	NA	0.1948	NA	NA	NA	NA	NA	NA	NA	NA	NA	NA	NA	NA	NA	NA	0.2859	NA	NA	NA	NA	NA	NA	NA	NA
MIMAT0005572	NA	NA	NA	NA	NA	NA	NA	NA	0.4042	NA	NA	NA	NA	NA	NA	NA	0.2798	NA	0.3478	NA	NA	NA	NA	NA	NA	NA	NA	NA	0.2338	0.1876	NA	NA	NA	NA	NA	NA	NA	NA	NA	NA	NA	NA	NA	NA	NA	NA	NA	NA	NA
MIMAT0004776	3.56247	2.58402	1.79343	3.2141	3.14108	3.62875	2.55865	3.25445	3.86613	1.30348	2.65412	1.65027	1.98751	3.11532	2.58946	2.20562	2.56614	1.74367	2.91513	2.46035	2.3432	1.4295	2.75146	3.08662	1.60995	2.45488	1.71743	3.05464	3.73519	1.4882	2.07718	1.27585	3.23981	1.93468	1.33285	0.3902	3.09065	0.898784	2.28373	2.92957	2.02424	2.67599	2.59581	2.32375	2.69585	2.00556	1.99123	1.74085	2.50136
MIMAT0019029	0.633872	0.2034	0.2919	0.3144	NA	0.2542	NA	NA	NA	NA	0.667484	NA	NA	0.941124	NA	NA	NA	NA	NA	NA	NA	NA	NA	NA	0.424488	NA	NA	NA	NA	NA	0.257156	0.2667	NA	NA	NA	NA	0.5557	NA	NA	NA	0.2859	0.1868	NA	NA	0.1529	NA	NA	NA	NA
MIMAT0004777	NA	NA	NA	NA	NA	NA	NA	NA	NA	NA	NA	NA	NA	NA	NA	NA	NA	NA	NA	NA	NA	NA	NA	NA	NA	NA	NA	NA	NA	NA	NA	NA	NA	NA	NA	NA	NA	NA	NA	NA	NA	NA	NA	NA	NA	NA	NA	NA	2.407
MIMAT0019024	NA	NA	NA	NA	NA	NA	NA	NA	NA	NA	NA	NA	NA	NA	NA	NA	NA	NA	NA	NA	NA	NA	NA	NA	NA	NA	NA	0.1897	NA	NA	NA	NA	NA	NA	NA	NA	NA	NA	NA	NA	NA	NA	NA	NA	NA	NA	NA	0.3337	NA
MIMAT0019025	NA	NA	NA	NA	NA	NA	NA	NA	NA	NA	NA	NA	NA	NA	NA	NA	NA	NA	NA	NA	NA	NA	NA	NA	NA	NA	NA	NA	NA	NA	NA	NA	NA	NA	NA	NA	NA	NA	NA	NA	NA	NA	NA	NA	NA	NA	NA	NA	NA
MIMAT0019026	2.07049	1.32995	0.742226	1.29922	0.724084	0.658118	0.711973	0.775581	0.978243	1.03472	0.835414	0.752168	NA	NA	1.78584	NA	0.2798	0.476736	2.56249	0.495156	0.2262	1.04155	0.779725	1.65138	NA	NA	0.362967	0.1897	NA	0.874426	1.30077	1.27582	NA	0.265	1.2028	0.94989	0.5557	0.602883	1.16592	0.506139	0.2859	1.16608	0.473175	1.13862	0.740693	NA	NA	0.832464	NA
MIMAT0019027	0.151	NA	NA	NA	NA	NA	NA	NA	NA	NA	NA	NA	NA	NA	NA	NA	1.04965	NA	0.4946	NA	NA	NA	NA	NA	NA	NA	0.1314	0.1897	NA	NA	NA	NA	NA	NA	NA	NA	0.5557	NA	0.1867	0.3953	NA	0.3521	NA	0.1808	NA	NA	NA	0.8325	NA
MIMAT0019021	NA	NA	NA	NA	NA	NA	NA	NA	NA	NA	NA	0.1184	0.7303	NA	NA	NA	NA	NA	0.1844	NA	NA	0.277	NA	NA	NA	NA	0.1314	NA	NA	NA	NA	NA	NA	NA	NA	NA	NA	NA	NA	NA	NA	NA	0.2559	NA	NA	NA	NA	NA	NA
MIMAT0019022	0.151	NA	0.742171	NA	NA	NA	NA	NA	NA	NA	NA	NA	NA	NA	NA	NA	1.91921	NA	NA	NA	NA	NA	NA	NA	NA	NA	NA	0.1897	0.2338	NA	NA	0.2667	NA	NA	NA	NA	NA	NA	NA	0.1441	NA	NA	NA	NA	NA	NA	NA	0.604529	0.4422
MIMAT0019023	NA	NA	NA	0.3144	NA	NA	NA	NA	NA	NA	NA	NA	NA	NA	NA	NA	NA	NA	NA	NA	NA	NA	NA	NA	NA	NA	NA	NA	NA	NA	NA	NA	0.3201	NA	NA	NA	NA	NA	NA	NA	NA	NA	NA	NA	NA	NA	NA	NA	NA
MIMAT0000439	1.14655	0.54022	1.2298	1.55982	0.407	1.23198	1.64467	1.12864	0.4042	1.30347	1.12209	0.1184	0.73034	0.3859	1.07146	0.4869	1.74599	1.56426	1.15501	0.495189	4.28576	0.709319	1.28309	1.94678	0.891623	0.784778	1.03489	0.507495	0.910505	0.874384	0.909301	0.686302	0.803422	1.38576	NA	0.3902	0.955881	0.428499	0.871173	0.506139	1.57153	1.33373	1.11395	1.70939	0.834172	NA	0.673604	1.94966	0.780183
MIMAT0000438	8.72444	9.34408	7.13173	7.48982	5.43858	7.60633	7.25398	6.99951	8.06144	8.46505	7.48744	8.20074	9.19105	7.03357	7.76352	7.85185	9.2081	8.4986	8.96427	7.83346	7.83701	7.05636	6.9958	8.01504	6.42921	10.0562	7.73387	9.38873	6.25712	7.88595	8.50923	8.74433	7.98105	7.73292	6.15605	7.72932	8.60246	7.00282	7.83492	7.92146	5.97258	9.32097	8.46433	8.98322	7.19017	7.00205	7.072	9.45828	7.18873
MIMAT0004774	5.85104	5.22837	5.62078	5.28501	5.16485	5.23322	5.4228	5.51883	5.34964	4.96358	5.34378	3.58939	5.11303	4.20776	4.65748	6.1302	4.09178	3.97688	4.76404	4.92325	5.92503	5.37279	5.24914	6.17755	4.25778	5.15215	4.09719	4.73994	8.26951	4.12	5.24714	4.28378	5.824	4.02901	4.09239	3.90469	5.37202	4.76976	4.7164	4.27694	6.02205	5.05337	6.35607	4.96885	6.16788	4.00699	5.02952	5.58818	5.1322
MIMAT0004959	0.4126	0.3816	0.2919	NA	NA	0.2542	NA	NA	NA	0.505368	NA	NA	NA	0.941124	0.3159	NA	NA	0.3345	NA	NA	NA	0.277	0.3091	NA	0.2278	0.784928	0.1314	NA	2.69029	0.1876	NA	NA	0.3201	NA	NA	NA	0.5557	NA	NA	NA	NA	0.5005	0.473175	NA	0.1529	0.438072	NA	NA	0.4422
MIMAT0004772	0.151	NA	0.2919	NA	NA	0.2542	NA	NA	0.4042	NA	NA	NA	NA	NA	0.1666	NA	0.2798	NA	NA	NA	0.2262	0.277	0.3091	0.4403	0.4245	NA	0.1314	0.5076	NA	NA	0.1343	NA	NA	NA	NA	NA	NA	NA	NA	0.1441	NA	NA	0.661904	0.3415	NA	NA	0.440493	NA	0.4422
MIMAT0004773	1.7773	2.34708	2.94982	2.36174	3.70699	2.76149	3.40194	3.06291	3.28265	2.37709	2.29921	1.01905	2.30853	2.0237	2.85656	3.23724	2.27864	3.30354	2.09476	1.84516	3.91557	2.65362	2.58907	3.50461	2.35186	1.96046	1.75861	3.00499	4.18934	2.44473	3.67875	2.15444	3.12123	2.21087	2.08918	2.03768	3.56176	2.74527	1.85821	2.76094	4.6372	2.01469	3.99476	2.20346	3.24772	2.91894	2.96062	2.04378	3.36803
MIMAT0004770	NA	0.2034	NA	NA	0.407	NA	0.2782	0.3072	NA	0.2747	1.56607	NA	NA	NA	NA	NA	0.51405	5.25516	0.749819	1.89896	0.747606	0.509286	2.69935	NA	0.2278	NA	NA	0.507558	2.52373	NA	0.573247	0.2667	0.3201	0.265	NA	NA	1.26882	NA	5.65744	NA	7.77792	3.96824	1.73491	1.8227	0.1529	0.773562	0.777405	0.6046	0.780183
MIMAT0000431	4.87034	5.08765	4.46437	5.21105	4.40647	4.54558	5.56565	4.46723	5.66677	4.83169	5.6044	5.00262	4.44344	4.46974	6.23926	4.57776	5.13924	5.53235	5.52732	4.4783	6.21272	4.81239	5.40372	5.75012	4.46189	4.32824	4.87383	4.82112	3.71604	5.26143	6.06305	4.34275	5.33984	5.72308	3.85338	4.20116	5.00072	4.80584	4.99173	5.12221	3.68184	5.10061	5.24292	5.0113	5.71568	4.63048	4.01045	4.99872	4.85664
MIMAT0000430	1.0728	1.1448	NA	0.3144	3.47295	1.72785	0.888068	0.962894	0.978254	1.17534	0.667398	0.513713	0.4109	1.15486	1.23048	NA	2.27865	1.85191	1.32162	3.11147	1.95833	0.884942	1.76098	3.9332	0.2278	0.519831	2.7072	0.1897	3.44009	2.55109	1.65378	0.2667	1.6941	0.853233	NA	NA	5.51233	1.62046	1.07406	2.46407	NA	0.500505	3.28277	3.47893	0.533273	0.773562	1.9021	0.3337	3.36799
MIMAT0000433	8.05446	7.36603	7.3074	8.09543	5.4918	6.28693	6.75454	6.38099	7.49305	5.22862	8.42696	6.57806	6.8289	7.15025	7.58277	5.27553	5.6686	7.78457	8.04854	6.29241	5.42972	7.60828	6.66989	6.9432	7.18004	5.28651	5.59951	7.2395	3.59518	7.99047	7.93047	6.07032	6.21022	6.3444	6.4237	6.75699	7.48462	6.78034	7.10651	8.91153	4.54542	8.34486	7.10648	7.29937	6.68159	6.34612	6.14467	6.5849	4.87439
MIMAT0004951	1.63069	0.93234	1.36154	0.981186	1.20397	1.80943	2.9645	1.75405	1.55589	2.37708	1.56613	0.82369	1.72526	0.3859	1.62337	1.14031	3.93913	1.6266	1.73005	0.967499	2.13593	1.18277	1.28307	1.9468	0.2278	0.1948	1.53955	1.26639	1.55361	2.1609	2.00887	1.01096	2.24079	1.77385	0.723276	1.51785	1.5259	1.53697	1.33345	1.0361	4.19468	1.07442	2.28718	1.37983	2.69588	1.3765	1.41485	1.20243	2.67346
MIMAT0000435	17.1701	16.5347	15.24	16.0988	14.2593	14.2551	15.2838	14.1757	15.9193	17.4784	15.35	18.2503	17.1137	14.6105	17.9739	15.4757	16.2391	16.4385	17.2578	15.7042	15.2441	15.0966	16.0235	15.6074	14.4032	16.2234	16.6228	14.3146	12.4483	15.8748	16.6693	16.2823	15.7857	16.6562	13.6857	15.2602	15.836	14.7802	15.8692	12.7459	13.8181	17.7635	15.7381	15.7873	16.2036	15.195	14.254	16.6373	16.0367
MIMAT0004957	2.77585	1.41433	0.742226	NA	1.39487	0.2542	0.2782	NA	0.9783	0.2747	0.4774	0.227816	0.991713	1.34097	NA	0.850288	1.04972	0.724784	0.966532	1.06476	0.2262	0.5093	1.54173	2.49558	1.0188	2.0639	0.652753	2.30319	2.43266	0.353589	0.573211	0.686302	1.5789	NA	0.2833	NA	1.74396	NA	0.757774	0.705302	0.729019	2.24245	2.03734	0.48598	0.291137	NA	0.96511	2.29395	0.4422
MIMAT0000437	10.4012	9.38124	8.7902	9.39057	8.63533	10.3828	11.5423	10.3758	9.46477	10.9275	9.46028	10.5267	9.25706	8.43192	11.5831	10.4249	11.3501	9.79306	10.5637	10.0258	10.773	8.99414	9.85315	10.6165	8.19203	8.10113	11.3442	7.8541	8.62175	9.85172	11.0861	10.6312	10.5508	11.5415	7.74506	9.57828	10.0736	9.01716	8.62867	6.91863	7.87403	9.98668	10.5467	10.663	12.929	8.33117	8.40682	9.6602	10.4834
MIMAT0004779	NA	NA	NA	NA	NA	NA	NA	NA	NA	NA	NA	NA	NA	NA	NA	NA	0.2798	NA	NA	NA	NA	NA	NA	NA	NA	NA	NA	NA	NA	NA	NA	NA	NA	NA	NA	NA	NA	NA	NA	NA	NA	NA	NA	NA	NA	NA	NA	NA	2.82714
MIMAT0004558	8.84568	8.18004	9.49554	9.28411	9.3699	9.76728	8.39851	9.73985	8.86723	8.54415	8.23187	8.35835	8.32166	9.68166	8.63514	10.8013	9.75399	8.6738	9.27452	9.86255	7.77357	8.95531	7.80367	8.50627	8.14397	11.7063	9.0736	6.71443	10.1454	7.73327	7.75719	9.0492	9.38272	9.97529	8.45097	8.3782	11.4351	8.67971	11.1335	10.3456	10.2563	9.42646	9.08939	10.7379	8.86888	10.09	9.0364	9.85479	9.36038
MIMAT0004559	6.04913	4.98109	3.83075	4.98571	6.02692	4.29958	4.49056	4.90453	5.62957	4.20234	4.706	5.13143	4.64687	6.03779	5.56287	5.36254	5.54839	5.19985	5.08691	5.79673	4.52794	5.64109	4.65133	4.86768	4.50599	4.56695	5.61359	5.24128	6.24376	5.97271	5.22847	5.11716	5.64934	6.3264	4.75706	4.5073	4.77163	4.17922	5.32582	5.34743	6.80016	5.19072	6.1229	5.42854	4.55315	5.99931	6.46346	5.69355	6.68444
MIMAT0004556	3.32895	3.825	2.99106	3.32343	1.85092	3.30222	2.92466	3.18086	2.96182	3.648	2.69837	3.63984	4.89072	3.11537	3.51159	2.20562	3.87743	3.67177	4.08305	4.50458	2.19062	3.27497	3.07147	4.09257	3.0327	4.48552	3.65915	4.06541	1.5536	3.76955	3.3465	3.76443	3.71953	3.24327	6.06074	3.02567	2.38659	3.97227	3.47094	3.99263	1.21089	4.58998	4.26608	3.12859	3.21333	3.10889	3.52039	5.14381	5.05646
MIMAT0004557	0.287682	1.04251	1.08483	0.981186	0.983893	0.470249	1.54305	0.3072	0.978243	0.505368	1.46718	0.891876	0.4109	1.78796	0.794416	0.850288	1.54897	0.476611	0.3478	1.60749	1.60271	1.31133	2.03776	2.30037	1.43853	0.519831	0.652708	0.76782	NA	0.979759	1.11821	1.14946	0.5819	1.14398	0.901418	NA	2.2507	1.14426	0.757896	0.609091	1.34139	0.635002	2.81055	0.3415	0.834098	0.773589	1.05044	1.20244	2.50136
MIMAT0004554	NA	NA	NA	NA	NA	NA	NA	NA	NA	NA	NA	NA	NA	NA	NA	NA	NA	NA	0.1844	NA	NA	NA	NA	0.777176	0.2278	NA	NA	0.1897	NA	NA	0.1343	NA	NA	0.265	NA	NA	NA	NA	NA	NA	0.2859	NA	NA	NA	0.1529	NA	NA	NA	NA
MIMAT0004555	0.995094	2.62002	2.86358	1.55978	4.13926	1.54944	0.5113	1.2773	0.4042	1.52991	0.9858	1.39259	1.21289	2.31794	0.8929	0.4869	2.34092	1.56435	1.9996	1.84528	4.45159	3.36667	0.7797	3.93317	3.77155	2.3359	3.24584	0.64355	2.60947	0.760776	0.751053	2.21882	5.01356	0.853241	1.4521	1.35212	2.25077	2.03981	0.976247	0.70509	5.00524	1.33373	4.43089	0.737883	1.35918	1.3765	3.10728	0.832524	4.29643
MIMAT0004552	2.97116	3.45848	1.69696	2.72269	0.9839	2.63298	1.82866	1.64882	0.978254	3.26298	2.2992	2.49062	2.57101	1.5058	4.14136	2.20561	1.65083	3.78537	2.72003	2.09607	1.43172	1.04158	2.64525	3.67554	1.43851	3.31691	2.59782	1.08708	0.611493	4.02474	3.38744	2.21875	1.69414	3.0808	1.934	2.1429	3.56174	1.84534	2.19944	2.15933	0.908103	4.70146	1.8167	2.60288	2.79221	3.04834	1.13113	2.50713	1.95199
MIMAT0004553	4.60192	3.99899	6.22865	5.00768	5.56316	4.45979	4.18799	4.58606	4.25624	4.21866	4.14311	4.16515	3.48727	5.01237	3.51153	3.29737	4.01743	3.22517	4.76407	3.88595	4.67898	4.32571	4.12807	5.85165	3.55769	4.9778	4.22039	4.24726	4.62959	2.24786	3.79486	2.86689	4.49913	4.27427	3.54014	2.91125	5.21663	2.98472	3.50648	3.79934	3.99101	4.287	5.29376	4.33853	4.33074	3.10895	2.2657	4.5633	4.03749
MIMAT0004550	4.17825	3.59125	5.30613	2.92124	3.0304	4.97489	3.40192	3.83679	6.02305	4.08239	3.6742	4.13036	3.25803	3.7625	4.2475	3.9117	3.32028	4.59854	3.21954	3.01732	3.32157	3.88363	3.84592	5.56674	2.44543	5.86095	4.99526	0.8823	5.2726	4.15417	3.40076	3.76446	5.57603	4.28924	1.8496	3.0797	5.61276	2.5462	5.31084	3.82093	4.17733	4.77614	3.66022	3.35258	3.70901	3.74599	5.50454	3.96113	4.62467
MIMAT0004551	2.24856	1.83747	3.03121	2.21814	3.63311	2.54048	2.2065	2.11179	2.69991	1.81433	1.90515	1.39263	0.991713	3.00944	2.18584	1.92979	2.14543	2.09158	1.54025	1.89898	2.24327	1.73492	1.76098	2.89222	3.03276	1.78999	2.35054	2.03287	2.43267	2.32985	2.45634	1.78101	2.38497	2.89774	2.16101	1.80101	1.74393	1.6994	2.79539	1.68095	3.04114	2.19969	1.73493	2.20341	2.29686	2.48846	2.33539	2.50706	2.75233
MIMAT0004952	0.151	0.683115	NA	0.791175	0.724084	NA	NA	0.5603	NA	NA	NA	NA	NA	NA	0.1666	NA	0.51405	NA	0.627863	NA	0.747606	NA	0.3091	NA	NA	NA	0.1314	NA	NA	0.353589	0.573217	0.2667	NA	NA	0.2833	NA	NA	NA	0.3521	NA	NA	0.3521	NA	0.1808	NA	0.2356	NA	0.604529	0.780183
MIMAT0004798	NA	NA	NA	NA	NA	NA	NA	NA	NA	0.2747	NA	NA	NA	NA	NA	NA	0.51405	NA	NA	NA	0.2262	NA	NA	NA	0.2278	NA	NA	NA	NA	NA	NA	NA	NA	0.265	NA	NA	NA	NA	NA	NA	NA	NA	0.473175	NA	NA	NA	NA	NA	NA
MIMAT0004799	5.31625	5.4293	6.43335	6.57357	5.64999	6.90801	5.41562	5.81487	6.60055	6.03106	6.85442	5.0331	6.5533	6.6356	5.14556	7.03409	5.31235	5.78197	5.54426	5.82824	6.34215	6.02087	5.86047	6.86145	5.05112	7.23521	6.23237	5.91444	5.46874	4.83981	5.59457	5.5512	7.71036	5.92335	4.61099	4.72627	7.18721	4.92557	6.03116	6.53478	5.00525	5.91405	7.02285	5.83521	5.5873	6.08097	5.47013	5.72937	6.23339
MIMAT0004953	0.287682	0.932366	NA	NA	NA	0.2542	NA	NA	1.38781	0.878898	0.2583	NA	1.40462	NA	NA	NA	1.19163	NA	NA	0.1846	NA	NA	NA	NA	NA	NA	0.817875	NA	0.434942	0.1876	NA	NA	0.3201	0.4888	NA	NA	NA	NA	NA	0.275105	NA	0.634955	0.978406	NA	0.1529	0.2356	0.67361	NA	2.30595
MIMAT0004794	NA	NA	NA	NA	NA	NA	NA	NA	NA	NA	NA	NA	NA	NA	NA	NA	NA	NA	NA	NA	NA	NA	NA	NA	NA	NA	NA	NA	NA	NA	NA	NA	NA	NA	NA	NA	NA	NA	NA	NA	NA	NA	NA	NA	NA	NA	NA	NA	NA
MIMAT0004795	NA	NA	NA	NA	NA	NA	NA	NA	0.4042	NA	NA	NA	NA	NA	NA	NA	NA	NA	NA	NA	NA	NA	NA	NA	NA	NA	NA	NA	NA	NA	NA	NA	NA	NA	NA	NA	NA	NA	NA	NA	NA	NA	NA	NA	NA	NA	NA	NA	NA
MIMAT0004797	8.08643	5.73425	7.74898	8.11075	9.21237	8.87905	9.24334	6.96432	7.18214	9.67031	6.78432	8.88842	6.72935	12.3943	6.54561	8.21941	8.64663	6.58888	8.71617	7.55433	9.29061	7.8041	7.49717	8.19096	11.1557	7.79128	8.05937	6.79699	6.17869	5.71872	7.01027	7.33099	7.26713	9.62323	8.49504	4.97447	7.96345	3.95636	6.08794	6.94592	5.42134	8.18482	7.64872	7.70879	7.92807	10.1493	6.17589	8.64098	8.20846
MIMAT0004950	0.2877	NA	0.2919	NA	0.7241	0.2542	0.2782	NA	NA	0.5054	0.2583	NA	NA	0.3859	NA	NA	NA	0.177	NA	NA	0.2262	NA	0.3091	0.4403	NA	0.1948	0.2518	0.1897	0.9106	NA	0.1343	0.2667	1.1649	NA	NA	NA	NA	NA	0.3521	NA	0.5243	0.352162	0.4731	0.341444	NA	NA	0.3081	NA	NA
MIMAT0004792	0.151	NA	1.79346	0.572394	1.71437	1.23196	0.511328	0.560331	1.38781	0.878948	0.2583	0.2279	0.4109	1.1548	0.315938	NA	0.2798	0.334638	0.6278	0.495156	1.01336	NA	0.563519	1.80663	1.0188	0.901138	0.893916	0.64355	1.55359	0.1876	0.257156	0.491705	0.3201	0.265	0.5201	NA	0.9559	0.2301	NA	0.275105	1.46103	0.634955	0.828831	0.3415	NA	0.438	1.59618	0.3337	2.0799
MIMAT0004793	0.287682	NA	0.534563	0.572394	0.98388	0.2542	0.2782	NA	0.719586	0.2747	0.2583	NA	NA	0.3859	0.574933	NA	0.2798	0.3345	0.6278	NA	2.02	0.509286	0.779709	0.4403	0.2278	0.519831	0.2518	0.3574	0.2338	0.1876	0.370366	NA	0.9955	0.265	0.2833	NA	NA	NA	0.1867	0.70518	0.908079	0.5005	2.3975	0.848989	NA	0.2356	0.440493	0.604529	1.48196
MIMAT0000432	8.17389	7.98431	9.90275	9.26887	11.611	10.8551	10.0863	10.015	10.5731	10.3051	8.56334	8.14815	7.76251	11.0476	8.62672	9.66009	9.88676	10.1866	9.01918	9.92706	11.6136	10.1291	9.99096	10.9784	11.2932	9.03549	10.0399	10.6703	10.8889	8.79676	10.4133	9.16702	11.0452	9.21594	10.4398	10.192	9.48333	10.7333	8.94333	8.15258	11.8767	7.90183	9.94714	9.86969	9.58579	11.7	10.1441	8.53262	11.3097
MIMAT0004956	1.34761	1.0425	0.923613	0.7913	0.724084	0.973407	0.712	1.1286	1.84279	1.5299	1.122	1.34483	1.57384	1.15482	1.44021	1.38168	0.715481	0.936138	2.26803	0.863048	1.82637	1.53864	1.65544	1.94684	1.13572	2.25081	0.652677	1.76109	1.9318	1.33782	1.35683	1.01101	2.24071	1.49305	0.9015	0.9499	1.2689	0.898812	0.97614	1.17683	2.0243	2.11018	1.89399	1.13876	1.47987	1.56128	0.874319	1.35706	0.4422
MIMAT0000434	12.6014	11.3256	12.6908	12.0673	10.5028	11.423	11.5131	11.1843	11.9258	9.16705	12.512	10.1406	9.59119	11.993	11.7647	9.7848	10.5908	10.5416	12.3028	10.8143	9.64433	12.1465	11.5226	12.3288	11.8191	8.23318	10.0716	11.1695	8.59833	11.4237	11.3542	10.7581	10.6464	10.8611	11.1709	11.2905	11.8741	11.1238	10.6133	12.8365	9.16883	10.5774	11.1243	11.4038	12.4674	10.1812	10.0902	9.74053	9.01417
MIMAT0022923	1.07278	0.683097	NA	0.572394	0.407	0.2542	0.712	NA	0.719586	1.03472	0.985807	0.227816	0.4109	0.3859	0.892851	NA	1.43939	0.177	1.06386	NA	1.60274	NA	1.13399	0.4403	0.2278	0.3665	0.817846	0.1897	0.434942	0.3536	0.909301	0.686302	0.581914	0.265	NA	0.3902	0.5557	NA	NA	NA	NA	1.07435	1.35185	0.848989	0.834056	0.615531	0.1622	1.02928	1.65621
MIMAT0004954	0.287682	1.14487	NA	1.29936	0.724084	0.8244	0.711948	NA	0.4042	1.63104	0.667484	NA	NA	NA	0.794416	0.850288	0.8922	0.60596	0.627863	0.628466	1.01333	NA	0.779709	0.4403	NA	1.9605	0.251825	NA	1.03961	0.979806	1.65376	0.857747	1.31653	NA	0.519996	1.35218	1.5259	0.602796	0.634904	0.795326	0.729019	0.500505	0.978406	1.04843	1.35923	0.2356	0.1622	0.3337	2.82714
MIMAT0022925	1.82295	1.04248	1.48222	0.5725	1.71431	1.4512	1.04503	1.64881	0.9783	0.704188	0.835414	0.1184	0.4109	0.941075	0.3159	1.76918	1.1916	0.724564	0.749819	0.967425	1.95832	1.18279	1.13399	0.4403	0.4245	1.79002	0.1314	0.35733	NA	0.353589	0.573247	0.857745	1.69417	1.00589	0.901579	0.3902	0.955881	0.428499	0.634838	0.506152	0.908103	0.87138	1.96742	0.737841	0.92188	1.72508	0.440396	0.832524	0.4422
MIMAT0022924	0.151	0.81311	NA	NA	NA	NA	NA	NA	0.7196	0.8789	0.2583	0.227816	NA	NA	NA	NA	0.51405	0.177	NA	0.1846	NA	NA	0.5635	NA	NA	NA	0.1314	NA	NA	0.1876	0.257156	0.2667	NA	NA	NA	0.3902	0.5557	NA	NA	NA	NA	0.1868	0.66197	0.1808	0.533379	NA	0.1622	NA	NA
MIMAT0022929	3.10673	3.43845	0.923613	1.67429	1.39487	0.9735	2.33366	1.53529	2.62617	3.16512	2.11558	2.6564	3.25798	1.1548	2.33327	2.96793	3.9188	2.21836	3.34096	1.60745	2.64676	0.509286	1.65544	2.49563	0.2278	3.27443	2.01834	0.988304	2.52378	1.80729	2.7563	3.37024	2.08052	1.85657	0.2833	0.949959	0.9559	0.602883	1.85828	2.2256	0.728927	4.09035	2.39755	2.60283	2.53821	1.47185	1.53826	4.82413	3.46487
MIMAT0022928	0.412545	NA	NA	0.3144	NA	0.2542	0.2782	NA	0.719586	0.5054	0.8354	0.1184	NA	NA	0.574902	NA	0.514	0.334638	0.7498	NA	1.01336	NA	0.3091	0.4403	NA	0.1948	NA	NA	NA	0.6374	0.475373	0.4917	0.995404	0.265	NA	0.3902	NA	0.428499	0.1867	0.1441	0.2859	NA	NA	0.341444	0.291137	NA	NA	0.832524	NA
MIMAT0026475	0.995043	0.2034	NA	0.5725	2.47579	1.45119	1.73962	0.775581	1.84278	1.89785	1.12209	1.07875	0.4109	0.69	0.574902	1.92981	1.54898	0.177	0.966554	0.967459	1.01333	NA	1.41818	1.80664	0.59756	1.52596	0.251825	2.12872	1.15816	0.760767	0.664873	1.69318	1.16491	0.4888	0.2833	0.9499	0.9559	1.02675	0.976222	0.960241	2.54126	0.976409	0.978385	1.58647	0.533379	1.72508	2.19247	1.74086	3.51106
MIMAT0026477	3.31301	2.1642	3.83071	3.63757	3.81112	3.05705	3.04105	3.28987	3.02048	1.8143	2.4098	1.72683	2.79297	2.1286	2.26141	2.89195	2.14537	2.51043	2.83469	2.78002	2.75962	2.87796	3.55471	4.06211	2.08738	3.11497	1.49142	3.10267	2.69032	2.20502	1.93715	2.01644	3.51532	2.89776	2.47433	1.80109	3.37831	1.69942	2.15536	2.08978	3.49816	3.90307	3.25366	3.25509	2.56566	3.01709	1.94738	3.09546	3.20919
MIMAT0003333	NA	NA	0.2919	NA	NA	0.2542	NA	NA	0.4042	NA	0.2583	0.1184	1.21282	NA	NA	NA	NA	0.3345	NA	NA	0.2262	NA	NA	NA	NA	NA	0.362944	NA	NA	NA	NA	NA	NA	NA	NA	NA	0.5557	NA	NA	NA	NA	NA	NA	NA	NA	0.2356	NA	0.832524	NA
MIMAT0003332	0.4126	1.24036	0.2919	0.5725	0.407	NA	1.1865	NA	1.3879	1.52989	0.985807	0.2279	0.4109	0.3859	0.985001	0.4869	1.04965	0.9362	0.3478	0.3482	1.1299	0.277	0.5635	1.05011	NA	0.3665	0.2518	0.1897	0.7688	1.3378	1.8225	0.857745	0.5819	0.4888	0.2833	0.9499	0.5557	NA	0.351984	0.2752	0.2859	1.5534	0.978406	1.1388	0.8341	0.438	1.0505	1.0293	0.7801
MIMAT0003331	1.40889	2.01007	NA	1.67432	0.407	0.658163	2.92466	1.53523	1.70651	2.31766	1.90506	1.4838	1.5738	0.69	2.43473	1.76917	2.21356	1.7988	0.966581	0.863048	2.60716	1.0416	0.3091	1.05011	0.5975	1.59658	1.16327	0.882303	1.86368	2.06842	2.55546	2.08711	1.9002	1.49306	0.2833	2.241	1.52584	0.758369	1.55317	0.705197	0.2859	1.7441	2.54876	1.22373	1.64371	1.6455	1.27996	2.04372	1.81168
MIMAT0026476	NA	NA	NA	NA	NA	NA	NA	NA	NA	NA	NA	NA	NA	NA	0.1666	NA	0.2798	NA	NA	NA	0.2262	NA	NA	NA	NA	NA	NA	NA	NA	NA	NA	NA	NA	NA	NA	NA	NA	NA	NA	NA	NA	NA	NA	NA	NA	0.438072	NA	NA	NA
MIMAT0003337	NA	NA	NA	NA	NA	NA	NA	NA	NA	NA	NA	NA	NA	NA	NA	NA	NA	NA	NA	NA	NA	NA	NA	NA	NA	NA	NA	NA	NA	NA	NA	NA	NA	NA	NA	NA	NA	NA	0.5004	NA	NA	NA	0.2559	0.1808	NA	0.438072	NA	NA	NA
MIMAT0003336	0.995079	1.41435	0.534563	NA	NA	0.2542	NA	0.560331	0.4042	0.505368	NA	0.227816	1.40467	0.3859	0.1666	0.4869	0.51405	0.177	0.347879	0.1846	0.421694	NA	0.3091	0.4403	0.424488	0.519831	0.362967	0.507495	0.2338	NA	0.370366	0.2667	NA	0.488795	NA	NA	1.26882	0.2301	NA	0.275105	NA	0.1868	0.2559	0.1808	0.921754	0.2356	0.1622	NA	0.7801
MIMAT0004493	3.34474	2.50932	3.18139	3.25149	2.77957	3.51171	4.47683	3.63115	3.69654	3.09605	2.24056	1.90221	1.8623	3.35033	2.14642	3.74888	3.91882	1.85194	2.74951	3.22112	2.68539	2.4451	2.58912	2.30038	4.23171	3.16241	2.0184	2.7273	3.80951	2.06838	2.14242	1.94211	3.69211	2.97376	2.73166	2.03774	3.16811	1.9779	2.51057	3.9831	4.59859	2.19966	2.54876	1.64926	2.9255	4.32041	2.86956	3.13878	1.81164
MIMAT0003339	2.07048	1.70977	1.69704	1.97168	1.71432	0.470249	1.31543	0.775581	1.70652	1.03472	1.24644	1.43889	1.98746	1.6537	1.56488	2.54031	1.54901	2.44276	2.048	1.15588	1.60277	1.73489	1.85923	1.94678	1.24383	3.33769	0.817875	1.56937	2.5238	1.74887	2.23503	1.39202	2.31465	0.853237	0.519996	NA	3.00877	1.25284	1.80213	2.43627	1.76997	2.01468	3.31127	1.04847	0.921852	2.12771	1.70555	1.6239	2.40703
MIMAT0003338	4.67232	5.10051	5.77047	5.54039	5.8988	5.70759	6.04147	5.53369	6.38864	5.53962	6.07634	3.66924	4.3533	5.26338	5.63216	6.47425	5.32011	5.8907	4.37609	5.29325	6.08508	5.72429	5.22166	5.81554	4.90233	3.51237	4.76169	5.84563	6.1288	6.08028	6.38447	5.33604	5.92182	5.49055	5.77656	5.62801	6.02037	6.18487	4.73895	6.26009	6.56998	4.26643	6.53281	6.03057	6.42608	5.64771	6.25893	5.02199	6.58012
MIMAT0004492	NA	NA	NA	NA	NA	0.2542	NA	NA	NA	NA	NA	NA	NA	NA	NA	NA	NA	NA	NA	0.1846	NA	NA	NA	NA	NA	0.1948	NA	NA	NA	NA	NA	NA	NA	NA	NA	NA	NA	NA	NA	NA	NA	NA	NA	NA	NA	NA	NA	NA	NA
MIMAT0018984	NA	NA	NA	NA	NA	NA	NA	NA	NA	NA	NA	NA	NA	NA	NA	NA	NA	NA	NA	NA	NA	NA	NA	NA	NA	NA	NA	NA	NA	NA	NA	NA	NA	NA	NA	NA	NA	NA	NA	NA	NA	NA	NA	NA	NA	NA	NA	NA	NA
MIMAT0016873	NA	NA	NA	NA	NA	NA	NA	NA	NA	NA	NA	NA	NA	NA	NA	NA	NA	NA	NA	NA	NA	NA	NA	NA	NA	NA	NA	NA	NA	NA	NA	NA	NA	NA	NA	NA	NA	NA	NA	NA	NA	NA	NA	NA	NA	NA	NA	NA	NA
MIMAT0016871	NA	NA	NA	NA	NA	NA	NA	NA	NA	NA	NA	NA	NA	NA	NA	NA	NA	NA	NA	NA	NA	NA	NA	NA	NA	NA	NA	NA	NA	NA	NA	NA	NA	NA	NA	NA	NA	NA	NA	NA	NA	NA	NA	NA	NA	NA	NA	NA	NA
MIMAT0018980	NA	NA	NA	NA	NA	NA	NA	NA	NA	NA	NA	NA	NA	NA	NA	NA	NA	NA	NA	NA	NA	NA	NA	NA	NA	NA	NA	NA	NA	NA	NA	NA	NA	NA	NA	NA	NA	NA	NA	0.1441	NA	NA	NA	NA	NA	NA	0.1622	NA	NA
MIMAT0026473	NA	NA	0.5345	NA	NA	NA	NA	NA	0.719586	NA	0.477301	NA	NA	NA	NA	NA	NA	0.177	NA	0.1846	0.593836	0.277	NA	NA	0.4245	NA	0.1314	NA	NA	NA	NA	NA	NA	NA	0.2833	0.3902	NA	NA	NA	NA	NA	NA	NA	0.1808	0.1529	NA	NA	NA	NA
MIMAT0018982	NA	NA	NA	NA	NA	NA	NA	NA	NA	NA	NA	NA	NA	NA	NA	NA	NA	NA	NA	NA	NA	NA	NA	NA	NA	NA	NA	NA	NA	NA	NA	NA	NA	NA	NA	NA	NA	NA	NA	NA	NA	NA	NA	NA	NA	NA	NA	NA	NA
MIMAT0018983	1.46755	1.04252	1.79354	0.572394	1.97577	0.973333	1.64469	0.962894	0.4042	0.505368	0.667398	0.597585	0.991713	0.690059	NA	0.850288	1.9986	1.12079	1.54023	0.967547	1.33786	NA	0.3091	1.47738	1.24391	1.66394	0.737663	1.08697	0.768682	0.353589	0.75103	0.686306	0.3201	2.44255	NA	0.3902	NA	0.428499	0.757782	1.24221	0.2859	0.976471	0.978437	2.16085	0.533326	0.773646	0.561752	2.2152	3.36805
MIMAT0022735	NA	NA	NA	NA	NA	NA	NA	NA	NA	NA	NA	NA	NA	NA	NA	NA	NA	NA	0.1844	NA	NA	NA	NA	NA	NA	NA	NA	NA	NA	NA	NA	NA	NA	NA	NA	NA	NA	NA	NA	0.1441	NA	0.1868	NA	NA	NA	NA	NA	NA	NA
MIMAT0018988	NA	NA	NA	NA	NA	NA	NA	NA	NA	NA	NA	NA	NA	NA	NA	NA	NA	NA	NA	NA	NA	NA	NA	NA	NA	NA	NA	NA	NA	NA	NA	NA	NA	NA	NA	NA	NA	NA	NA	NA	NA	NA	NA	NA	NA	NA	NA	NA	NA
MIMAT0018989	NA	NA	NA	NA	0.407	0.2542	NA	NA	NA	0.2747	NA	NA	NA	NA	NA	NA	NA	NA	NA	NA	0.2262	0.277	NA	NA	NA	NA	NA	NA	NA	NA	NA	NA	NA	NA	0.2833	NA	NA	0.2301	NA	NA	0.2859	NA	0.66197	NA	NA	NA	0.1622	NA	0.4422
MIMAT0011778	0.151	NA	0.534563	NA	NA	NA	NA	NA	NA	NA	NA	NA	NA	0.3859	NA	0.850288	0.2798	NA	NA	NA	NA	NA	0.3091	0.4403	NA	NA	NA	NA	NA	0.1876	NA	NA	0.3201	NA	NA	NA	NA	NA	0.1867	0.1441	NA	NA	NA	0.341444	0.1529	NA	0.1622	NA	0.4422
MIMAT0011775	NA	NA	NA	NA	NA	NA	NA	NA	NA	0.2747	NA	NA	NA	NA	NA	NA	NA	NA	NA	NA	NA	NA	NA	0.4403	NA	NA	NA	NA	0.2338	NA	NA	NA	0.3201	NA	NA	NA	NA	NA	NA	0.1441	0.2859	NA	0.2559	NA	NA	NA	NA	NA	NA
MIMAT0011777	0.4126	NA	1.08483	0.572394	1.20397	0.2542	0.2782	NA	NA	NA	NA	0.227816	NA	NA	NA	0.4869	0.715481	0.177	NA	0.348237	0.88661	0.277	NA	2.66752	0.5975	0.1948	0.251825	0.507495	0.2338	0.353589	NA	0.2667	0.995483	0.265	NA	NA	0.5557	0.2301	0.1867	0.1441	0.2859	0.352162	1.23782	0.1808	NA	0.915977	0.1622	0.604529	0.4422
MIMAT0019749	NA	NA	0.2919	NA	NA	NA	NA	NA	0.4042	NA	NA	NA	NA	0.3859	NA	NA	NA	NA	NA	NA	NA	NA	NA	NA	NA	0.1948	NA	NA	NA	NA	NA	NA	NA	NA	NA	NA	NA	NA	NA	0.7052	NA	NA	NA	NA	NA	NA	NA	NA	NA
MIMAT0019748	0.995068	NA	NA	0.5725	NA	0.4703	0.2782	0.3072	NA	0.704216	0.4774	NA	NA	0.3859	0.315938	0.4869	0.51405	0.60597	NA	0.348237	NA	0.277	0.3091	0.777176	1.34448	0.51974	0.251825	0.1897	0.910564	0.1876	0.573247	NA	0.3201	0.682495	0.2833	0.3902	0.5557	0.2301	NA	0.50622	NA	0.1868	0.473175	0.1808	0.2912	0.2356	0.77741	0.3337	0.4422
MIMAT0031119	NA	NA	NA	NA	NA	NA	NA	NA	NA	NA	NA	NA	NA	NA	NA	NA	NA	NA	NA	NA	NA	NA	NA	NA	NA	NA	NA	NA	NA	NA	NA	NA	NA	NA	NA	NA	NA	NA	NA	NA	NA	NA	NA	NA	NA	NA	NA	NA	NA
MIMAT0019741	NA	0.2034	0.2919	NA	NA	NA	NA	NA	NA	0.2747	0.2583	NA	NA	0.690059	NA	NA	NA	NA	NA	NA	NA	NA	NA	NA	0.59756	0.366399	NA	NA	NA	NA	NA	NA	NA	0.265	0.5201	NA	NA	NA	0.1867	0.506152	NA	0.1868	NA	0.3415	NA	0.438072	NA	NA	NA
MIMAT0019743	NA	NA	NA	0.3144	NA	NA	NA	0.3072	NA	NA	NA	NA	NA	NA	NA	NA	NA	NA	NA	NA	NA	NA	NA	NA	0.2278	NA	NA	0.1897	NA	NA	0.1343	NA	NA	NA	NA	NA	NA	NA	NA	0.1441	NA	NA	NA	NA	NA	NA	NA	NA	NA
MIMAT0019742	NA	NA	NA	NA	NA	NA	NA	NA	NA	NA	NA	NA	NA	NA	NA	NA	NA	NA	NA	NA	NA	NA	NA	NA	NA	NA	NA	NA	NA	NA	NA	NA	NA	NA	NA	NA	NA	NA	NA	NA	NA	NA	NA	NA	NA	NA	NA	NA	NA
MIMAT0019745	NA	NA	NA	NA	NA	NA	NA	NA	NA	NA	NA	NA	NA	NA	NA	NA	NA	NA	NA	NA	NA	NA	NA	NA	NA	NA	NA	NA	NA	NA	NA	NA	NA	NA	NA	NA	NA	NA	NA	NA	NA	NA	NA	NA	NA	NA	NA	NA	NA
MIMAT0019744	0.151	NA	NA	NA	NA	NA	NA	NA	NA	NA	NA	NA	0.4109	NA	NA	NA	NA	NA	0.3478	NA	NA	NA	NA	NA	NA	NA	NA	NA	NA	NA	NA	NA	NA	NA	NA	NA	NA	NA	NA	0.1441	NA	NA	0.2559	NA	NA	NA	NA	NA	NA
MIMAT0019747	NA	NA	0.2919	0.3144	NA	NA	NA	NA	NA	NA	NA	0.513788	NA	0.3859	NA	NA	0.2798	NA	NA	NA	NA	NA	0.3091	NA	NA	NA	NA	0.1897	NA	NA	0.1343	0.2667	NA	NA	NA	0.3902	NA	NA	NA	NA	NA	0.5005	0.4731	NA	0.1529	0.2356	0.1622	NA	0.4422
MIMAT0019746	1.82295	1.14483	1.79343	0.981215	1.20398	2.84125	1.91254	2.63709	1.38788	1.30348	1.24651	0.5978	0.99168	1.50577	0.984964	1.9298	1.65086	0.936125	1.47096	1.06472	0.5939	1.82388	1.41812	1.80664	0.891565	1.2025	1.22337	1.26636	1.71695	0.979798	0.909327	1.49949	0.5819	2.14662	0.5201	0.6971	3.1681	1.4483	1.41051	0.880123	2.17189	0.634955	1.45758	1.87618	2.32931	2.00558	1.20746	NA	1.28364
MIMAT0019205	NA	NA	NA	NA	NA	0.2542	NA	NA	0.4042	NA	NA	NA	NA	NA	NA	NA	0.2798	NA	0.1844	0.3482	0.421694	NA	NA	0.777176	NA	NA	NA	NA	NA	NA	NA	NA	0.581914	NA	NA	NA	0.5557	NA	NA	NA	NA	NA	0.2559	0.341444	0.1529	NA	NA	NA	NA
MIMAT0012735	NA	NA	NA	NA	NA	NA	NA	NA	NA	NA	NA	NA	NA	NA	NA	NA	NA	NA	NA	NA	NA	NA	NA	NA	NA	NA	NA	NA	NA	NA	NA	NA	NA	NA	NA	NA	NA	NA	NA	NA	NA	NA	NA	NA	NA	NA	NA	NA	NA
MIMAT0012734	NA	NA	NA	NA	NA	NA	NA	NA	NA	NA	NA	NA	NA	NA	NA	NA	NA	NA	NA	NA	NA	NA	NA	NA	NA	NA	NA	NA	NA	NA	NA	NA	NA	NA	NA	NA	NA	NA	NA	NA	NA	NA	NA	NA	NA	NA	NA	NA	NA
MIMAT0018360	0.2877	NA	0.534563	0.5725	0.983893	0.2542	0.511328	NA	NA	0.505368	NA	0.2279	NA	0.3859	0.1666	NA	0.715524	0.476611	NA	0.1846	0.5939	0.277	1.13399	1.05009	0.8916	0.366399	0.466187	0.88231	0.434942	NA	0.573247	NA	0.995415	0.265	0.5201	0.3902	NA	NA	NA	0.1441	0.524406	NA	1.45761	0.341444	0.2912	NA	NA	0.8325	1.28363
MIMAT0004490	NA	0.2034	0.2919	NA	NA	NA	NA	NA	NA	NA	NA	NA	NA	NA	NA	0.4869	0.2798	NA	0.3478	NA	0.2262	NA	NA	0.4403	0.424488	0.3665	NA	0.35733	0.2338	NA	NA	NA	NA	NA	NA	NA	0.5557	0.2301	NA	0.2752	NA	0.500449	NA	NA	NA	NA	NA	NA	NA
MIMAT0013518	NA	NA	NA	NA	NA	0.2542	NA	NA	NA	NA	NA	NA	NA	NA	NA	NA	NA	0.177	NA	NA	NA	NA	NA	NA	NA	1.00879	NA	NA	NA	NA	NA	NA	NA	NA	NA	NA	NA	NA	NA	NA	NA	NA	NA	NA	NA	NA	NA	NA	NA
MIMAT0013516	NA	NA	NA	NA	NA	NA	NA	NA	NA	NA	NA	NA	NA	NA	NA	NA	NA	NA	NA	NA	0.747663	NA	NA	NA	NA	NA	NA	NA	NA	NA	0.1343	NA	NA	NA	NA	NA	NA	NA	NA	NA	NA	NA	NA	NA	NA	NA	NA	NA	NA
MIMAT0013517	0.412545	0.2034	NA	NA	NA	NA	NA	NA	NA	NA	0.477301	NA	NA	0.3859	NA	NA	NA	0.606084	NA	NA	NA	NA	NA	NA	NA	1.52591	NA	NA	NA	NA	NA	NA	NA	NA	NA	NA	NA	NA	NA	NA	NA	0.1868	NA	NA	NA	0.438072	NA	NA	NA
MIMAT0013515	NA	NA	NA	NA	NA	NA	NA	NA	NA	NA	NA	NA	NA	NA	NA	NA	NA	NA	NA	NA	0.5939	NA	NA	NA	NA	NA	NA	NA	NA	NA	NA	NA	NA	NA	NA	NA	NA	NA	NA	NA	NA	0.1868	NA	NA	NA	NA	NA	NA	NA
MIMAT0021018	NA	NA	NA	NA	NA	0.4703	NA	0.3072	0.4042	0.5054	NA	NA	NA	NA	0.1666	0.4869	NA	0.177	NA	NA	0.2262	NA	NA	0.777176	0.2278	NA	0.1314	0.507558	0.2338	NA	0.1343	0.2667	NA	0.265	0.2833	NA	NA	NA	NA	0.609079	NA	NA	NA	0.1808	NA	NA	NA	NA	NA
MIMAT0026744	NA	NA	NA	NA	NA	0.2542	NA	NA	NA	NA	NA	NA	NA	NA	NA	NA	NA	NA	NA	NA	NA	NA	NA	NA	NA	NA	NA	NA	NA	NA	NA	NA	NA	NA	NA	NA	NA	0.2301	NA	NA	0.5243	0.1868	0.2559	NA	NA	NA	NA	NA	NA
MIMAT0019704	NA	NA	NA	NA	NA	NA	NA	NA	NA	NA	NA	NA	NA	NA	NA	NA	NA	NA	NA	NA	NA	NA	NA	NA	NA	NA	NA	NA	NA	NA	NA	NA	NA	0.265	NA	NA	NA	NA	NA	NA	NA	NA	NA	0.1808	NA	NA	NA	NA	NA
MIMAT0019969	NA	NA	0.2919	NA	NA	0.4703	NA	0.3072	NA	NA	NA	NA	0.4109	NA	NA	NA	NA	0.177	NA	NA	NA	0.277	NA	NA	NA	NA	0.1314	NA	0.2338	NA	0.1343	NA	NA	NA	0.2833	NA	NA	NA	NA	0.395198	NA	NA	0.2559	NA	0.1529	0.2356	NA	NA	NA
MIMAT0019968	NA	NA	NA	NA	NA	NA	NA	NA	NA	NA	NA	NA	NA	NA	NA	NA	NA	NA	NA	NA	NA	NA	NA	NA	NA	NA	NA	NA	NA	NA	NA	NA	NA	NA	NA	NA	NA	NA	NA	NA	NA	NA	NA	NA	NA	NA	NA	NA	NA
MIMAT0019965	NA	NA	0.2919	NA	NA	NA	NA	NA	NA	NA	NA	NA	NA	NA	NA	NA	NA	NA	NA	NA	NA	NA	NA	NA	NA	NA	NA	NA	NA	NA	NA	NA	NA	NA	NA	NA	NA	NA	NA	NA	NA	NA	NA	NA	NA	NA	NA	NA	NA
MIMAT0019964	0.4126	NA	NA	NA	NA	NA	NA	NA	NA	NA	NA	NA	NA	NA	NA	NA	NA	NA	0.1844	NA	NA	NA	NA	NA	NA	0.1948	NA	NA	NA	NA	NA	NA	NA	NA	NA	NA	NA	NA	NA	0.1441	NA	NA	0.2559	0.1808	NA	NA	NA	NA	0.4422
MIMAT0019967	0.527492	NA	NA	NA	NA	NA	NA	NA	NA	NA	NA	NA	NA	NA	NA	NA	NA	NA	NA	NA	0.4217	NA	NA	NA	NA	NA	NA	NA	NA	0.1876	NA	NA	0.3201	NA	NA	NA	NA	NA	NA	NA	NA	NA	NA	NA	NA	NA	NA	NA	NA
MIMAT0019966	0.4126	NA	NA	NA	0.407	NA	NA	0.3072	NA	0.5054	NA	NA	NA	NA	NA	NA	0.892203	0.177	0.1844	NA	NA	0.709319	0.3091	NA	0.2278	NA	NA	NA	NA	NA	NA	NA	NA	NA	NA	NA	0.5557	NA	0.1867	NA	NA	0.1868	0.2559	NA	NA	NA	0.5618	0.6046	0.4422
MIMAT0019961	NA	0.2034	NA	NA	NA	NA	NA	NA	NA	NA	NA	NA	NA	NA	NA	NA	NA	NA	NA	NA	NA	NA	NA	NA	NA	NA	NA	NA	NA	NA	NA	NA	NA	NA	NA	NA	NA	NA	NA	NA	NA	NA	NA	NA	NA	NA	NA	NA	NA
MIMAT0019960	0.151	NA	NA	NA	NA	NA	NA	NA	NA	0.2747	NA	NA	NA	NA	NA	NA	NA	NA	NA	NA	0.593836	0.277	NA	NA	NA	NA	NA	NA	0.768774	NA	0.257156	NA	NA	NA	NA	NA	NA	NA	NA	NA	0.2859	NA	NA	NA	0.1529	NA	NA	NA	0.4422
MIMAT0019963	0.527441	0.932366	1.48222	0.572394	0.983893	NA	0.2782	NA	NA	NA	NA	0.227816	0.73034	0.690059	0.1666	NA	1.32079	NA	1.06386	0.3482	0.2262	0.509286	NA	NA	0.424488	0.3665	0.2518	1.08704	0.435	0.353589	NA	0.686302	0.3201	0.682491	0.519996	NA	0.955881	0.2301	1.16596	0.1441	0.2859	1.25235	0.66197	0.617345	0.1529	0.2356	0.440493	0.3337	0.4422
MIMAT0019962	NA	NA	NA	NA	NA	NA	NA	NA	NA	NA	NA	NA	NA	NA	NA	NA	NA	NA	NA	NA	0.2262	NA	NA	NA	NA	NA	0.1314	NA	NA	NA	NA	NA	NA	NA	NA	NA	NA	NA	NA	NA	NA	NA	NA	NA	NA	NA	NA	NA	NA
MIMAT0002848	NA	NA	0.2919	NA	NA	NA	NA	NA	NA	NA	0.2583	NA	NA	NA	NA	NA	0.2798	NA	0.1844	0.495156	NA	NA	0.3091	NA	NA	0.1948	NA	NA	NA	NA	NA	NA	NA	NA	NA	NA	NA	NA	0.634838	NA	NA	0.352162	NA	1.13874	NA	NA	NA	NA	NA
MIMAT0002849	NA	NA	NA	NA	NA	NA	NA	NA	NA	NA	NA	NA	NA	NA	NA	NA	NA	0.334638	0.3478	0.1846	NA	NA	NA	NA	NA	NA	NA	NA	0.2338	NA	0.1343	NA	NA	NA	NA	NA	NA	NA	NA	NA	0.2859	NA	NA	0.737841	NA	NA	NA	NA	NA
MIMAT0002846	NA	NA	NA	0.3144	NA	0.2542	NA	NA	NA	0.2747	NA	NA	NA	NA	0.1666	NA	NA	0.7246	NA	0.1846	0.2262	NA	NA	NA	NA	NA	NA	NA	NA	NA	NA	NA	NA	0.265	NA	NA	NA	NA	NA	NA	NA	0.1868	0.4731	NA	NA	NA	NA	NA	NA
MIMAT0002847	0.4126	NA	NA	NA	NA	NA	NA	NA	NA	0.2747	0.477301	NA	NA	NA	NA	NA	0.51405	NA	0.1844	1.15598	0.747606	NA	NA	NA	NA	NA	NA	0.35733	1.46447	0.1876	NA	NA	NA	NA	NA	NA	NA	NA	0.351984	NA	NA	NA	NA	1.30389	0.1529	NA	NA	NA	NA
MIMAT0002844	NA	NA	NA	NA	NA	NA	NA	NA	0.4042	0.2747	0.477301	NA	0.4109	NA	NA	0.4869	1.04965	1.12071	NA	1.60749	0.4217	NA	0.3091	NA	NA	NA	0.2518	0.3574	0.768735	NA	0.1343	NA	NA	NA	0.723366	NA	NA	NA	0.7578	NA	NA	0.635	0.2559	1.30396	0.1529	NA	NA	NA	NA
MIMAT0002842	NA	NA	NA	NA	NA	NA	NA	0.3072	NA	NA	NA	NA	NA	NA	NA	NA	NA	NA	NA	0.348237	NA	0.277	NA	NA	NA	NA	NA	0.1897	NA	NA	NA	NA	NA	NA	NA	NA	0.5557	NA	NA	NA	NA	0.3521	NA	0.3415	0.1529	NA	NA	NA	NA
MIMAT0002843	NA	NA	NA	0.3144	NA	0.2542	NA	NA	NA	0.2747	NA	NA	NA	NA	0.1666	NA	NA	0.7246	NA	0.1846	0.2262	NA	NA	NA	NA	NA	NA	NA	NA	NA	NA	NA	NA	0.265	NA	NA	NA	NA	NA	NA	NA	0.1868	0.4731	NA	NA	NA	NA	NA	NA
MIMAT0002840	NA	NA	NA	NA	NA	NA	NA	NA	NA	NA	NA	NA	NA	NA	NA	NA	NA	0.177	NA	0.1846	NA	NA	NA	NA	NA	NA	NA	NA	NA	NA	NA	NA	NA	NA	NA	NA	NA	NA	0.634809	NA	NA	NA	NA	0.341444	NA	NA	NA	NA	NA
MIMAT0002841	0.151	NA	0.7421	NA	NA	NA	NA	0.3072	NA	NA	NA	NA	NA	NA	NA	NA	0.51405	NA	NA	0.7505	0.4217	0.277	0.3091	NA	NA	NA	NA	0.5076	0.2338	0.1876	NA	NA	NA	NA	0.2833	NA	NA	NA	NA	NA	NA	NA	NA	0.3415	NA	0.2356	NA	NA	NA
MIMAT0013863	NA	NA	NA	NA	NA	NA	NA	NA	NA	NA	NA	NA	NA	NA	NA	NA	NA	NA	NA	NA	NA	NA	NA	NA	NA	NA	NA	NA	NA	NA	NA	NA	NA	NA	NA	NA	NA	NA	NA	NA	NA	NA	NA	NA	NA	NA	NA	NA	NA
MIMAT0027436	NA	NA	NA	NA	NA	NA	NA	NA	NA	NA	NA	NA	NA	NA	NA	NA	NA	NA	NA	NA	NA	NA	NA	NA	NA	NA	NA	NA	NA	NA	NA	NA	NA	NA	NA	NA	NA	NA	NA	NA	NA	NA	NA	NA	NA	NA	NA	NA	NA
MIMAT0027437	NA	NA	NA	NA	NA	NA	NA	NA	NA	NA	NA	NA	NA	NA	NA	NA	NA	NA	NA	NA	NA	NA	NA	NA	NA	NA	NA	NA	NA	NA	NA	NA	NA	NA	NA	NA	NA	NA	NA	NA	NA	NA	NA	NA	NA	NA	NA	NA	NA
MIMAT0027434	NA	NA	NA	0.3144	NA	NA	NA	NA	0.4042	NA	NA	NA	NA	NA	NA	NA	NA	NA	NA	0.1846	0.2262	0.277	0.3091	NA	NA	0.1948	NA	NA	NA	NA	0.1343	NA	0.3201	NA	NA	NA	NA	NA	NA	0.395198	NA	NA	NA	NA	NA	0.2356	NA	0.3337	0.4422
MIMAT0027435	NA	NA	0.2919	NA	NA	NA	NA	NA	NA	NA	NA	NA	NA	NA	NA	NA	NA	NA	NA	NA	NA	NA	NA	NA	NA	0.1948	NA	NA	NA	NA	NA	NA	NA	NA	NA	NA	NA	NA	NA	NA	NA	NA	NA	NA	NA	NA	NA	NA	NA
MIMAT0027432	NA	NA	NA	NA	NA	NA	NA	NA	NA	NA	NA	NA	NA	NA	NA	NA	NA	NA	NA	NA	NA	NA	NA	NA	NA	NA	NA	NA	NA	NA	NA	NA	NA	NA	NA	NA	NA	NA	NA	NA	NA	NA	NA	NA	NA	NA	NA	NA	NA
MIMAT0018189	NA	NA	NA	NA	NA	NA	NA	NA	NA	NA	NA	NA	NA	NA	NA	NA	NA	NA	NA	NA	NA	NA	NA	NA	NA	NA	NA	NA	NA	NA	NA	NA	NA	NA	NA	NA	NA	NA	NA	NA	NA	NA	NA	NA	NA	NA	NA	NA	NA
MIMAT0027430	NA	NA	NA	NA	NA	NA	NA	NA	NA	NA	NA	NA	NA	0.3859	NA	NA	NA	NA	NA	NA	NA	NA	NA	NA	NA	NA	NA	NA	NA	NA	NA	NA	NA	NA	NA	NA	NA	NA	NA	NA	NA	NA	NA	NA	NA	NA	NA	NA	NA
MIMAT0027431	NA	NA	NA	NA	NA	NA	NA	NA	0.4042	NA	NA	NA	0.4109	NA	NA	NA	NA	NA	NA	NA	NA	NA	NA	NA	NA	0.1948	NA	NA	NA	NA	NA	NA	NA	NA	NA	NA	NA	NA	NA	NA	NA	0.1868	NA	NA	NA	NA	NA	NA	NA
MIMAT0018184	0.733064	NA	NA	NA	NA	NA	0.2782	NA	0.719586	NA	NA	0.1184	NA	NA	1.07154	NA	0.51405	0.177	NA	NA	NA	NA	NA	NA	NA	NA	NA	NA	0.2338	0.1876	0.1343	0.4917	NA	NA	NA	NA	0.955881	NA	NA	NA	NA	NA	NA	NA	NA	0.2356	NA	0.6046	NA
MIMAT0018185	0.287682	NA	NA	NA	NA	NA	NA	0.3072	0.978254	NA	0.2583	NA	NA	NA	0.1666	0.4869	NA	NA	NA	NA	NA	NA	NA	NA	NA	0.9012	NA	0.1897	0.611493	NA	NA	NA	NA	NA	NA	NA	NA	NA	0.1867	0.2752	0.2859	0.352162	0.4731	NA	0.1529	NA	NA	0.3337	0.4422
MIMAT0018186	0.825754	1.04249	0.9236	0.7913	0.724084	NA	1.18656	0.3072	1.1976	1.0347	NA	0.513713	0.73034	0.3859	0.79449	0.4869	0.715481	1.28415	1.0639	0.628466	1.51971	NA	1.1339	1.05009	1.43846	1.10887	0.817885	0.988313	0.434942	1.68802	0.98236	0.2667	0.803422	1.14394	1.06013	0.949959	NA	0.6028	1.55317	1.53164	1.3414	1.2523	0.828834	0.6175	0.834129	0.438072	1.27994	0.3337	1.65616
MIMAT0018187	1.95194	1.56959	2.26656	1.67433	1.97578	2.02971	1.91259	1.27728	2.18809	2.69004	0.835337	2.30316	0.991713	2.40408	1.78584	1.76918	2.71465	2.37176	2.72007	2.6605	1.60269	1.98684	1.85926	2.19185	1.76326	2.013	2.55163	2.21856	1.6375	2.77248	1.51291	2.39622	2.74716	3.01034	2.08918	2.03768	2.92195	1.91315	2.9059	2.76096	2.96223	2.43917	2.81054	2.53791	1.96616	1.37657	2.30092	2.21522	2.50146
MIMAT0018180	NA	NA	NA	NA	NA	NA	NA	NA	NA	NA	NA	NA	NA	NA	NA	NA	NA	NA	NA	NA	NA	NA	NA	NA	NA	NA	NA	NA	NA	NA	NA	NA	NA	NA	NA	NA	NA	NA	NA	NA	NA	NA	NA	NA	NA	NA	NA	NA	NA
MIMAT0018181	NA	NA	NA	NA	NA	NA	NA	NA	NA	NA	NA	NA	NA	NA	NA	NA	NA	NA	NA	NA	NA	NA	NA	NA	NA	NA	NA	NA	NA	NA	NA	NA	NA	NA	NA	NA	NA	NA	NA	NA	NA	NA	NA	NA	NA	NA	NA	NA	NA
MIMAT0027438	0.151	NA	NA	NA	NA	NA	NA	NA	NA	NA	NA	NA	NA	NA	NA	NA	NA	NA	NA	NA	NA	NA	NA	NA	NA	NA	NA	0.1897	NA	NA	NA	NA	NA	NA	NA	NA	NA	NA	NA	NA	NA	NA	0.2559	NA	NA	NA	NA	NA	NA
MIMAT0027439	NA	NA	NA	NA	NA	NA	NA	NA	0.4042	NA	NA	NA	NA	NA	NA	NA	NA	NA	0.4946	0.1846	NA	NA	NA	0.4403	NA	NA	NA	0.1897	NA	NA	NA	NA	NA	NA	NA	NA	NA	NA	NA	0.1441	NA	NA	0.6619	NA	NA	0.2356	NA	NA	0.4422
MIMAT0000688	3.43579	1.77506	3.71236	3.09577	3.55523	3.818	4.0279	2.97851	4.46073	2.3176	3.32486	1.5272	1.72525	3.11532	2.8807	3.29739	3.41018	3.44859	2.52882	3.26271	3.6489	2.95877	3.22684	4.20854	5.00576	3.83823	2.45466	4.04101	5.38013	2.36914	2.91406	2.45079	3.71956	3.27364	2.77799	2.50053	3.72444	3.18993	3.03311	4.87612	5.60798	2.11013	5.05364	3.40808	3.40828	3.8203	3.4901	2.57162	4.37327
MIMAT0000689	14.7769	13.5235	14.5202	13.2863	14.6356	14.4257	13.3848	13.3955	14.4329	14.373	13.0677	13.554	12.9335	16.0063	13.9165	14.553	14.2183	13.1063	13.7194	14.0827	14.5923	13.8901	13.2306	16.2302	13.2979	15.7031	14.2228	14.4839	15.9432	13.0163	13.5005	13.3819	14.3947	14.6748	12.6045	12.1933	14.9184	11.938	15.3041	12.5906	16.1436	14.2217	15.4499	13.9809	14.4981	11.9892	14.2123	13.3024	14.6874
MIMAT0000682	5.76286	6.5258	10.1368	7.79677	11.9256	9.73989	9.19122	8.5015	7.87332	8.56111	7.04645	6.82015	7.43179	8.4623	7.12476	7.37141	8.93039	7.4148	7.31644	8.13886	10.6605	7.80823	8.54759	12.0545	9.21885	6.17861	9.40028	9.29953	10.4251	8.20051	9.8971	9.26833	9.65982	6.8572	7.99499	8.07506	8.49009	9.60232	6.48735	4.23727	10.4073	6.81084	10.0746	8.59754	8.23859	9.23226	10.6174	6.88725	11.0949
MIMAT0000683	NA	NA	NA	NA	NA	NA	NA	NA	NA	NA	NA	NA	NA	NA	NA	NA	NA	NA	NA	NA	NA	NA	NA	NA	NA	NA	NA	NA	NA	NA	NA	NA	NA	NA	NA	NA	NA	NA	0.757782	NA	NA	NA	NA	NA	NA	NA	NA	NA	NA
MIMAT0000680	8.14718	7.49878	8.9046	8.98875	9.44334	8.01593	8.6073	8.07351	10.1633	8.66612	8.35445	7.31698	8.55569	8.51285	8.95675	8.11885	9.38107	10.0083	8.24412	9.29669	9.94988	8.13591	9.10648	9.12903	8.65379	8.0981	7.85411	10.1194	8.06665	7.84205	9.19943	7.75785	9.4868	8.40584	7.48508	7.73982	8.91351	8.8957	8.08596	10.9949	10.4029	8.33441	9.22045	9.18939	7.11773	8.64612	9.03904	8.13328	8.95812
MIMAT0000681	10.7688	10.993	10.5487	11.1701	10.2139	9.56815	10.9556	9.78908	10.9047	8.93827	11.6208	11.8491	11.1911	10.2608	11.5931	9.12974	9.95524	12.109	13.12	10.048	9.97809	11.4266	11.5587	11.7046	8.83001	8.31402	11.7287	10.7087	7.79101	11.6652	11.4622	9.94491	8.92392	10.871	10.088	9.78136	11.0562	9.51364	12.1262	11.9135	10.1921	11.2891	11.216	11.2167	9.68908	9.44292	9.99907	9.86816	12.0017
MIMAT0000686	2.77585	1.89735	0.923676	1.14906	2.70939	5.21835	4.04663	3.42348	5.42761	5.42453	5.76389	3.5372	2.48871	3.82634	3.85453	4.92144	2.61735	4.96693	3.08699	2.09603	3.02324	3.79842	2.75147	7.87072	1.68862	5.07381	4.80167	3.05467	4.30941	2.40743	6.70503	3.72066	1.45366	2.73249	3.45711	5.30433	2.62506	4.17924	1.80214	1.36513	2.24042	3.52416	4.23671	3.17199	2.81525	4.69117	1.5962	3.05087	3.90565
MIMAT0000687	0.5275	0.2034	0.534563	0.572394	NA	0.470249	0.2782	0.962894	1.38781	1.6311	0.985889	0.329594	NA	NA	0.794518	0.850288	1.19163	0.476611	0.862267	0.1846	1.60279	0.7094	0.5635	1.47738	0.752066	0.3665	0.817916	0.1897	0.2338	1.41501	1.24242	1.01096	0.581914	0.488795	0.519996	1.16498	0.5557	0.2301	0.3521	0.1441	NA	0.634955	1.55612	0.952158	1.35928	0.438072	0.874392	0.832524	1.48196
MIMAT0000684	NA	NA	NA	NA	NA	NA	NA	NA	NA	NA	NA	NA	NA	NA	NA	NA	NA	NA	NA	NA	NA	NA	NA	NA	NA	NA	NA	NA	NA	NA	NA	NA	NA	NA	NA	NA	NA	NA	0.1867	NA	NA	NA	NA	NA	NA	NA	NA	NA	NA
MIMAT0000685	0.527492	0.54022	0.742226	0.3144	0.98388	3.05704	1.64473	1.64882	2.28704	1.17536	3.4072	NA	NA	1.91063	0.68893	2.07432	2.21359	0.936185	0.862214	0.495156	0.7477	1.31138	0.967699	5.08045	NA	1.1088	2.20897	1.26633	1.93183	0.353589	3.44022	0.857751	0.3201	0.682491	0.723276	2.24095	0.9559	1.62048	NA	NA	0.2859	0.1868	1.45761	1.04849	0.740642	2.18511	0.3081	1.02928	1.95195
MIMAT0027502	NA	NA	NA	NA	NA	NA	NA	NA	NA	NA	NA	NA	NA	NA	NA	NA	NA	NA	NA	NA	NA	NA	NA	NA	NA	NA	0.1314	NA	0.2338	NA	NA	NA	NA	NA	NA	NA	NA	NA	NA	NA	NA	NA	NA	NA	0.1529	NA	NA	NA	0.4422
MIMAT0027503	NA	NA	0.2919	NA	NA	NA	NA	NA	NA	NA	NA	NA	NA	NA	NA	NA	0.2798	NA	NA	NA	NA	NA	NA	NA	NA	NA	NA	NA	NA	NA	NA	NA	NA	NA	NA	NA	NA	NA	NA	NA	0.2859	NA	NA	NA	NA	NA	0.1622	NA	NA
MIMAT0027500	NA	NA	NA	NA	NA	0.2542	NA	NA	NA	NA	NA	NA	NA	NA	NA	NA	NA	NA	NA	NA	NA	NA	NA	NA	NA	NA	NA	NA	NA	NA	NA	NA	NA	NA	NA	NA	NA	NA	NA	NA	NA	NA	NA	NA	NA	NA	NA	NA	NA
MIMAT0027501	NA	NA	NA	NA	NA	0.2542	NA	NA	NA	NA	NA	NA	NA	NA	NA	NA	NA	NA	NA	NA	NA	NA	NA	NA	0.2278	NA	NA	NA	0.2338	NA	NA	NA	NA	0.265	NA	NA	NA	NA	NA	0.1441	NA	0.1868	NA	NA	NA	NA	NA	NA	NA
MIMAT0027506	NA	NA	NA	NA	NA	NA	NA	NA	NA	NA	NA	NA	NA	NA	NA	NA	NA	NA	NA	NA	NA	NA	NA	NA	NA	NA	NA	NA	NA	NA	NA	NA	NA	NA	NA	NA	NA	NA	NA	NA	NA	NA	NA	NA	NA	NA	NA	NA	NA
MIMAT0027507	0.412528	0.3816	0.534563	0.572394	0.407	0.2542	0.2782	0.3072	0.4042	NA	0.477301	0.2279	NA	1.15486	0.574902	NA	NA	0.177	0.4946	0.495156	0.421694	0.277	0.3091	0.777176	0.424488	0.3665	0.362967	0.767855	0.2338	0.1876	0.257156	NA	0.3201	0.265	NA	0.697018	0.5557	NA	0.1867	1.10814	0.5243	NA	NA	0.48603	0.1529	NA	0.1622	NA	NA
MIMAT0027504	NA	NA	NA	NA	NA	NA	NA	NA	NA	NA	NA	NA	NA	NA	NA	NA	NA	NA	NA	NA	0.421694	NA	NA	NA	NA	0.1948	NA	0.1897	NA	NA	NA	NA	NA	NA	NA	NA	NA	NA	NA	0.1441	NA	0.1868	0.2559	NA	NA	NA	NA	0.604529	NA
MIMAT0001080	9.06514	9.00424	9.68426	9.51628	8.6541	8.93181	9.43322	8.96657	9.24096	9.65084	7.27186	8.71303	8.29918	9.95601	9.41247	8.09997	10.0633	8.27678	9.75716	8.57242	11.2197	8.85204	9.06592	10.6374	6.12073	9.92717	10.4249	10.1483	7.28392	8.70132	9.22646	8.78734	7.91282	10.0194	8.22372	8.14158	9.76393	6.81843	8.6674	8.38477	8.6776	8.61225	10.8152	9.02158	9.76135	6.59938	8.36787	8.5407	5.97005
MIMAT0000222	7.71047	7.26174	9.50803	8.50429	14.1142	8.86298	7.90717	8.76101	10.6375	9.42913	8.46588	7.40049	7.23128	7.94428	8.51143	7.05166	8.35286	8.72721	8.27684	7.5215	15.1219	8.81046	8.1085	9.17161	9.38453	7.73265	13.4851	9.0792	8.84241	7.86113	8.29867	7.18763	13.3286	8.87166	8.88829	7.95194	7.89103	7.30996	7.66065	10.9575	8.2049	8.27451	10.159	8.24613	8.57187	9.23481	7.60392	7.77202	11.5644
MIMAT0027509	NA	NA	NA	0.3144	NA	NA	NA	NA	NA	NA	0.2583	NA	NA	NA	NA	NA	NA	NA	NA	NA	NA	NA	NA	NA	NA	NA	NA	NA	0.2338	NA	NA	NA	NA	NA	NA	NA	NA	NA	NA	NA	NA	NA	NA	NA	NA	NA	NA	NA	0.4422
MIMAT0000226	7.77512	5.91889	8.8931	6.20104	9.2092	7.76937	3.6173	7.44684	5.49121	6.95314	3.17631	3.93441	7.34089	7.93167	4.99307	6.18693	3.62558	7.06295	6.88211	6.02852	9.79421	6.91422	2.89736	9.50713	9.27211	7.24761	7.73583	7.83911	2.76691	4.25205	5.55025	5.34327	5.58356	7.03188	8.65578	4.15156	7.27301	5.49462	3.57497	6.34647	5.5416	4.94104	10.1583	6.24644	5.46481	6.30791	8.34325	2.3685	9.06532
MIMAT0000227	8.29899	7.67051	8.57634	8.22203	8.15583	8.23566	8.60492	8.29788	8.30213	7.84444	8.59	6.56376	7.61751	8.59068	7.96355	7.85686	8.76422	7.76048	8.13154	8.1923	8.88091	8.52888	9.21256	9.87163	8.51637	9.1906	7.12661	8.53397	8.73451	7.53259	7.70279	8.31732	8.64377	7.41605	7.87608	7.76275	8.73726	8.39853	7.38106	7.82242	10.2141	7.67472	8.87712	8.17263	7.88639	7.80253	7.40857	8.72145	7.83751
MIMAT0005788	NA	NA	NA	NA	NA	NA	NA	NA	NA	NA	NA	NA	NA	NA	NA	NA	0.2798	NA	NA	NA	NA	NA	NA	NA	NA	NA	NA	NA	NA	NA	0.2572	NA	NA	NA	NA	NA	NA	NA	NA	NA	NA	NA	NA	NA	NA	NA	NA	NA	4.58212
MIMAT0005789	0.151	NA	0.2919	0.3144	NA	NA	0.2782	NA	NA	NA	NA	NA	NA	0.3859	0.1666	NA	0.2798	0.177	0.1844	0.1846	0.2262	NA	NA	0.4403	NA	NA	0.1314	NA	NA	NA	0.664829	NA	NA	NA	NA	NA	NA	0.2301	NA	NA	NA	NA	0.2559	NA	NA	NA	0.307993	NA	6.15567
MIMAT0030430	NA	NA	NA	NA	NA	NA	NA	NA	NA	NA	NA	NA	NA	NA	NA	NA	NA	NA	NA	NA	NA	NA	NA	NA	NA	NA	NA	NA	0.2338	NA	NA	NA	NA	NA	NA	NA	NA	NA	NA	0.506152	NA	NA	NA	NA	NA	NA	NA	NA	NA
MIMAT0030431	NA	NA	NA	NA	NA	NA	NA	NA	NA	NA	NA	NA	NA	NA	NA	NA	NA	NA	NA	NA	NA	NA	NA	NA	NA	NA	NA	NA	NA	NA	NA	NA	NA	NA	NA	NA	NA	NA	NA	NA	NA	NA	NA	NA	NA	NA	NA	NA	NA
MIMAT0027593	NA	NA	NA	NA	NA	NA	NA	NA	NA	NA	NA	NA	NA	NA	NA	NA	NA	NA	NA	NA	NA	NA	NA	NA	NA	NA	NA	NA	NA	NA	NA	NA	NA	NA	NA	NA	NA	NA	NA	NA	NA	NA	NA	NA	NA	NA	NA	NA	NA
MIMAT0019039	NA	NA	NA	NA	NA	NA	NA	NA	NA	NA	NA	NA	NA	NA	NA	NA	NA	NA	NA	NA	NA	NA	NA	NA	NA	NA	NA	NA	NA	NA	NA	NA	NA	NA	NA	NA	NA	NA	NA	NA	NA	NA	NA	NA	NA	NA	NA	NA	NA
MIMAT0019038	NA	NA	NA	NA	NA	NA	NA	NA	NA	NA	NA	NA	NA	NA	NA	NA	NA	NA	NA	NA	NA	NA	NA	NA	NA	NA	NA	NA	0.2338	NA	NA	NA	NA	NA	NA	NA	NA	NA	NA	NA	NA	NA	NA	NA	NA	NA	NA	NA	NA
MIMAT0019037	NA	NA	NA	NA	NA	NA	NA	NA	NA	NA	NA	NA	NA	NA	0.315938	NA	NA	NA	NA	NA	NA	NA	0.3091	0.4403	NA	NA	NA	0.64355	NA	NA	NA	NA	NA	NA	NA	NA	NA	NA	NA	NA	0.729019	NA	2.22864	NA	NA	NA	0.6737	1.35704	0.4422
MIMAT0019036	NA	NA	NA	NA	NA	NA	NA	NA	NA	NA	NA	NA	NA	NA	NA	NA	NA	NA	NA	NA	NA	NA	NA	NA	NA	NA	NA	NA	NA	NA	NA	NA	NA	NA	NA	NA	NA	NA	NA	NA	NA	NA	NA	NA	NA	NA	NA	NA	NA
MIMAT0019034	NA	0.5402	NA	NA	NA	NA	NA	NA	NA	NA	NA	NA	NA	NA	NA	0.4869	NA	NA	0.4946	NA	0.2262	NA	NA	NA	NA	NA	NA	NA	NA	NA	NA	NA	NA	0.265	NA	NA	NA	NA	NA	0.1441	NA	NA	NA	NA	NA	NA	NA	NA	NA
MIMAT0019033	NA	NA	NA	NA	NA	NA	NA	NA	NA	NA	NA	NA	NA	NA	NA	NA	NA	NA	NA	NA	NA	NA	NA	NA	0.2278	NA	NA	NA	0.2338	NA	NA	NA	NA	NA	NA	NA	NA	NA	NA	NA	NA	NA	NA	0.1808	NA	NA	NA	NA	NA
MIMAT0019032	0.151	NA	NA	NA	0.407	NA	NA	NA	NA	NA	NA	NA	NA	NA	NA	NA	NA	NA	NA	NA	NA	NA	NA	0.4403	NA	NA	NA	NA	NA	NA	NA	NA	NA	NA	NA	NA	NA	NA	NA	0.1441	NA	0.5005	NA	NA	NA	NA	NA	0.3337	NA
MIMAT0019031	NA	NA	NA	NA	NA	NA	NA	NA	NA	NA	NA	NA	NA	NA	NA	NA	NA	NA	NA	NA	0.2262	NA	NA	NA	NA	NA	NA	NA	NA	NA	0.2572	NA	NA	NA	NA	NA	NA	NA	NA	NA	NA	NA	NA	0.1808	NA	0.438	NA	NA	NA
MIMAT0004945	5.73326	4.27201	3.38087	3.94185	4.02841	4.11934	2.96451	2.79338	4.48178	4.04624	3.82159	2.92374	4.15414	5.30873	3.43197	5.60789	4.64208	3.44854	4.30821	3.81777	4.18164	3.77637	4.49201	5.59896	3.42614	6.50459	3.92674	3.54626	4.79422	3.53038	4.01981	4.44039	5.84284	3.41671	3.307	3.53108	4.84425	4.04967	3.37811	4.06686	4.86039	5.07716	5.30799	4.5507	3.29782	3.32859	3.7923	4.14216	5.41285
MIMAT0004947	0.151	0.3816	5.31427	0.981186	1.39487	1.45122	NA	NA	0.7196	NA	0.9858	0.1184	NA	NA	NA	NA	NA	0.177	0.627863	0.1846	0.2262	0.7094	NA	2.74641	NA	NA	0.6527	NA	5.97184	0.1876	0.4754	0.4917	NA	0.6825	NA	NA	1.26884	NA	NA	0.5061	3.73028	0.3521	0.2559	0.3415	1.5366	0.2356	2.19244	NA	1.65619
MIMAT0004946	5.89718	2.65511	3.38086	2.29169	2.558	3.24468	1.73961	3.0629	3.2339	2.4891	2.40979	2.22616	3.04415	2.89516	2.88071	4.25275	4.03641	1.0314	3.24051	4.1416	3.24616	2.91892	3.46393	5.44198	2.39944	5.54962	2.6204	2.08159	3.94756	1.55791	1.69784	3.78579	5.0997	3.30342	1.84958	2.1429	3.24163	1.9131	2.5451	3.42902	5.11882	2.40187	3.74618	3.21412	3.0081	2.18509	1.53825	3.3376	3.55573
MIMAT0026743	0.412528	NA	0.2919	NA	NA	0.658163	0.2782	0.560331	NA	NA	NA	NA	0.73034	0.3859	0.1666	NA	NA	0.177	NA	NA	NA	NA	NA	NA	0.4245	0.1948	NA	0.35733	0.2338	NA	NA	NA	NA	NA	NA	NA	NA	0.2301	NA	NA	0.2859	0.1868	NA	NA	NA	NA	NA	NA	NA
MIMAT0004764	NA	NA	NA	NA	NA	NA	NA	NA	NA	NA	NA	NA	NA	NA	NA	NA	NA	NA	NA	NA	NA	NA	NA	NA	NA	NA	NA	NA	NA	NA	NA	NA	NA	NA	NA	NA	NA	NA	NA	NA	NA	NA	NA	NA	NA	NA	NA	NA	NA
MIMAT0004767	4.45	4.27201	3.251	3.35812	1.85092	3.38441	2.45056	4.15776	3.80068	2.54204	2.78301	1.79959	3.82567	4.2315	1.15319	4.39718	3.28905	1.3595	2.94096	2.53022	3.43917	2.06188	3.49486	1.80664	2.14428	5.93442	2.8853	3.95211	1.71695	1.74884	1.24244	3.37022	2.63625	1.93471	2.08917	2.72045	5.27033	1.77418	4.39493	2.64455	2.3684	3.83489	2.28716	2.75331	1.79082	4.32041	2.86958	4.12073	2.40699
MIMAT0004766	6.8837	7.24456	7.80213	7.64356	5.05598	6.7151	7.38274	6.3351	6.8311	5.58445	8.60611	6.28708	7.52766	7.40113	6.11486	5.99148	5.14798	6.7619	6.74394	6.26454	5.38936	6.76496	7.3122	7.54923	6.9094	6.03961	8.16952	8.09932	5.31783	6.64416	7.59988	6.45789	8.023	6.51633	7.22335	5.11043	8.00363	5.58058	7.09196	4.60426	7.80074	7.41679	6.36294	6.54145	7.76779	6.70366	5.10133	5.8185	5.40065
MIMAT0027616	NA	NA	NA	NA	0.407	NA	0.511328	NA	NA	NA	NA	NA	NA	NA	NA	NA	0.2798	NA	0.347879	NA	0.2262	NA	0.3091	NA	NA	0.519831	NA	0.1897	NA	NA	NA	NA	0.5819	NA	NA	NA	NA	NA	NA	0.1441	NA	0.1868	NA	NA	0.1529	NA	NA	NA	NA
MIMAT0027617	NA	NA	NA	NA	NA	NA	NA	NA	NA	NA	NA	NA	NA	NA	NA	NA	NA	NA	NA	NA	NA	NA	NA	NA	NA	0.3665	0.1314	NA	NA	NA	NA	NA	NA	NA	NA	NA	NA	0.2301	NA	NA	NA	NA	NA	NA	NA	NA	NA	NA	NA
MIMAT0027614	NA	NA	NA	NA	NA	NA	NA	NA	NA	NA	NA	NA	NA	NA	NA	NA	NA	NA	NA	NA	NA	NA	NA	NA	NA	NA	NA	NA	NA	NA	NA	NA	NA	NA	NA	NA	NA	NA	NA	NA	NA	NA	NA	NA	NA	NA	NA	NA	NA
MIMAT0027615	0.151	NA	NA	NA	NA	NA	NA	NA	NA	NA	NA	0.1184	NA	NA	NA	NA	NA	NA	NA	NA	NA	0.277	NA	NA	NA	NA	NA	NA	NA	NA	NA	NA	NA	NA	0.2833	NA	NA	NA	NA	0.1441	NA	NA	NA	NA	NA	NA	NA	NA	NA
MIMAT0004949	2.40704	0.54022	2.45532	1.97174	1.71437	1.95995	1.18656	1.12859	1.84275	3.06025	0.835428	0.1184	1.40456	2.56224	0.451257	1.38169	1.746	2.13514	0.966556	1.06485	2.01996	0.709307	2.40614	2.30036	1.68866	3.13891	0.2518	2.12871	4.07351	0.63736	1.86175	0.2667	2.7996	NA	NA	1.35212	3.00875	1.02675	0.634838	1.81619	3.73025	1.55349	3.03207	2.2034	1.00468	2.12769	1.70553	1.35698	1.81169
MIMAT0004948	NA	NA	0.5345	NA	NA	NA	NA	NA	NA	NA	NA	NA	NA	NA	NA	NA	NA	NA	NA	NA	NA	NA	NA	NA	NA	NA	NA	NA	0.434942	NA	NA	NA	NA	NA	NA	NA	NA	NA	NA	NA	0.2859	NA	NA	0.1808	NA	NA	0.1622	NA	0.7801
MIMAT0026749	NA	NA	NA	NA	NA	NA	NA	NA	NA	NA	NA	NA	NA	NA	NA	NA	NA	NA	NA	NA	NA	NA	NA	NA	NA	NA	NA	NA	NA	NA	NA	NA	NA	NA	NA	NA	NA	NA	NA	NA	NA	NA	NA	NA	NA	NA	NA	NA	1.05382
MIMAT0027611	0.151	0.2034	NA	NA	NA	NA	NA	NA	NA	NA	NA	NA	NA	NA	0.1666	NA	NA	NA	NA	0.1846	NA	0.277	NA	0.777176	NA	0.1948	NA	NA	NA	NA	NA	0.2667	NA	NA	NA	NA	NA	0.2301	NA	NA	0.524406	NA	0.2559	0.341444	NA	0.2356	NA	NA	NA
MIMAT0004549	5.51038	6.17912	6.44085	6.04483	5.33754	3.15394	4.59581	3.60326	6.68462	3.97101	5.4447	5.73776	5.70238	3.16552	4.85344	5.29036	4.37077	5.53643	7.107	4.82944	6.64351	6.112	5.81838	6.3261	3.44891	5.76061	4.90629	5.2413	4.23047	5.67232	5.13948	5.11713	5.69152	5.03829	4.05523	4.07388	5.42033	4.73272	5.96884	3.95403	4.21185	5.01068	6.05296	5.87515	3.21335	4.46651	5.95289	4.88895	5.13216
MIMAT0004548	NA	NA	NA	0.3144	NA	NA	NA	NA	NA	0.505368	0.2583	NA	NA	NA	NA	NA	NA	NA	NA	NA	NA	NA	NA	NA	NA	NA	NA	NA	NA	0.1876	0.1343	NA	NA	0.265	NA	NA	0.955881	NA	1.07414	NA	0.2859	0.500449	0.2559	NA	NA	0.438072	0.307993	NA	1.81169
MIMAT0003237	NA	NA	NA	NA	NA	NA	NA	NA	NA	0.2747	NA	NA	NA	NA	NA	NA	NA	0.177	NA	NA	NA	NA	NA	0.4403	NA	NA	NA	0.1897	NA	NA	NA	NA	NA	NA	NA	NA	NA	NA	NA	NA	NA	NA	NA	NA	NA	NA	NA	NA	NA
MIMAT0003235	1.07282	1.0425	0.7421	0.5725	0.724084	1.64141	1.54303	1.12861	0.7196	1.03472	0.667398	0.424595	0.73034	0.69	0.1666	NA	1.19165	0.60596	0.494634	1.06478	1.1299	0.884953	0.7797	2.49563	0.752012	NA	0.362944	0.64355	0.611493	0.87441	0.3704	0.686302	1.4537	0.6825	0.519996	0.6971	NA	1.14423	0.1867	1.03601	1.461	0.5005	3.2537	0.848989	0.640784	0.438072	0.1622	0.3337	1.05375
MIMAT0003238	NA	0.2034	1.48222	NA	0.407	0.2542	0.2782	NA	NA	NA	NA	0.1184	NA	NA	NA	0.4869	0.2798	0.936217	NA	0.1846	NA	NA	NA	NA	NA	NA	NA	0.1897	NA	NA	NA	NA	NA	0.265	NA	NA	0.5557	NA	NA	0.395198	NA	0.1868	0.2559	0.61739	0.1529	0.6155	0.4405	NA	NA
MIMAT0003239	6.04671	5.67995	6.28361	5.74416	6.39977	5.82511	6.48335	5.73992	7.01185	6.35684	5.31566	5.0994	5.35287	5.83575	5.85293	6.05375	7.76967	5.85864	5.64988	5.88932	7.12967	5.2893	5.68404	7.22716	5.53366	5.86087	6.1398	4.99014	5.39228	5.64051	5.89819	6.61855	6.56089	5.57231	5.06827	5.28148	5.99936	5.27391	6.23282	4.96611	6.2634	6.46751	6.99897	6.62583	6.3919	5.20981	5.72186	7.11013	7.50295
MIMAT0027641	0.412545	NA	NA	NA	NA	NA	0.2782	NA	NA	0.2747	NA	NA	NA	NA	NA	NA	NA	0.177	NA	NA	0.4217	NA	NA	NA	NA	0.366399	0.1314	NA	NA	NA	NA	NA	NA	NA	NA	NA	NA	0.428499	NA	NA	NA	0.500449	NA	NA	NA	0.2356	NA	0.3337	NA
MIMAT0004785	0.412528	0.3816	NA	0.3144	NA	0.658163	0.88809	NA	0.9783	0.2747	0.477301	0.329594	NA	0.941075	NA	0.850288	NA	0.476611	0.627894	0.1846	NA	0.884953	0.563519	NA	0.4245	0.7849	0.251825	0.1897	1.03958	0.502435	0.257156	0.2667	0.803435	NA	NA	NA	0.5557	0.428499	0.1867	0.880161	NA	NA	1.35192	0.341444	0.2912	NA	0.673604	NA	NA
MIMAT0004784	10.629	8.24485	7.71091	8.06555	6.0197	7.30252	6.66369	8.46028	8.99252	7.47249	7.27917	5.52102	5.81643	7.65707	7.66861	7.318	9.47693	7.08948	7.56305	7.36788	9.47536	7.28116	8.10094	7.64751	6.50181	8.9604	8.60821	7.16514	7.17396	6.98983	7.49065	7.76594	6.98254	7.96714	6.20353	8.31484	8.32652	5.02854	6.57568	7.05138	6.38938	7.25651	8.58953	8.33293	8.06627	8.87158	6.67992	7.11289	6.65394
MIMAT0027640	NA	NA	NA	NA	NA	NA	0.2782	NA	NA	NA	NA	NA	NA	NA	NA	NA	NA	NA	NA	NA	NA	NA	NA	NA	NA	NA	NA	NA	NA	NA	NA	NA	NA	NA	NA	NA	NA	NA	NA	NA	NA	NA	NA	NA	NA	NA	NA	NA	NA
MIMAT0027520	NA	NA	NA	NA	NA	NA	NA	NA	NA	NA	NA	NA	NA	NA	NA	NA	NA	NA	NA	NA	NA	NA	NA	NA	NA	NA	NA	NA	NA	NA	NA	NA	NA	NA	NA	NA	NA	NA	NA	NA	NA	NA	NA	NA	NA	NA	NA	NA	NA
MIMAT0000415	9.03815	9.0949	8.71288	8.64172	7.68426	8.92608	9.28126	8.73556	9.31022	8.19975	9.0334	8.27471	8.48976	8.43445	9.33476	8.20576	8.76422	9.70833	8.9401	8.403	8.52833	8.31636	8.75648	9.13182	7.9748	8.76566	8.70862	9.09186	7.12388	9.57241	9.25185	8.25064	8.35179	8.44811	8.44919	8.7365	9.28461	8.52513	8.94455	9.84712	7.56236	9.50653	9.47333	8.73182	9.1553	8.96159	8.55206	8.86606	8.64183
MIMAT0000414	9.02325	9.18882	9.68862	9.52917	8.98071	9.20009	9.21314	8.27486	10.1345	8.93641	9.24725	8.73633	8.58694	9.34667	10.0571	8.09362	9.29721	9.55129	9.44076	8.74703	9.37155	8.84539	10.0145	9.10305	9.44982	8.31795	9.17298	9.46361	7.87448	9.38675	9.70232	8.39687	9.69829	8.94555	9.00074	9.02843	9.05405	9.37663	8.99462	10.3036	10.4138	9.0614	8.96831	8.67025	8.84595	9.56953	9.3722	8.82608	9.67589
MIMAT0011161	0.633872	0.540252	0.742171	0.3144	NA	0.973399	NA	NA	NA	0.505368	0.835414	0.677113	0.4109	1.34097	0.1666	0.4869	0.51405	0.177	0.862349	0.967483	0.747602	0.884942	0.779709	0.4403	NA	1.29034	0.466187	0.64355	0.434942	0.1876	0.751025	0.857747	NA	0.682495	1.06011	0.3902	0.955881	0.2301	0.3521	NA	0.7289	0.352162	1.23782	0.48598	0.640734	0.2356	0.673521	0.6046	1.65616
MIMAT0011160	0.527426	0.2034	NA	0.3144	NA	0.2542	NA	NA	NA	0.2747	NA	NA	NA	NA	0.1666	NA	NA	NA	0.347879	NA	NA	0.277	NA	0.777176	NA	0.5198	0.2518	0.35733	0.2338	0.1876	0.1343	NA	NA	NA	NA	NA	NA	NA	NA	0.1441	0.728927	NA	0.828776	0.1808	NA	0.2356	NA	NA	0.4422
MIMAT0011163	NA	NA	NA	0.791175	0.98388	NA	0.888113	NA	0.4042	0.505368	0.4774	0.891828	0.4109	NA	0.794443	NA	0.892241	0.177	0.749879	NA	0.747606	NA	0.563519	0.7772	NA	0.51974	NA	0.3574	0.434942	0.1876	NA	0.2667	0.581914	0.265	0.2833	NA	NA	0.2301	0.3521	0.960193	0.524406	NA	0.66197	0.1808	NA	0.2356	0.1622	NA	0.4422
MIMAT0011162	NA	NA	NA	NA	NA	NA	NA	NA	NA	NA	NA	NA	NA	NA	NA	NA	NA	NA	NA	NA	NA	NA	NA	NA	NA	NA	NA	NA	NA	NA	NA	NA	NA	NA	NA	NA	0.5557	NA	NA	NA	NA	NA	NA	NA	NA	NA	NA	NA	NA
MIMAT0022260	NA	NA	NA	NA	NA	NA	NA	NA	NA	NA	NA	NA	NA	NA	NA	NA	NA	NA	NA	NA	NA	0.509286	NA	NA	NA	NA	NA	NA	NA	NA	NA	NA	NA	NA	NA	NA	NA	NA	NA	NA	NA	NA	NA	NA	0.1529	NA	NA	NA	NA
MIMAT0022263	NA	NA	NA	NA	0.407	NA	NA	0.3072	NA	NA	NA	0.2279	NA	NA	NA	NA	NA	NA	NA	0.1846	NA	NA	NA	NA	NA	NA	NA	NA	NA	NA	NA	NA	0.3201	NA	0.2833	NA	NA	NA	NA	0.1441	0.2859	NA	0.4731	0.1808	NA	NA	0.1622	NA	NA
MIMAT0022266	NA	NA	NA	NA	NA	NA	NA	NA	NA	NA	0.2583	NA	NA	NA	NA	NA	NA	0.177	NA	NA	NA	NA	NA	0.4403	NA	0.1948	NA	NA	NA	NA	0.1343	NA	NA	NA	NA	NA	NA	NA	0.3521	NA	NA	NA	0.2559	0.1808	0.2912	NA	NA	NA	NA
MIMAT0003309	0.825706	1.32997	0.742171	NA	NA	1.23193	0.511328	0.3072	NA	0.878898	0.667398	0.513644	1.40456	0.3859	0.1666	0.850288	0.715481	NA	0.494705	0.1846	0.421694	0.884942	0.779709	0.777176	1.01884	1.4516	1.39014	0.507558	0.434942	NA	0.664845	NA	NA	0.488795	NA	NA	NA	0.758365	1.61965	NA	0.2859	0.500505	NA	1.22353	0.921754	0.438072	0.1622	0.3337	1.05382
MIMAT0025481	NA	0.3816	NA	0.3144	NA	NA	1.43369	NA	NA	NA	NA	0.513788	NA	NA	NA	0.4869	NA	0.177	0.494634	0.75054	NA	NA	NA	0.4403	NA	NA	NA	NA	NA	0.1876	0.370366	0.491705	NA	0.4888	0.2833	1.165	NA	0.898713	NA	0.880082	NA	NA	0.4731	0.849005	0.1529	0.2356	0.1622	NA	NA
MIMAT0025480	NA	NA	NA	NA	NA	NA	0.2782	NA	NA	NA	NA	0.597656	NA	NA	0.1666	0.4869	0.51405	NA	0.749939	0.1846	NA	NA	NA	NA	NA	NA	0.1314	0.1897	NA	NA	0.98232	0.2667	NA	0.265	NA	0.3902	NA	0.758287	NA	0.395198	NA	0.3521	NA	1.1387	0.291137	NA	NA	NA	NA
MIMAT0025483	NA	NA	NA	NA	NA	NA	NA	NA	NA	NA	NA	NA	0.7303	NA	NA	NA	0.2798	NA	0.1844	NA	0.2262	0.277	NA	0.4403	0.4245	NA	0.251825	0.6436	NA	NA	NA	NA	NA	0.265	NA	0.697018	NA	NA	0.634904	1.30506	NA	0.500449	NA	NA	0.1529	NA	0.3081	NA	NA
MIMAT0025482	NA	NA	NA	NA	NA	NA	0.2782	NA	NA	NA	NA	NA	NA	NA	NA	NA	NA	NA	NA	NA	NA	NA	NA	NA	0.2278	NA	NA	NA	NA	0.1876	NA	NA	0.3201	NA	NA	NA	NA	NA	NA	0.705243	0.2859	NA	NA	NA	NA	NA	NA	NA	NA
MIMAT0003302	0.825706	0.683115	0.2919	NA	0.407	0.470249	0.2782	0.560331	NA	0.2747	NA	0.4246	0.7303	NA	NA	NA	0.892241	0.177	0.862323	NA	0.421694	NA	NA	1.47738	0.2278	0.51974	0.251825	0.988229	NA	NA	0.257156	NA	NA	0.265	0.519996	NA	0.5557	0.2301	0.634809	NA	NA	0.1868	NA	1.30377	0.417336	0.2356	NA	0.3337	0.7801
MIMAT0025484	0.412528	NA	0.2919	NA	NA	NA	0.888113	NA	0.4042	NA	0.2583	0.1184	0.4109	0.690059	NA	NA	0.2798	NA	NA	NA	NA	NA	0.3091	NA	0.59756	0.784904	NA	0.507558	0.434942	NA	0.1343	0.2667	0.803435	NA	NA	NA	0.9559	0.428499	0.3521	0.3953	0.908103	NA	0.2559	0.1808	0.1529	1.04559	0.440493	0.3337	0.4422
MIMAT0025487	0.151	NA	NA	0.3144	NA	NA	NA	NA	NA	NA	NA	NA	0.4109	NA	NA	NA	NA	NA	NA	0.1846	NA	NA	NA	NA	NA	NA	NA	0.1897	NA	0.1876	NA	0.4917	NA	NA	0.2833	NA	NA	NA	NA	NA	NA	NA	NA	NA	NA	NA	NA	0.3337	NA
MIMAT0003301	1.14659	3.33399	4.11834	2.29174	5.2163	1.88672	2.39333	2.03028	1.55593	1.8143	1.97868	2.22624	1.57384	2.89514	1.15324	1.14032	5.24069	1.35946	3.87097	3.11145	2.07914	2.32835	1.54173	4.41572	3.67823	3.56625	1.91279	3.77086	0.768728	0.979759	1.74058	2.82616	2.51611	1.77389	2.41693	1.165	2.82963	1.35389	0.757896	2.73839	2.30578	2.11014	3.70389	2.538	1.29501	1.16451	2.07511	2.04371	3.36799
MIMAT0004761	0.2877	1.14482	0.5345	1.14901	0.407	0.973399	1.7396	1.6488	1.96734	1.03472	0.477301	0.329594	1.21289	0.3859	1.4403	NA	2.21355	1.56429	0.74979	0.967459	3.08236	0.709319	0.563519	1.80663	0.424488	3.31692	1.7174	0.882278	2.83967	1.16987	1.24243	0.4917	1.31647	0.488795	0.519996	1.16499	1.5259	0.2301	1.68308	1.72745	3.00222	1.25235	2.10401	1.97746	0.640734	1.04559	3.80472	1.94966	2.75235
MIMAT0016868	NA	NA	NA	NA	NA	NA	NA	NA	NA	NA	NA	NA	NA	NA	NA	NA	NA	NA	NA	NA	NA	NA	NA	NA	NA	NA	NA	NA	NA	NA	NA	NA	NA	NA	NA	NA	NA	NA	NA	NA	NA	NA	NA	NA	NA	NA	NA	NA	NA
MIMAT0016864	NA	NA	NA	NA	NA	NA	NA	NA	NA	NA	NA	NA	NA	NA	NA	NA	NA	NA	NA	NA	NA	NA	NA	NA	NA	NA	NA	NA	NA	NA	NA	NA	NA	NA	NA	NA	NA	NA	NA	NA	NA	NA	NA	NA	NA	NA	NA	NA	NA
MIMAT0016866	NA	NA	NA	NA	NA	NA	NA	NA	NA	NA	NA	NA	NA	NA	NA	NA	NA	NA	NA	NA	NA	NA	NA	NA	NA	NA	NA	NA	NA	NA	NA	NA	NA	NA	NA	NA	NA	NA	NA	NA	NA	NA	NA	NA	NA	NA	NA	NA	NA
MIMAT0018981	NA	NA	NA	NA	NA	NA	NA	NA	NA	NA	NA	NA	NA	NA	NA	NA	NA	NA	NA	NA	NA	NA	NA	NA	NA	NA	NA	NA	NA	NA	NA	NA	NA	NA	NA	NA	NA	NA	NA	NA	NA	NA	NA	NA	NA	NA	NA	NA	NA
MIMAT0018997	NA	NA	NA	0.3144	NA	NA	NA	NA	0.4042	NA	NA	NA	NA	NA	NA	NA	NA	NA	NA	NA	0.2262	NA	NA	NA	NA	NA	NA	NA	NA	NA	NA	NA	NA	NA	NA	NA	NA	NA	NA	NA	NA	NA	NA	NA	NA	NA	NA	NA	NA
MIMAT0018996	0.287682	NA	NA	NA	0.724084	0.2542	NA	NA	NA	NA	NA	NA	NA	NA	0.1666	NA	NA	NA	NA	NA	0.2262	NA	NA	NA	NA	NA	NA	0.1897	0.768735	NA	NA	NA	NA	NA	NA	NA	NA	NA	NA	0.1441	NA	NA	0.473175	NA	NA	0.2356	0.1622	NA	NA
MIMAT0018994	NA	NA	NA	NA	NA	NA	NA	NA	NA	NA	NA	NA	NA	NA	NA	NA	NA	0.177	NA	NA	NA	NA	NA	NA	NA	NA	NA	NA	NA	NA	NA	NA	NA	NA	NA	NA	NA	NA	NA	NA	NA	NA	NA	NA	NA	NA	NA	NA	NA
MIMAT0018993	0.5275	0.683115	0.742171	NA	NA	NA	NA	0.3072	NA	NA	NA	0.329515	0.99168	0.69	0.1666	0.4869	0.7155	0.177	0.1844	NA	NA	NA	NA	0.4403	NA	0.1948	0.1314	0.5076	NA	NA	NA	0.2667	0.803422	NA	NA	NA	NA	NA	0.757774	0.1441	0.2859	0.871341	0.2559	NA	NA	0.2356	NA	1.02925	1.05375
MIMAT0018992	NA	NA	NA	NA	NA	NA	NA	NA	NA	NA	NA	NA	NA	NA	NA	NA	NA	NA	NA	NA	NA	NA	NA	NA	NA	NA	NA	NA	NA	NA	NA	NA	NA	NA	NA	NA	NA	NA	NA	NA	NA	NA	NA	NA	NA	NA	NA	NA	NA
MIMAT0016875	NA	NA	NA	NA	NA	NA	NA	NA	NA	NA	NA	NA	NA	NA	NA	NA	NA	NA	NA	NA	NA	NA	NA	NA	NA	NA	NA	NA	NA	NA	NA	NA	NA	NA	NA	NA	NA	NA	NA	NA	NA	NA	NA	NA	NA	NA	NA	NA	NA
MIMAT0018998	NA	NA	NA	NA	NA	NA	NA	NA	NA	NA	NA	NA	NA	NA	NA	NA	NA	NA	NA	NA	NA	NA	NA	NA	NA	NA	NA	NA	NA	NA	NA	NA	NA	NA	NA	NA	NA	NA	NA	NA	NA	NA	NA	NA	NA	NA	NA	NA	NA
MIMAT0015064	NA	NA	NA	NA	NA	NA	NA	NA	NA	NA	NA	NA	NA	NA	NA	NA	NA	NA	NA	NA	NA	NA	NA	NA	NA	NA	NA	NA	NA	NA	NA	NA	NA	NA	NA	NA	NA	NA	NA	NA	NA	NA	NA	NA	NA	NA	NA	NA	NA
MIMAT0015065	NA	NA	NA	NA	NA	NA	NA	NA	NA	NA	NA	NA	NA	NA	NA	NA	NA	NA	NA	NA	NA	NA	NA	NA	NA	NA	NA	NA	NA	NA	NA	NA	NA	NA	NA	NA	NA	NA	NA	NA	NA	NA	NA	NA	NA	NA	NA	NA	NA
MIMAT0015066	0.412545	1.49406	1.79345	0.981186	5.05598	2.80195	2.27146	0.775581	1.19751	1.8143	1.90508	0.956841	2.72274	3.11534	0.892782	1.38167	1.65083	0.724669	0.966614	1.67067	2.39068	0.509286	2.80173	2.82116	1.68866	0.901142	3.4735	0.35733	1.86369	1.07791	1.51286	1.2758	1.80092	1.14393	1.20292	2.24091	4.84426	1.69942	1.68302	1.30494	0.2859	1.07435	1.96747	1.13873	0.417336	1.04557	2.6131	1.35704	2.96606
MIMAT0015067	NA	0.2034	NA	NA	0.407	NA	NA	NA	NA	NA	NA	NA	NA	NA	NA	NA	NA	NA	NA	NA	NA	NA	NA	NA	NA	0.784928	0.362944	NA	NA	NA	NA	NA	NA	NA	NA	NA	NA	NA	NA	NA	NA	NA	1.11397	NA	NA	NA	NA	NA	NA
MIMAT0015060	NA	NA	NA	NA	NA	NA	NA	NA	NA	NA	NA	NA	NA	NA	NA	NA	NA	NA	NA	NA	NA	NA	NA	NA	NA	NA	NA	NA	NA	NA	NA	NA	NA	NA	NA	NA	NA	NA	NA	NA	NA	NA	NA	NA	NA	NA	NA	NA	NA
MIMAT0015061	0.151	NA	NA	NA	0.407	NA	NA	NA	NA	NA	NA	NA	NA	NA	NA	NA	NA	NA	0.4946	NA	NA	NA	NA	NA	0.2278	NA	0.1314	NA	NA	NA	NA	NA	0.3201	NA	NA	NA	NA	NA	NA	NA	NA	0.1868	NA	NA	NA	NA	NA	NA	NA
MIMAT0015062	NA	NA	NA	NA	NA	NA	NA	NA	NA	NA	NA	NA	NA	NA	NA	NA	NA	NA	NA	NA	NA	NA	NA	NA	NA	NA	NA	NA	NA	NA	NA	NA	NA	NA	NA	NA	NA	NA	NA	NA	NA	NA	NA	NA	NA	NA	NA	NA	NA
MIMAT0015063	NA	0.381635	0.2919	0.3144	NA	NA	NA	NA	NA	NA	0.2583	NA	NA	NA	NA	NA	0.51405	NA	0.347879	NA	0.2262	NA	NA	NA	0.4245	0.1948	0.2518	NA	NA	NA	0.257156	0.491705	0.581914	NA	NA	NA	NA	0.428499	0.1867	NA	NA	NA	NA	NA	NA	NA	NA	0.3337	NA
MIMAT0022862	0.151	0.2034	0.2919	NA	NA	0.2542	1.04499	0.3072	0.4042	0.704188	1.12208	0.1184	NA	0.3859	0.68893	NA	1.54901	0.334638	0.3478	NA	0.593831	0.277	NA	1.2795	NA	NA	0.362944	NA	NA	0.353589	0.475373	1.01101	0.581914	0.682495	NA	0.3902	NA	0.2301	0.351984	NA	0.2859	0.1868	0.828893	0.341444	1.2277	0.2356	0.1622	0.6046	NA
MIMAT0022861	1.07278	0.683097	NA	0.572394	0.407	0.2542	0.712	NA	0.719586	1.17534	0.985807	0.227816	0.4109	0.3859	0.984955	NA	1.43939	0.177	1.06386	NA	1.60274	NA	1.13399	0.4403	0.424488	0.3665	0.817846	0.1897	0.434942	0.3536	0.909301	0.686302	0.581914	0.488795	NA	0.3902	0.5557	NA	NA	NA	NA	1.07435	1.35185	0.848989	0.834056	0.615531	0.1622	1.02928	1.65621
MIMAT0015069	0.151	NA	0.2919	0.572394	0.407	0.2542	NA	0.3072	0.4042	0.2747	NA	NA	NA	0.69	NA	NA	0.51405	0.476611	NA	0.348237	NA	NA	NA	0.777176	NA	1.45167	0.1314	0.507558	0.910547	0.353589	0.1343	NA	1.16489	NA	NA	NA	0.5557	NA	0.1867	0.609167	0.524406	0.3521	1.55605	0.1808	NA	NA	0.307993	0.3337	1.48192
MIMAT0022468	0.151	0.3816	NA	0.3144	NA	NA	0.2782	0.3072	0.719586	0.2747	0.6675	0.2279	NA	0.941075	0.451222	NA	NA	0.3345	0.627894	NA	NA	0.709319	0.3091	NA	0.597549	NA	0.466187	0.1897	1.46438	0.1876	0.573242	NA	0.803435	0.265	0.2833	NA	NA	0.2301	NA	NA	NA	NA	0.473175	0.1808	NA	NA	0.561758	NA	0.7801
MIMAT0022469	NA	NA	NA	NA	NA	NA	NA	NA	NA	NA	NA	NA	NA	NA	NA	NA	NA	NA	NA	NA	NA	NA	NA	NA	NA	NA	NA	NA	NA	NA	NA	NA	NA	NA	NA	NA	NA	NA	NA	NA	NA	NA	NA	NA	NA	NA	NA	NA	NA
MIMAT0019832	NA	NA	NA	NA	NA	NA	NA	NA	NA	NA	NA	NA	NA	NA	NA	NA	NA	NA	NA	NA	NA	NA	NA	NA	0.2278	NA	NA	NA	NA	NA	NA	NA	NA	NA	NA	NA	NA	NA	NA	NA	NA	NA	NA	NA	NA	NA	NA	NA	NA
MIMAT0018117	NA	NA	NA	NA	NA	NA	NA	NA	NA	NA	NA	NA	NA	NA	NA	NA	NA	NA	NA	NA	NA	NA	NA	NA	NA	NA	NA	NA	NA	NA	NA	NA	NA	NA	NA	NA	NA	NA	NA	NA	NA	NA	NA	NA	NA	NA	NA	NA	NA
MIMAT0018116	0.2877	0.2034	0.2919	NA	NA	NA	NA	NA	1.70648	NA	NA	NA	NA	NA	NA	NA	0.2798	NA	0.1844	0.495156	NA	NA	NA	NA	NA	NA	NA	NA	NA	NA	0.1343	0.2667	NA	NA	0.5201	NA	NA	0.2301	NA	1.30501	0.2859	NA	0.828776	0.1808	0.1529	NA	0.1622	NA	NA
MIMAT0004487	0.527492	0.5402	1.22977	0.572394	0.983893	0.470249	1.31541	0.7756	0.4042	0.505368	0.2583	0.82375	0.73034	0.69	0.984955	0.8503	2.27862	1.03133	1.73	0.86306	0.421694	1.18277	1.1339	1.05011	1.24382	1.10889	0.817846	1.76101	0.611493	0.3536	1.05191	1.49957	0.803422	0.853241	1.20292	NA	1.5259	0.6028	1.74382	1.24238	0.5243	0.976409	0.978385	0.84899	0.417279	1.56126	0.777493	0.832524	1.28364
MIMAT0005868	NA	NA	NA	NA	NA	NA	NA	NA	NA	NA	NA	NA	NA	NA	NA	NA	NA	NA	NA	NA	NA	NA	NA	NA	NA	NA	NA	NA	NA	NA	NA	NA	NA	NA	NA	NA	NA	NA	NA	NA	NA	NA	NA	NA	NA	NA	NA	NA	NA
MIMAT0019078	NA	NA	NA	0.3144	NA	NA	0.2782	NA	NA	0.2747	NA	NA	NA	NA	0.1666	NA	NA	NA	0.1844	NA	NA	NA	NA	NA	NA	NA	NA	0.1897	NA	0.1876	NA	NA	NA	NA	NA	NA	NA	NA	NA	0.1441	NA	0.3521	NA	NA	NA	NA	NA	NA	NA
MIMAT0018443	NA	NA	NA	0.3144	NA	NA	NA	NA	NA	NA	0.2583	0.1184	NA	NA	0.1666	NA	0.2798	NA	NA	NA	NA	NA	NA	0.4403	NA	NA	0.1314	NA	NA	NA	NA	0.2667	0.3201	NA	NA	NA	NA	NA	NA	0.275105	NA	0.3521	NA	NA	NA	NA	NA	NA	0.4422
MIMAT0018179	NA	NA	NA	NA	NA	NA	NA	NA	NA	NA	NA	NA	NA	NA	NA	NA	NA	NA	NA	NA	NA	NA	NA	NA	NA	NA	NA	NA	NA	NA	NA	NA	NA	NA	NA	NA	NA	NA	NA	NA	NA	0.1868	NA	NA	NA	NA	NA	NA	NA
MIMAT0006790	2.99132	3.41812	2.94981	4.15409	2.3887	2.71993	4.80787	3.14256	3.07684	5.91549	2.82353	1.93484	1.9874	7.33966	5.0314	2.326	3.46709	2.21835	3.4166	2.46041	5.66025	3.24305	4.22343	7.6398	4.13676	7.49662	5.42794	0.988297	7.24433	4.57983	3.91173	2.78421	8.79348	5.36915	1.45205	2.24094	7.43851	2.26414	5.18493	0.7953	6.98623	3.73354	5.9971	3.94707	5.35084	1.87214	7.45534	2.29398	5.11729
MIMAT0019824	NA	NA	NA	NA	NA	NA	NA	NA	NA	NA	NA	NA	NA	NA	NA	NA	NA	NA	NA	NA	NA	NA	NA	NA	NA	NA	NA	NA	NA	NA	NA	NA	0.3201	NA	NA	NA	NA	NA	NA	NA	NA	NA	NA	NA	NA	NA	NA	NA	NA
MIMAT0019825	NA	NA	NA	NA	NA	NA	NA	NA	NA	NA	NA	NA	NA	NA	NA	NA	NA	NA	NA	NA	NA	NA	NA	NA	NA	NA	NA	NA	NA	NA	NA	NA	NA	NA	NA	NA	NA	NA	NA	NA	NA	NA	NA	NA	NA	NA	NA	NA	NA
MIMAT0019826	0.2877	NA	NA	NA	NA	NA	NA	NA	NA	NA	NA	NA	NA	NA	0.1666	NA	NA	NA	NA	0.1846	0.593836	NA	NA	NA	NA	NA	NA	0.3574	NA	NA	0.2572	NA	NA	NA	NA	NA	NA	NA	NA	NA	NA	NA	NA	NA	NA	NA	NA	NA	NA
MIMAT0019827	NA	NA	0.2919	NA	NA	NA	0.2782	NA	NA	NA	NA	0.1184	NA	NA	NA	NA	NA	NA	NA	NA	NA	0.277	NA	NA	0.2278	NA	0.1314	NA	NA	NA	NA	NA	NA	NA	NA	NA	NA	NA	NA	0.1441	NA	NA	NA	NA	NA	NA	NA	NA	NA
MIMAT0019820	NA	0.2034	NA	NA	NA	NA	0.2782	1.12864	NA	NA	0.2583	0.329594	0.4109	NA	0.1666	NA	0.715524	NA	0.347879	0.495189	NA	NA	0.563519	1.27952	0.2278	0.519831	NA	0.882229	NA	NA	0.1343	0.2667	NA	0.265	NA	0.3902	NA	1.1442	NA	NA	0.2859	0.500449	NA	NA	0.417336	NA	NA	0.832524	NA
MIMAT0019821	NA	NA	NA	NA	NA	NA	NA	0.3072	NA	NA	NA	NA	NA	NA	NA	NA	0.892258	NA	0.1844	0.348237	NA	NA	0.967713	NA	NA	NA	NA	0.35733	NA	NA	0.257156	0.491705	NA	NA	0.519996	NA	NA	0.2301	NA	NA	NA	0.3521	NA	NA	NA	NA	NA	0.604529	NA
MIMAT0019822	NA	NA	0.2919	NA	0.724084	NA	0.2782	0.3072	NA	0.2747	0.477301	NA	NA	0.3859	0.1666	0.4869	0.2798	NA	NA	0.1846	NA	NA	0.3091	NA	NA	0.3665	0.466135	0.507558	NA	NA	0.1343	NA	NA	NA	NA	NA	NA	NA	NA	0.880099	NA	NA	0.2559	0.3415	NA	0.2356	0.1622	0.3337	NA
MIMAT0019823	NA	NA	0.923676	0.3144	0.407	0.470249	NA	NA	0.4042	NA	0.2583	0.227816	NA	1.34098	NA	NA	0.51405	NA	NA	NA	NA	NA	NA	NA	NA	0.658419	0.362944	0.35733	0.2338	NA	0.1343	NA	0.3201	NA	0.2833	NA	0.5557	0.2301	NA	0.609079	NA	0.1868	0.978385	0.341444	NA	0.438	NA	0.3337	0.4422
MIMAT0019828	NA	NA	NA	NA	NA	NA	NA	NA	NA	NA	NA	NA	NA	NA	NA	NA	NA	NA	NA	NA	NA	NA	NA	NA	NA	NA	NA	NA	NA	NA	NA	NA	NA	NA	NA	NA	NA	NA	NA	NA	NA	NA	NA	NA	NA	NA	NA	NA	0.4422
MIMAT0019829	NA	NA	NA	NA	NA	NA	NA	NA	NA	NA	NA	NA	NA	NA	NA	NA	NA	NA	NA	NA	NA	NA	0.3091	NA	NA	NA	NA	NA	NA	NA	NA	NA	NA	NA	NA	NA	0.5557	NA	NA	NA	NA	NA	NA	NA	NA	NA	NA	NA	NA
MIMAT0017352	1.14656	0.2034	1.59359	0.5725	2.3887	0.82439	1.4337	0.9629	0.719586	0.8789	0.985807	0.329594	0.7303	1.5058	0.575	0.8503	1.74593	0.60596	0.966657	1.67072	1.68121	1.04155	0.967691	3.96651	0.752076	0.519831	0.652675	1.42581	0.435	0.3536	0.573247	0.4917	1.4537	NA	NA	0.697018	1.52584	1.0267	0.1867	0.275105	0.7289	0.1868	2.92553	1.22368	0.921927	0.615531	0.874392	0.6046	1.81164
MIMAT0020925	0.412545	0.2034	0.742226	0.981186	1.85098	0.973399	1.18652	1.12863	1.19751	0.878898	0.98575	0.82374	NA	0.690059	0.574964	NA	1.1916	0.476736	1.60624	0.348237	1.01329	NA	0.3091	2.30038	0.5975	2.29399	1.16323	1.63611	0.910499	NA	NA	0.491705	1.31643	0.265	1.33295	0.3902	0.955881	NA	0.75787	3.55042	0.908103	1.48387	2.39752	0.73774	0.291137	0.773589	0.440493	1.0293	NA
MIMAT0020924	0.151	NA	0.2919	0.3144	NA	0.2542	NA	NA	0.719586	0.2747	0.2583	NA	0.4109	NA	0.3159	NA	NA	NA	NA	0.1846	1.43172	0.277	NA	NA	0.424488	NA	NA	NA	NA	0.1876	0.1343	NA	NA	NA	NA	NA	0.5557	0.2301	NA	0.2752	NA	NA	NA	NA	0.1529	NA	NA	NA	NA
MIMAT0001412	0.995053	0.3816	2.77183	0.3144	2.19697	1.23199	1.31543	0.3072	1.96734	0.2747	0.835414	0.597661	NA	0.3859	0.574913	1.76919	0.715481	0.605855	0.627828	1.15596	2.5244	0.277	0.967691	2.49559	1.24387	1.59659	0.562436	1.26633	1.93177	NA	1.24242	0.686302	0.3201	0.265	0.519996	0.3902	2.38659	0.758444	0.3521	3.56331	0.729019	0.871379	2.39754	1.76715	0.417336	0.2356	1.80721	1.49665	1.81165
MIMAT0001413	2.67968	2.9377	8.35015	6.00713	7.59217	6.97806	7.61486	6.08065	8.99339	4.9636	2.783	1.34482	4.44341	2.22639	5.242	6.76798	6.33294	5.13703	5.10421	7.22122	8.49816	6.37008	6.5202	8.0348	8.46484	5.16968	4.74123	5.18109	7.66412	3.75478	5.80058	4.49337	5.34865	7.06923	6.97975	5.64605	7.07102	5.96694	2.19946	8.26872	6.82547	3.94252	8.04614	6.95109	7.4148	3.35389	8.31062	4.71401	6.61746
MIMAT0019918	0.8258	NA	0.9236	NA	1.20395	0.4703	0.2782	0.3072	NA	NA	NA	NA	NA	0.941	NA	NA	0.2798	0.177	0.3478	0.1846	0.7477	0.277	0.7797	1.80664	0.2278	0.78493	0.363	0.88232	0.435	NA	NA	NA	0.5819	0.265	0.5201	0.3902	1.26884	NA	NA	0.705243	NA	NA	1.45753	0.1808	0.6407	0.773562	0.1622	NA	NA
MIMAT0019919	NA	NA	NA	0.3144	NA	NA	NA	NA	NA	NA	NA	NA	NA	NA	NA	NA	NA	NA	0.347879	NA	NA	NA	0.3091	0.4403	NA	NA	NA	NA	NA	NA	NA	NA	NA	NA	NA	NA	NA	0.2301	NA	NA	NA	NA	NA	NA	NA	NA	0.1622	NA	NA
MIMAT0019910	NA	NA	0.2919	NA	0.407	0.2542	NA	NA	NA	NA	0.835491	NA	NA	NA	NA	NA	0.51405	0.177	0.4946	0.1846	0.2262	NA	NA	NA	0.2278	0.1948	NA	0.1897	NA	NA	0.1343	NA	NA	NA	0.519996	NA	1.26882	0.4284	NA	0.395198	0.2859	0.1868	0.2559	NA	0.1529	0.2356	NA	NA	NA
MIMAT0019911	0.4126	0.2034	NA	0.791266	0.407	0.470249	0.2782	NA	0.4042	NA	0.667398	0.424588	0.4109	0.941	0.315938	0.8503	0.892258	NA	0.966578	0.1846	NA	NA	0.5635	NA	0.2278	0.1948	0.362944	0.1897	NA	NA	NA	NA	NA	0.265	NA	NA	NA	NA	0.1867	0.506152	0.524406	0.500449	0.828776	0.341444	0.2912	0.2356	NA	0.3337	0.4422
MIMAT0019912	NA	NA	0.2919	0.3144	0.407	0.2542	0.2782	NA	NA	0.2747	NA	NA	NA	NA	0.315938	NA	NA	NA	NA	0.348237	0.2262	NA	NA	NA	NA	0.366399	NA	0.1897	0.768682	0.1876	NA	NA	NA	0.265	NA	NA	NA	NA	NA	0.506139	NA	NA	0.4731	NA	NA	NA	0.1622	NA	0.4422
MIMAT0019913	0.151	NA	NA	NA	NA	NA	0.2782	NA	NA	NA	NA	NA	NA	NA	NA	NA	NA	NA	NA	NA	NA	NA	NA	NA	NA	0.1948	NA	0.1897	NA	NA	NA	0.2667	NA	NA	NA	NA	NA	NA	NA	NA	NA	NA	NA	0.341444	NA	NA	NA	NA	NA
MIMAT0019914	NA	NA	NA	NA	NA	NA	NA	NA	NA	NA	NA	NA	NA	NA	NA	NA	NA	NA	NA	NA	NA	NA	NA	NA	NA	NA	NA	NA	NA	NA	NA	NA	NA	NA	NA	NA	NA	NA	NA	NA	NA	NA	NA	NA	NA	NA	NA	NA	NA
MIMAT0019915	NA	NA	NA	NA	NA	NA	NA	NA	NA	NA	NA	NA	NA	NA	NA	NA	NA	NA	NA	NA	NA	NA	NA	NA	NA	NA	NA	NA	NA	NA	NA	0.2667	NA	NA	NA	NA	NA	NA	NA	NA	NA	NA	NA	NA	NA	NA	NA	NA	NA
MIMAT0019916	NA	NA	NA	NA	NA	NA	NA	NA	NA	NA	NA	NA	NA	NA	NA	NA	NA	NA	NA	NA	NA	NA	NA	NA	NA	NA	NA	NA	NA	NA	NA	NA	NA	NA	NA	NA	NA	NA	NA	NA	NA	NA	NA	NA	NA	NA	NA	NA	NA
MIMAT0019917	NA	NA	0.2919	NA	NA	NA	NA	0.775581	NA	NA	NA	0.2279	NA	0.3859	NA	NA	0.51405	NA	0.1844	NA	NA	0.509286	NA	0.4403	NA	0.1948	NA	0.1897	NA	NA	0.1343	NA	NA	NA	NA	NA	0.5557	NA	NA	NA	NA	NA	0.473175	NA	NA	NA	NA	NA	NA
MIMAT0002859	0.151	NA	NA	NA	NA	NA	NA	NA	0.4042	0.505368	NA	NA	NA	NA	NA	NA	NA	0.60597	0.1844	1.54134	0.593831	NA	NA	NA	NA	NA	NA	0.1897	1.26759	NA	NA	NA	NA	NA	NA	NA	0.5557	NA	0.1867	NA	NA	0.1868	NA	1.13878	0.1529	NA	NA	NA	NA
MIMAT0002858	NA	NA	NA	NA	NA	NA	NA	NA	NA	0.2747	NA	NA	NA	NA	NA	NA	NA	0.334638	NA	0.3482	0.2262	NA	NA	NA	NA	NA	NA	NA	0.768728	NA	NA	NA	NA	NA	NA	NA	0.955881	NA	NA	NA	NA	NA	0.2559	0.1808	NA	NA	NA	NA	NA
MIMAT0001635	7.04787	7.26457	7.21897	7.27526	6.3078	7.27046	7.80796	7.50075	8.8339	6.60085	6.87627	7.87447	6.56837	8.40867	7.71309	8.62056	8.32138	8.58691	8.19932	7.52897	8.22536	8.90842	10.7895	7.83733	7.79647	7.68275	6.84724	8.32476	5.70123	7.62883	8.54922	7.91297	7.92756	6.63814	9.52908	8.18229	8.48628	9.45656	9.15047	6.20774	8.51252	8.27384	10.3444	7.74695	7.41951	8.24694	4.4324	9.43029	4.96003
MIMAT0001636	3.26417	1.77505	2.94981	2.55349	2.55799	3.38445	4.13661	3.25443	4.88057	2.12298	3.0792	2.49061	2.48869	4.52842	3.49598	4.15863	5.05813	4.55917	3.5899	3.15632	5.0847	4.31048	6.4391	3.31068	4.01993	2.49245	2.26728	3.93892	2.76695	2.58483	4.36542	2.98258	3.41807	2.77563	4.43399	3.77971	4.00339	5.02856	4.93419	1.8586	5.37637	2.95849	6.37312	3.65753	3.24775	3.99096	0.874275	5.0335	1.48201
MIMAT0001638	2.28167	3.79378	2.1254	2.29172	1.56345	2.09623	3.34273	3.83681	2.83679	4.53811	2.86297	2.9399	1.72526	1.91065	3.44823	2.63655	4.42929	2.57495	3.50583	3.08843	4.74439	2.06196	2.85036	4.09257	1.01877	2.45485	3.67003	1.17948	4.74774	2.01979	3.46594	3.42584	3.5153	3.49623	1.20295	1.35223	3.5617	0.758365	2.10995	1.5316	1.46108	2.36366	4.11266	3.19325	4.24824	2.00558	1.99123	2.69278	3.83481
MIMAT0001639	3.31305	5.02201	2.56871	2.61206	1.97572	2.09622	4.00899	3.95192	4.20651	4.82102	3.62921	3.25642	3.5696	2.318	3.20187	3.10889	5.04881	3.24521	3.75921	2.8635	4.18159	2.50008	3.49486	4.59682	1.34452	3.74795	2.86654	2.6647	4.60897	3.98731	4.59242	4.39933	3.79893	2.64217	1.93395	4.27242	3.67217	2.92027	2.64412	3.2965	1.34141	4.46914	4.53119	3.51307	4.96314	2.48848	4.2277	4.4128	4.99285
MIMAT0002853	NA	NA	NA	NA	NA	NA	NA	NA	NA	NA	0.2583	NA	NA	NA	NA	0.4869	NA	0.3345	NA	0.863029	NA	0.509286	0.3091	NA	NA	NA	NA	NA	0.2338	NA	NA	0.2667	NA	NA	NA	NA	NA	NA	0.500368	NA	NA	NA	NA	0.48598	NA	NA	NA	NA	NA
MIMAT0002852	0.2877	0.2034	0.923613	0.3144	NA	NA	NA	0.5603	NA	NA	NA	NA	0.73034	NA	NA	NA	1.19164	0.4766	NA	2.14137	NA	NA	0.563519	NA	NA	NA	NA	0.507558	1.63756	NA	0.2572	NA	0.3201	NA	0.2833	0.3902	NA	NA	0.871108	NA	0.2859	0.1868	NA	2.39875	0.1529	0.438	0.1622	NA	NA
MIMAT0002855	NA	NA	NA	NA	NA	NA	NA	NA	NA	NA	NA	NA	NA	NA	NA	NA	NA	NA	NA	0.1846	NA	NA	NA	NA	NA	NA	NA	NA	NA	NA	NA	NA	0.5819	NA	NA	NA	NA	NA	0.1867	NA	NA	NA	NA	0.1808	NA	NA	NA	NA	NA
MIMAT0002854	NA	NA	NA	NA	NA	NA	NA	NA	NA	NA	NA	NA	NA	NA	NA	NA	NA	1.12071	NA	0.348237	NA	NA	0.3091	NA	NA	NA	NA	NA	0.2338	NA	NA	NA	NA	NA	NA	NA	NA	NA	1.85817	NA	1.67423	0.352162	0.2559	0.1808	NA	NA	NA	NA	NA
MIMAT0002857	0.2877	0.2034	0.923613	0.3144	NA	NA	NA	0.5603	NA	NA	NA	NA	0.73034	NA	NA	NA	1.19164	0.4766	NA	2.14137	NA	NA	0.563519	NA	NA	NA	NA	0.507558	1.63756	NA	0.2572	NA	0.3201	NA	0.2833	0.3902	NA	NA	0.871108	NA	0.2859	0.1868	NA	2.39875	0.1529	0.438	0.1622	NA	NA
MIMAT0002856	NA	NA	NA	NA	NA	NA	NA	NA	NA	NA	0.2583	NA	NA	NA	NA	NA	NA	0.334638	NA	0.75054	NA	NA	0.3091	NA	NA	NA	NA	NA	0.2338	NA	NA	NA	NA	NA	NA	NA	NA	NA	0.1867	NA	NA	NA	NA	0.617454	NA	0.2356	NA	NA	NA
MIMAT0023252	NA	NA	NA	NA	NA	NA	NA	NA	NA	NA	NA	NA	NA	NA	NA	NA	NA	NA	NA	NA	NA	NA	NA	NA	NA	NA	NA	NA	NA	NA	NA	NA	NA	NA	NA	NA	NA	NA	NA	NA	NA	NA	NA	NA	NA	NA	NA	NA	NA
MIMAT0018206	NA	NA	NA	NA	NA	NA	NA	NA	NA	NA	NA	NA	NA	NA	NA	NA	NA	NA	NA	NA	NA	NA	NA	NA	NA	0.51974	NA	NA	NA	NA	NA	NA	NA	NA	NA	NA	NA	NA	NA	NA	NA	NA	NA	NA	NA	NA	NA	NA	NA
MIMAT0018205	2.4944	0.932324	1.48225	1.29931	1.39481	1.10849	0.2782	1.12862	1.1975	0.878909	0.985889	0.329515	1.21289	0.941	0.315938	NA	0.715524	0.177	1.24072	0.495189	0.2262	1.1828	0.563519	2.30037	0.597549	1.84911	0.466187	1.876	0.611441	0.502445	0.475373	0.2667	0.8035	0.853233	NA	0.697018	1.26882	0.602883	0.1867	0.795275	1.67412	0.758027	1.11393	0.61739	1.00469	0.2356	0.7775	NA	0.780183
MIMAT0018204	1.57839	0.3816	0.923724	NA	0.7241	0.2542	0.711948	NA	0.4042	0.2747	0.2583	0.752231	NA	NA	0.3159	NA	NA	NA	0.347879	0.348237	0.747606	1.18285	0.563519	NA	0.2278	0.658419	0.817875	0.1897	2.94231	0.353589	0.370407	0.2667	1.80089	0.488795	0.519996	0.6971	NA	0.2301	0.634838	0.506139	1.46108	0.871379	0.828834	0.341444	NA	NA	0.1622	NA	NA
MIMAT0018203	0.527426	0.2034	0.742226	NA	NA	NA	0.511328	NA	NA	NA	NA	NA	NA	NA	NA	NA	NA	NA	NA	NA	NA	0.277	NA	NA	NA	0.366399	NA	NA	1.15809	0.1876	NA	NA	0.3201	NA	NA	NA	NA	NA	NA	0.1441	0.2859	NA	NA	NA	0.74055	NA	NA	0.3337	NA
MIMAT0018202	0.63392	NA	NA	NA	NA	1.34573	NA	NA	NA	0.505368	NA	NA	NA	0.690059	0.1666	NA	0.2798	0.476611	NA	NA	NA	0.885025	NA	0.777176	NA	NA	NA	NA	0.6115	NA	0.2572	NA	NA	NA	0.2833	NA	0.5557	0.2301	0.3521	0.506058	NA	NA	2.28716	NA	0.1529	NA	0.561752	NA	0.780183
MIMAT0018201	0.151	0.2034	NA	0.572394	0.407	0.2542	1.54306	NA	0.4042	0.505368	0.4774	0.891819	0.4109	NA	1.97738	NA	1.74592	0.60597	0.749819	0.628517	0.4217	0.709307	0.967713	0.4403	0.424488	0.51974	0.562436	0.35733	0.2338	0.76073	0.664878	0.857751	NA	2.2724	NA	0.697018	NA	0.2301	0.757782	0.1441	NA	0.3521	NA	0.48598	0.834129	0.2356	0.1622	NA	1.05382
[truncated: 642 more rows]
[truncated: 259 more columns]

## Sheet: Normal miRNA
sample	TCGA-MY-A5BF-11	TCGA-HM-A3JJ-11	TCGA-FU-A3EO-11
[truncated: 2,200 more rows]

[truncated: 2 more sheets: CC mRNA, Normal mRNA]
