# Supplementary material for: Analysis of miR-497/195 cluster identifies new therapeutic targets in cervical cancer
Source: BMC Res Notes. 2024 Aug 2;17:217. doi: 10.1186/s13104-024-06876-8 (PMC11297691; doi:10.1186/s13104-024-06876-8)
Supplement: Supplementary file 15 — Additional file 15: Table 6. The mir497/195 cluster and its experimentally validated gene target interactions from miRTarBase database. [file 13104_2024_6876_MOESM15_ESM.xlsx]

## Sheet: Sheet1
ID	Species(miRNA)	Species(Target)	miRNA	Target	Reporter assay	Western blot	qPCR	Microarray	NGS	pSILAC	Other	CLIP-Seq	Sum	Number of paper
MIRT081649	hsa	hsa	hsa-miR-497-5p	CCNE1	1	1	0	0	1	0	0	1	4	6
MIRT007237	hsa	hsa	hsa-miR-195-5p	CCNE1	1	1	1	0	1	0	0	1	5	7
MIRT507849	hsa	hsa	hsa-miR-497-5p	CCNE2	0	0	0	0	1	0	0	1	2	6
MIRT507851	hsa	hsa	hsa-miR-195-5p	CCNE2	0	0	0	0	1	0	0	1	2	6
MIRT554961	hsa	hsa	hsa-miR-497-5p	RACGAP1	0	0	0	0	1	0	0	1	2	2
MIRT554963	hsa	hsa	hsa-miR-195-5p	RACGAP1	0	0	0	0	1	0	0	1	2	2
MIRT506857	hsa	hsa	hsa-miR-497-5p	KIF23	0	0	0	0	1	0	0	1	2	6
MIRT506855	hsa	hsa	hsa-miR-195-5p	KIF23	0	0	0	0	1	0	0	1	2	7
MIRT054859	hsa	hsa	hsa-miR-497-5p	CHEK1	1	1	1	0	1	0	0	1	5	3
MIRT265078	hsa	hsa	hsa-miR-195-5p	CHEK1	1	1	1	0	1	0	0	1	5	4
MIRT437797	hsa	hsa	hsa-miR-497-5p	CDC25A	1	1	0	0	1	0	0	1	4	3
MIRT437792	hsa	hsa	hsa-miR-195-5p	CDC25A	1	1	0	0	1	0	0	1	4	4
MIRT479610	hsa	hsa	hsa-miR-195-3p	CDC25A	0	0	0	0	1	0	0	1	2	2
MIRT502573	hsa	hsa	hsa-miR-497-5p	E2F7	0	0	0	0	1	0	0	1	2	10
MIRT502569	hsa	hsa	hsa-miR-195-5p	E2F7	0	0	0	0	1	0	0	1	2	11
MIRT507822	hsa	hsa	hsa-miR-497-5p	CDK1	0	0	0	0	1	0	0	1	2	6
MIRT507821	hsa	hsa	hsa-miR-195-5p	CDK1	0	0	0	0	1	0	0	1	2	6
MIRT057519	hsa	hsa	hsa-miR-497-5p	CEP55	0	0	0	0	1	0	0	1	2	8
MIRT057517	hsa	hsa	hsa-miR-195-5p	CEP55	0	0	0	0	1	0	0	1	2	8
